# Supplementary material for: Parallel functional assessment of m6A sites in human endodermal differentiation with base editor screens
Source: Nat Commun. 2022 Jan 25;13:478. doi: 10.1038/s41467-022-28106-0 (PMC8789821; doi:10.1038/s41467-022-28106-0)
Supplement: Supplementary file 4 — Supplementary Dataset 1 [file 41467_2022_28106_MOESM4_ESM.xlsx]

## Sheet: Sheet 1
File Name: Supplementary Data 1
Description: Information of the designed sgRNA library.
m6A_site	Chromosome	start	end	strand	seq	sgRNA	gene_annotation	varient_annotation
2bc10015_GAC_4	chr19	35517086	35517087	+	ATGGACACACAGAGCCTCGG	2bc10015_GAC_4.6	GRAMD1A	3_prime_UTR_variant
2bc10018_AAC_5	chr19	35739815	35739816	+	GGAACGGAAGTGGGAAGGGG	2bc10018_AAC_5.5	LSR	missense_variant
2bc10018_AAC_5	chr19	35739815	35739816	+	CAAGGAACGGAAGTGGGAAG	2bc10018_AAC_5.8	LSR	missense_variant
2bc10030.0_AAC_3	chr19	36211028	36211029	+	TGAAACATCAGACTGGCAGC	2bc10030.0_AAC_3.6	KMT2B	synonymous_variant
2bc10032_GAC_2	chr19	36212048	36212049	+	GAAGAGACGGTCCATCCTAA	2bc10032_GAC_2.8	KMT2B	synonymous_variant
2bc10034_GAC_2	chr19	36223376	36223377	+	AGACTTCGAGGACATGGAGG	2bc10034_GAC_2.4	KMT2B	missense_variant
2bc10034_GAC_2	chr19	36223376	36223377	+	CCCAGACTTCGAGGACATGG	2bc10034_GAC_2.7	KMT2B	missense_variant
2bc10034_GAC_3	chr19	36223385	36223386	+	GAGGACATGGAGGTGGTGTC	2bc10034_GAC_3.6	KMT2B	missense_variant
2bc10034_GAC_6	chr19	36223424	36223425	+	GGACTTCGCGGCCAGCCTGC	2bc10034_GAC_6.4	KMT2B	missense_variant
2bc10036_GAC_1	chr19	36223751	36223752	+	GGACAGGGCCCGGCCTCCTG	2bc10036_GAC_1.4	KMT2B	missense_variant
2bc10036_GAC_2	chr19	36223772	36223773	+	GGACCTGCCATCGGAAATTG	2bc10036_GAC_2.4	KMT2B	missense_variant
2bc10043_GAC_4	chr19	36259683	36259684	+	ACAAGACTTCTGGCAAGACT	2bc10043_GAC_4.7	C19orf55	3_prime_UTR_variant
2bc10043_GAC_4	chr19	36259683	36259684	+	GACAAGACTTCTGGCAAGAC	2bc10043_GAC_4.8	C19orf55	3_prime_UTR_variant
2bc10043_GAC_5	chr19	36259695	36259696	+	AGACTGGGACCCACCTTATC	2bc10043_GAC_5.4	C19orf55	3_prime_UTR_variant
2bc10045_GAC_12	chr19	36428010	36428011	+	CTGGACTGTGGGATTCCAAG	2bc10045_GAC_12.6	LRFN3	5_prime_UTR_variant
2bc10045_GAC_12	chr19	36428010	36428011	+	TCTGGACTGTGGGATTCCAA	2bc10045_GAC_12.7	LRFN3	5_prime_UTR_variant
2bc10045_GAC_12	chr19	36428010	36428011	+	ATCTGGACTGTGGGATTCCA	2bc10045_GAC_12.8	LRFN3	5_prime_UTR_variant
2bc10045_GAC_7	chr19	36427913	36427914	+	GGGACCTTGAAATCTGGGAC	2bc10045_GAC_7.5	LRFN3	5_prime_UTR_variant
2bc10052_AAC_2	chr19	36435905	36435906	+	GAACCTGTGGGACCCTAGCC	2bc10052_AAC_2.4	LRFN3	synonymous_variant
2bc10052_GAC_5	chr19	36435968	36435969	+	GCAGGACCCGGACACCCTGT	2bc10052_GAC_5.7	LRFN3	3_prime_UTR_variant
2bc10052_GAC_5	chr19	36435968	36435969	+	AGCAGGACCCGGACACCCTG	2bc10052_GAC_5.8	LRFN3	3_prime_UTR_variant
2bc10052_GAC_6	chr19	36435974	36435975	+	CCCGGACACCCTGTGGGACC	2bc10052_GAC_6.7	LRFN3	3_prime_UTR_variant
2bc10053.0_AAC_8	chr19	36486599	36486600	+	GGGAACCCGCCTAAGGTGAG	2bc10053.0_AAC_8.6	SDHAF1	3_prime_UTR_variant
2bc10053.0_GAC_6	chr19	36486578	36486579	+	CTGACTGCATGGGGGGACTG	2bc10053.0_GAC_6.5	SDHAF1	3_prime_UTR_variant
2bc10053.0_GAC_6	chr19	36486578	36486579	+	CCTGACTGCATGGGGGGACT	2bc10053.0_GAC_6.6	SDHAF1	3_prime_UTR_variant
2bc10053.0_GAC_6	chr19	36486578	36486579	+	GCCTGACTGCATGGGGGGAC	2bc10053.0_GAC_6.7	SDHAF1	3_prime_UTR_variant
2bc10053.0_GAC_9	chr19	36486627	36486628	+	GAGACTAGCTTGACGAATTG	2bc10053.0_GAC_9.5	SDHAF1	3_prime_UTR_variant
2bc10053.0_GAC_9	chr19	36486627	36486628	+	AGAGACTAGCTTGACGAATT	2bc10053.0_GAC_9.6	SDHAF1	3_prime_UTR_variant
2bc10053.0_GAC_9	chr19	36486627	36486628	+	AAGAGACTAGCTTGACGAAT	2bc10053.0_GAC_9.7	SDHAF1	3_prime_UTR_variant
2bc10053.2_GAC_3	chr19	36487061	36487062	+	GGACCATGAGGAAGGGGTAG	2bc10053.2_GAC_3.4	SDHAF1	3_prime_UTR_variant
2bc10053.2_GAC_3	chr19	36487061	36487062	+	AGGACCATGAGGAAGGGGTA	2bc10053.2_GAC_3.5	SDHAF1	3_prime_UTR_variant
2bc10053.2_GAC_3	chr19	36487061	36487062	+	CAGGACCATGAGGAAGGGGT	2bc10053.2_GAC_3.6	SDHAF1	3_prime_UTR_variant
2bc10053.2_GAC_8	chr19	36487184	36487185	+	GGACAAAGGGAATAAAATTG	2bc10053.2_GAC_8.4	SDHAF1	3_prime_UTR_variant
2bc10053.2_GAC_8	chr19	36487184	36487185	+	TGGACAAAGGGAATAAAATT	2bc10053.2_GAC_8.5	SDHAF1	3_prime_UTR_variant
2bc10053.2_GAC_8	chr19	36487184	36487185	+	TTGGACAAAGGGAATAAAAT	2bc10053.2_GAC_8.6	SDHAF1	3_prime_UTR_variant
2bc10061_GAC_3	chr19	36726762	36726763	+	CTGGACTGAAATCATGAGGG	2bc10061_GAC_3.6	ZNF146	5_prime_UTR_variant
2bc10068.0_GAC_3	chr19	36728573	36728574	+	ACAGACAAAAATAGATGACA	2bc10068.0_GAC_3.6	ZNF146	3_prime_UTR_variant
2bc10088_AAC_1	chr19	37734489	37734490	+	TAACTGTAAGGAATGTGGGA	2bc10088_AAC_1.4	ZNF383	missense_variant
2bc10088_AAC_1	chr19	37734489	37734490	+	CCTATAACTGTAAGGAATGT	2bc10088_AAC_1.8	ZNF383	missense_variant
2bc10094_AAC_4	chr19	37879907	37879908	+	GAACATCAAAGAACTCATAT	2bc10094_AAC_4.4	ZNF527	synonymous_variant
2bc10099_AAC_1	chr19	38572126	38572127	+	GAACAATGGCTGAGGGCTGG	2bc10099_AAC_1.4	SIPA1L3	5_prime_UTR_variant
2bc10099_AAC_1	chr19	38572126	38572127	+	TGAACAATGGCTGAGGGCTG	2bc10099_AAC_1.5	SIPA1L3	5_prime_UTR_variant
2bc10099_AAC_1	chr19	38572126	38572127	+	CTGAACAATGGCTGAGGGCT	2bc10099_AAC_1.6	SIPA1L3	5_prime_UTR_variant
2bc10099_AAC_1	chr19	38572126	38572127	+	CCTGAACAATGGCTGAGGGC	2bc10099_AAC_1.7	SIPA1L3	5_prime_UTR_variant
2bc10099_GAC_3	chr19	38572160	38572161	+	GAGTGACACCACAGCGTACG	2bc10099_GAC_3.7	SIPA1L3	5_prime_UTR_variant
2bc10099_GAC_3	chr19	38572160	38572161	+	AGAGTGACACCACAGCGTAC	2bc10099_GAC_3.8	SIPA1L3	5_prime_UTR_variant
2bc10099_GAC_4	chr19	38572202	38572203	+	GTGGACTATGACCACCTATC	2bc10099_GAC_4.6	SIPA1L3	5_prime_UTR_variant
2bc10099_GAC_4	chr19	38572202	38572203	+	CGTGGACTATGACCACCTAT	2bc10099_GAC_4.7	SIPA1L3	5_prime_UTR_variant
2bc10100_GAC_2	chr19	38572515	38572516	+	CCAGGACACAGATGGCACAA	2bc10100_GAC_2.7	SIPA1L3	missense_variant
2bc10103_GAC_3	chr19	38610034	38610035	+	CAGAGACTTCTTGCTGGCCA	2bc10103_GAC_3.7	SIPA1L3	missense_variant
2bc10104.0_GAC_8	chr19	38610222	38610223	+	GAAAAGACAAAAGCACGGGC	2bc10104.0_GAC_8.8	SIPA1L3	missense_variant
2bc10104.0_GAC_9	chr19	38610289	38610290	+	CCAGGACTACGCCCAGGGGG	2bc10104.0_GAC_9.7	SIPA1L3	missense_variant
2bc10104.1_GAC_1	chr19	38610355	38610356	+	GGACTTACGCACCAAGGAGG	2bc10104.1_GAC_1.4	SIPA1L3	missense_variant
2bc10104.1_GAC_1	chr19	38610355	38610356	+	CCTGGACTTACGCACCAAGG	2bc10104.1_GAC_1.7	SIPA1L3	missense_variant
2bc10104.1_GAC_6	chr19	38610454	38610455	+	AGGAGACCACATCTTCCTAC	2bc10104.1_GAC_6.7	SIPA1L3	missense_variant
2bc10104.1_GAC_7	chr19	38610474	38610475	+	GGCGACAGAGGGTTCTGTGG	2bc10104.1_GAC_7.6	SIPA1L3	missense_variant
2bc10106_GAC_2	chr19	38621219	38621220	+	GTACGACGGCACGGTGGCCG	2bc10106_GAC_2.7	SIPA1L3	missense_variant
2bc10106_GAC_3	chr19	38621243	38621244	+	GGACTATGGGTTCGCCTGGC	2bc10106_GAC_3.4	SIPA1L3	missense_variant
2bc10106_GAC_3	chr19	38621243	38621244	+	TTGAGGACTATGGGTTCGCC	2bc10106_GAC_3.8	SIPA1L3	missense_variant
2bc10107_GAC_1	chr19	38696971	38696972	+	TGACCAAGATGACCCATCCA	2bc10107_GAC_1.4	SIPA1L3	3_prime_UTR_variant
2bc10107_GAC_1	chr19	38696971	38696972	+	GTGACCAAGATGACCCATCC	2bc10107_GAC_1.5	SIPA1L3	3_prime_UTR_variant
2bc10107_GAC_3	chr19	38697004	38697005	+	CATGGACACGGAAACTCCGA	2bc10107_GAC_3.7	SIPA1L3	3_prime_UTR_variant
2bc10108_GAC_2	chr19	38697384	38697385	+	GGACACAGACCAGGGCGCCT	2bc10108_GAC_2.4	SIPA1L3	3_prime_UTR_variant
2bc10109_AAC_1	chr19	38697947	38697948	+	CCGCGAACCCCACTGGACGC	2bc10109_AAC_1.8	SIPA1L3	3_prime_UTR_variant
2bc10109_GAC_2	chr19	38697957	38697958	+	ACTGGACGCTGGTTCTCTAA	2bc10109_GAC_2.7	SIPA1L3	3_prime_UTR_variant
2bc10110_GAC_1	chr19	38698732	38698733	+	TGGGGACTTAATCATGTACA	2bc10110_GAC_1.7	SIPA1L3	3_prime_UTR_variant
2bc10111_GAC_3	chr19	38782665	38782666	+	AAGAGGACTGGGGAAGGGAG	2bc10111_GAC_3.8	CTB-102L5.4	3_prime_UTR_variant
2bc10119_GAC_1	chr19	38874336	38874337	+	GGGACTGTTCTAGCCAGCTG	2bc10119_GAC_1.5	PSMD8	3_prime_UTR_variant
2bc1012_AAC_4	chr1	118502100	118502101	+	TTTTCAACTTTTTCCTTTAA	2bc1012_AAC_4.8	WDR3	3_prime_UTR_variant
2bc10124_GAC_3	chr19	39222059	39222060	+	AAGACAGCCCCGACCCCATA	2bc10124_GAC_3.5	CAPN12	3_prime_UTR_variant
2bc10124_GAC_3	chr19	39222059	39222060	+	TAAGACAGCCCCGACCCCAT	2bc10124_GAC_3.6	CAPN12	3_prime_UTR_variant
2bc1013_AAC_1	chr1	118502231	118502232	+	TCCAACATGAGATTATGGGC	2bc1013_AAC_1.6	WDR3	3_prime_UTR_variant
2bc10130_GAC_5	chr19	39669414	39669415	+	GGGACTCGTGGGAGCAAGCG	2bc10130_GAC_5.5	PAK4	3_prime_UTR_variant
2bc10137_GAC_1	chr19	39888253	39888254	+	GGACATTCACACCGCCCTGC	2bc10137_GAC_1.4	MED29	missense_variant
2bc10137_GAC_2	chr19	39888274	39888275	+	GGACTGTGCCAACAAGGTCA	2bc10137_GAC_2.4	MED29	missense_variant
2bc10141_GAC_3	chr19	39898688	39898689	+	GTCGGACCTTCTCAGAGAGT	2bc10141_GAC_3.7	ZFP36	3_prime_UTR_variant
2bc10141_GAC_3	chr19	39898688	39898689	+	TGTCGGACCTTCTCAGAGAG	2bc10141_GAC_3.8	ZFP36	3_prime_UTR_variant
2bc10144_AAC_5	chr19	39903652	39903653	+	CAACCAGTTTCGGGCTGCAG	2bc10144_AAC_5.4	PLEKHG2	5_prime_UTR_variant
2bc10148_AAC_1	chr19	39914683	39914684	+	CTTACAACTTTCTCTGATCA	2bc10148_AAC_1.8	PLEKHG2	missense_variant
2bc10153_GAC_2	chr19	39915984	39915985	+	TAGACCCTCAGAACTTGACC	2bc10153_GAC_2.5	PLEKHG2	3_prime_UTR_variant
2bc10154_GAC_1	chr19	39916194	39916195	+	TGACAAGACAATGAATGGGA	2bc10154_GAC_1.4	PLEKHG2	3_prime_UTR_variant
2bc10154_GAC_1	chr19	39916194	39916195	+	GAGATGACAAGACAATGAAT	2bc10154_GAC_1.8	PLEKHG2	3_prime_UTR_variant
2bc1017_AAC_2	chr1	145522646	145522647	+	AGTGAAACTGGGGGACTTGG	2bc1017_AAC_2.8	PEX11B	missense_variant
2bc10174_GAC_1	chr19	40698326	40698327	+	GCTGGACCCTGAGAAGGACC	2bc10174_GAC_1.7	MAP3K10	missense_variant
2bc10182_GAC_3	chr19	41223451	41223452	+	TGGACGGAGACCGGGACAGA	2bc10182_GAC_3.5	ITPKC	missense_variant
2bc10184_GAC_3	chr19	41223871	41223872	+	TGGACACAACCTAGCACTGA	2bc10184_GAC_3.5	ITPKC	missense_variant
2bc10190_GAC_4	chr19	41246014	41246015	+	TGAGCGACAAGAGGCTCAGA	2bc10190_GAC_4.8	ITPKC	3_prime_UTR_variant
2bc10190_GAC_6	chr19	41246045	41246046	+	TGGGACTGGATGCGGCCTGA	2bc10190_GAC_6.6	ITPKC	3_prime_UTR_variant
2bc10190_GAC_6	chr19	41246045	41246046	+	ATGGGACTGGATGCGGCCTG	2bc10190_GAC_6.7	ITPKC	3_prime_UTR_variant
2bc10199_GAC_4	chr19	41313975	41313976	+	TGGACAGGGGGCAGCCGTGG	2bc10199_GAC_4.5	CTC-490E21.12	3_prime_UTR_variant
2bc10199_GAC_4	chr19	41313975	41313976	+	ACCTGGACAGGGGGCAGCCG	2bc10199_GAC_4.8	CTC-490E21.12	3_prime_UTR_variant
2bc1020_GAC_2	chr1	145585617	145585618	+	GGACTGAGTTCCCTGGATTA	2bc1020_GAC_2.4	PIAS3	missense_variant
2bc10207_GAC_2	chr19	41713151	41713152	+	ACAGAGACTTTGGACATACG	2bc10207_GAC_2.8	CYP2S1	3_prime_UTR_variant
2bc10211_GAC_3	chr19	41770469	41770470	+	CCTGGACACTCGAGGCCTCA	2bc10211_GAC_3.7	HNRNPUL1	missense_variant
2bc10212_GAC_4	chr19	41770698	41770699	+	GGACATTGTGAGAGTGCGCG	2bc10212_GAC_4.4	HNRNPUL1	synonymous_variant
2bc10212_GAC_4	chr19	41770698	41770699	+	CGGACATTGTGAGAGTGCGC	2bc10212_GAC_4.5	HNRNPUL1	synonymous_variant
2bc10212_GAC_4	chr19	41770698	41770699	+	ACGGACATTGTGAGAGTGCG	2bc10212_GAC_4.6	HNRNPUL1	synonymous_variant
2bc10222_AAC_3	chr19	41829957	41829958	+	AAACTGCCTCCTGGAGTCCA	2bc10222_AAC_3.4	TGFB1	3_prime_UTR_variant
2bc10223_AAC_6	chr19	41830181	41830182	+	GAACTAGTGAAGTGGGTCAA	2bc10223_AAC_6.4	TGFB1	3_prime_UTR_variant
2bc10228_GAC_1	chr19	41930791	41930792	+	TCAGGACTAGAAGCCCCTCT	2bc10228_GAC_1.7	BCKDHA	3_prime_UTR_variant
2bc10228_GAC_1	chr19	41930791	41930792	+	TTCAGGACTAGAAGCCCCTC	2bc10228_GAC_1.8	BCKDHA	3_prime_UTR_variant
2bc10232_GAC_6	chr19	42233560	42233561	+	TGGGACTAAATGAACTAATG	2bc10232_GAC_6.6	CEA	3_prime_UTR_variant
2bc10240_GAC_3	chr19	42583860	42583861	+	GTAGACTGTGGCCTGGCCTT	2bc10240_GAC_3.6	ZNF574	missense_variant
2bc10243_GAC_1	chr19	42585008	42585009	+	AGACGTCACTGCAGGTGCAC	2bc10243_GAC_1.4	ZNF574	missense_variant
2bc10250_GAC_1	chr19	42729645	42729646	+	GTAGACTGTGGCCGCGGCTT	2bc10250_GAC_1.6	ZNF526	missense_variant
2bc10263_GAC_1	chr19	42795027	42795028	+	CAAATGACACAGCAGGTGCC	2bc10263_GAC_1.8	CIC	missense_variant
2bc10263_GAC_2	chr19	42795044	42795045	+	CCAGGACTGAAATGGGCACT	2bc10263_GAC_2.7	CIC	missense_variant
2bc10263_GAC_2	chr19	42795044	42795045	+	GCCAGGACTGAAATGGGCAC	2bc10263_GAC_2.8	CIC	missense_variant
2bc10264_GAC_2	chr19	42799366	42799367	+	AGGACTTATAGTACCCCCTC	2bc10264_GAC_2.5	CIC	3_prime_UTR_variant
2bc10264_GAC_4	chr19	42799392	42799393	+	CATGGACAGTATGTGGGGGC	2bc10264_GAC_4.7	CIC	3_prime_UTR_variant
2bc10268_GAC_1	chr19	42880867	42880868	+	GGGACTGGTGCGGGCCGGAA	2bc10268_GAC_1.5	MEGF8	3_prime_UTR_variant
2bc10268_GAC_1	chr19	42880867	42880868	+	TGGGACTGGTGCGGGCCGGA	2bc10268_GAC_1.6	MEGF8	3_prime_UTR_variant
2bc10273_GAC_1	chr19	44103348	44103349	+	AGGACTTTGCTCAGGAAGCA	2bc10273_GAC_1.5	ZNF576	missense_variant
2bc10273_GAC_1	chr19	44103348	44103349	+	CAGGACTTTGCTCAGGAAGC	2bc10273_GAC_1.6	ZNF576	missense_variant
2bc1028_GAC_11	chr1	146649560	146649561	+	TGGGACCCTGAATCTGATCC	2bc1028_GAC_11.6	RP11-337C18.10	upstream_gene_variant
2bc10288_AAC_2	chr19	44591241	44591242	+	AGAAAAACTATTCCAATGTG	2bc10288_AAC_2.8	ZNF223	synonymous_variant
2bc10291_GAC_1	chr19	44611218	44611219	+	AAGACTTAATAGGCATTCCA	2bc10291_GAC_1.5	AC084219.4	synonymous_variant
2bc10319_GAC_5	chr19	45165280	45165281	+	CTAGACTCAGGAAAGCTGTT	2bc10319_GAC_5.6	CTB-171A8.1	3_prime_UTR_variant
2bc10325_GAC_10	chr19	45166739	45166740	+	AGTGGGACCCCACAGAGTTG	2bc10325_GAC_10.8	CTB-171A8.1	3_prime_UTR_variant
2bc10325_GAC_6	chr19	45166623	45166624	+	GCAGGACAGAGGATTTGCTC	2bc10325_GAC_6.7	CTB-171A8.1	3_prime_UTR_variant
2bc10327_GAC_2	chr19	45168416	45168417	+	CAGAGACTTGGCGGGGGGCA	2bc10327_GAC_2.7	CTB-171A8.1	intron_variant
2bc10327_GAC_2	chr19	45168416	45168417	+	TCAGAGACTTGGCGGGGGGC	2bc10327_GAC_2.8	CTB-171A8.1	intron_variant
2bc1034_AAC_2	chr1	147091669	147091670	+	TGATAAACTCTGAAATGGAA	2bc1034_AAC_2.8	BCL9	missense_variant
2bc10346_GAC_1	chr19	45368624	45368625	+	TCCTGGACTGTACATCTCCC	2bc10346_GAC_1.8	PVRL2	synonymous_variant
2bc10349_GAC_2	chr19	45381839	45381840	+	TGGACGGCTCCCTCATCTCA	2bc10349_GAC_2.5	PVRL2	3_prime_UTR_variant
2bc10350_AAC_2	chr19	45406598	45406599	+	CTGGAACTGAATGGCGCTTC	2bc10350_AAC_2.7	TOMM40	3_prime_UTR_variant
2bc10350_AAC_2	chr19	45406598	45406599	+	TCTGGAACTGAATGGCGCTT	2bc10350_AAC_2.8	TOMM40	3_prime_UTR_variant
2bc10355_GAC_1	chr19	45496247	45496248	+	CTGGACAGATCAGGCCGGGG	2bc10355_GAC_1.6	CLPTM1	3_prime_UTR_variant
2bc10358_GAC_2	chr19	45648824	45648825	+	CCCGGACTCAGACTCAGACT	2bc10358_GAC_2.7	MARK4	missense_variant
2bc10358_GAC_3	chr19	45648830	45648831	+	CTCAGACTCAGACTCGGACT	2bc10358_GAC_3.7	MARK4	missense_variant
2bc10359_GAC_2	chr19	45650045	45650046	+	AGACTCTGGGGGTGAATGGG	2bc10359_GAC_2.4	MARK4	3_prime_UTR_variant
2bc10359_GAC_2	chr19	45650045	45650046	+	GGAAGACTCTGGGGGTGAAT	2bc10359_GAC_2.7	MARK4	3_prime_UTR_variant
2bc10359_GAC_2	chr19	45650045	45650046	+	TGGAAGACTCTGGGGGTGAA	2bc10359_GAC_2.8	MARK4	3_prime_UTR_variant
2bc1036_AAC_1	chr1	147092078	147092079	+	TCGGGAACTTGAGTTTGGGA	2bc1036_AAC_1.8	BCL9	synonymous_variant
2bc10360_GAC_1	chr19	45683107	45683108	+	CGGACATCCGCGGCGTGCCA	2bc10360_GAC_1.5	MARK4	missense_variant
2bc10360_GAC_1	chr19	45683107	45683108	+	CCGGACATCCGCGGCGTGCC	2bc10360_GAC_1.6	MARK4	missense_variant
2bc10363_GAC_1	chr19	45806238	45806239	+	AGACTTTGGGGACAGGGCAG	2bc10363_GAC_1.4	MARK4	3_prime_UTR_variant
2bc10363_GAC_1	chr19	45806238	45806239	+	GAGACTTTGGGGACAGGGCA	2bc10363_GAC_1.5	MARK4	3_prime_UTR_variant
2bc10363_GAC_1	chr19	45806238	45806239	+	GGAGACTTTGGGGACAGGGC	2bc10363_GAC_1.6	MARK4	3_prime_UTR_variant
2bc10368_GAC_1	chr19	45912230	45912231	+	AAAGGGACAGATGGCAATGA	2bc10368_GAC_1.8	CD3EAP	3_prime_UTR_variant
2bc1037_GAC_3	chr1	147092380	147092381	+	CCGACCAGAGGACTAACAGC	2bc1037_GAC_3.5	BCL9	missense_variant
2bc10372_AAC_2	chr19	45971650	45971651	+	AAACTTTGCCATTGTTGGAA	2bc10372_AAC_2.4	FOSB	5_prime_UTR_variant
2bc10386_AAC_6	chr19	47113045	47113046	+	GGGCAACACTCACATCCCAC	2bc10386_AAC_6.7	CTB-12A17.3	3_prime_UTR_variant
2bc10386_GAC_1	chr19	47112951	47112952	+	GAAGGACTGAGGGGGCGTTG	2bc10386_GAC_1.7	CTB-12A17.3	3_prime_UTR_variant
2bc10390_GAC_3	chr19	47259988	47259989	+	CATGACCAAGGACACGTGGC	2bc10390_GAC_3.6	FKRP	missense_variant
2bc10391_AAC_2	chr19	47260097	47260098	+	TAACAACTACCGCCGCTTCC	2bc10391_AAC_2.7	FKRP	missense_variant
2bc10398.0_GAC_2	chr19	47422001	47422002	+	TCTGGGACCGAGAAGGAAAA	2bc10398.0_GAC_2.8	ARHGAP35	missense_variant
2bc10398.0_GAC_6	chr19	47422116	47422117	+	CAGTGACTTTGGAGGGCGAG	2bc10398.0_GAC_6.7	ARHGAP35	missense_variant
2bc10398.1_GAC_5	chr19	47422341	47422342	+	TGACCAGCTGGGGCTGGAGC	2bc10398.1_GAC_5.4	ARHGAP35	missense_variant
2bc10400_GAC_2	chr19	47422851	47422852	+	AGGACTATGTCTACCTGGAA	2bc10400_GAC_2.5	ARHGAP35	missense_variant
2bc10400_GAC_2	chr19	47422851	47422852	+	CAGGACTATGTCTACCTGGA	2bc10400_GAC_2.6	ARHGAP35	missense_variant
2bc10406_GAC_1	chr19	47424621	47424622	+	CCTGGACAATGACTTAAGTA	2bc10406_GAC_1.7	ARHGAP35	missense_variant
2bc10406_GAC_1	chr19	47424621	47424622	+	TCCTGGACAATGACTTAAGT	2bc10406_GAC_1.8	ARHGAP35	missense_variant
2bc10407_AAC_3	chr19	47424976	47424977	+	TGGAACTGGAGGGAAATGAT	2bc10407_AAC_3.6	ARHGAP35	synonymous_variant
2bc10407_AAC_3	chr19	47424976	47424977	+	ATGGAACTGGAGGGAAATGA	2bc10407_AAC_3.7	ARHGAP35	synonymous_variant
2bc10410_GAC_1	chr19	47503662	47503663	+	GAGACCTGATTTCAGCACTA	2bc10410_GAC_1.5	ARHGAP35	synonymous_variant
2bc10411.0_AAC_6	chr19	47504010	47504011	+	GAACAAAACCAAGTCCACTG	2bc10411.0_AAC_6.4	ARHGAP35	3_prime_UTR_variant
2bc10411.0_AAC_6	chr19	47504010	47504011	+	TGAACAAAACCAAGTCCACT	2bc10411.0_AAC_6.5	ARHGAP35	3_prime_UTR_variant
2bc10411.0_AAC_6	chr19	47504010	47504011	+	TTGAACAAAACCAAGTCCAC	2bc10411.0_AAC_6.6	ARHGAP35	3_prime_UTR_variant
2bc10411.0_GAC_8	chr19	47504031	47504032	+	GGGACAGAGGCAGGGGCAAG	2bc10411.0_GAC_8.5	ARHGAP35	3_prime_UTR_variant
2bc10411.1_GAC_2	chr19	47504171	47504172	+	GGACTGAACTAGGCAGGCAA	2bc10411.1_GAC_2.4	ARHGAP35	3_prime_UTR_variant
2bc10412_AAC_5	chr19	47504603	47504604	+	AAACATTCCCTGGCAAACAA	2bc10412_AAC_5.4	ARHGAP35	3_prime_UTR_variant
2bc1042_GAC_2	chr1	147096873	147096874	+	AGACCCGAGGGCTGCTTTGG	2bc1042_GAC_2.4	BCL9	3_prime_UTR_variant
2bc1042_GAC_2	chr1	147096873	147096874	+	GAGACCCGAGGGCTGCTTTG	2bc1042_GAC_2.5	BCL9	3_prime_UTR_variant
2bc1042_GAC_2	chr1	147096873	147096874	+	AGAGACCCGAGGGCTGCTTT	2bc1042_GAC_2.6	BCL9	3_prime_UTR_variant
2bc1042_GAC_2	chr1	147096873	147096874	+	CAGAGACCCGAGGGCTGCTT	2bc1042_GAC_2.7	BCL9	3_prime_UTR_variant
2bc10424_GAC_2	chr19	47856711	47856712	+	CCTGGACTTTGGCCAGAAGC	2bc10424_GAC_2.7	DHX34	missense_variant
2bc1043_GAC_1	chr1	147096998	147096999	+	GTGGACTTGGGTATCAATGA	2bc1043_GAC_1.6	BCL9	3_prime_UTR_variant
2bc10436_GAC_1	chr19	48244334	48244335	+	GGGACCTGACGAGGCCATGG	2bc10436_GAC_1.5	EHD2	synonymous_variant
2bc10436_GAC_1	chr19	48244334	48244335	+	GCGGGGACCTGACGAGGCCA	2bc10436_GAC_1.8	EHD2	synonymous_variant
2bc10436_GAC_3	chr19	48244354	48244355	+	GGAGGACGGCGAGGAGGGCT	2bc10436_GAC_3.7	EHD2	missense_variant
2bc10436_GAC_4	chr19	48244372	48244373	+	GGACGACGAGGCCGAGTGGG	2bc10436_GAC_4.4	EHD2	missense_variant
2bc10436_GAC_4	chr19	48244372	48244373	+	CTCGGACGACGAGGCCGAGT	2bc10436_GAC_4.7	EHD2	missense_variant
2bc10436_GAC_4	chr19	48244372	48244373	+	GCTCGGACGACGAGGCCGAG	2bc10436_GAC_4.8	EHD2	missense_variant
2bc10439_GAC_6	chr19	48245271	48245272	+	GGACCATGGGGGGCTCAGAG	2bc10439_GAC_6.4	EHD2	3_prime_UTR_variant
2bc10439_GAC_6	chr19	48245271	48245272	+	GGGACCATGGGGGGCTCAGA	2bc10439_GAC_6.5	EHD2	3_prime_UTR_variant
2bc10439_GAC_6	chr19	48245271	48245272	+	CGGGACCATGGGGGGCTCAG	2bc10439_GAC_6.6	EHD2	3_prime_UTR_variant
2bc10440_GAC_2	chr19	48246003	48246004	+	ATCTGGACTTAAGGATTGCT	2bc10440_GAC_2.8	EHD2	3_prime_UTR_variant
2bc10452_GAC_4	chr19	48828848	48828849	+	CTGACTTTTTTCGCGGCTCT	2bc10452_GAC_4.5	EMP3	5_prime_UTR_variant
2bc10454_GAC_1	chr19	48947263	48947264	+	GGACAGGACCCGCGTGGGTT	2bc10454_GAC_1.4	GRIN2D	3_prime_UTR_variant
2bc10454_GAC_1	chr19	48947263	48947264	+	TGGACAGGACCCGCGTGGGT	2bc10454_GAC_1.5	GRIN2D	3_prime_UTR_variant
2bc10454_GAC_2	chr19	48947268	48947269	+	AGGACCCGCGTGGGTTGGGA	2bc10454_GAC_2.5	GRIN2D	3_prime_UTR_variant
2bc10455_AAC_2	chr19	48947400	48947401	+	GAACGAGGGGGCGGGGGCCT	2bc10455_AAC_2.4	GRIN2D	3_prime_UTR_variant
2bc10458_GAC_1	chr19	48956064	48956065	+	AGACCACCAGATCACACAGT	2bc10458_GAC_1.4	GRWD1	missense_variant
2bc10458_GAC_1	chr19	48956064	48956065	+	CAGACCACCAGATCACACAG	2bc10458_GAC_1.5	GRWD1	missense_variant
2bc10459_AAC_6	chr19	48956469	48956470	+	CAAAGAACTCGGTTTAACCA	2bc10459_AAC_6.8	GRWD1	3_prime_UTR_variant
2bc10460_GAC_2	chr19	48956935	48956936	+	GGGACTCGGGGGATATACAG	2bc10460_GAC_2.5	GRWD1	3_prime_UTR_variant
2bc10462_AAC_1	chr19	48984438	48984439	+	GGAGAACGTTGGGCCACGCT	2bc10462_AAC_1.7	CTC-273B12.8	3_prime_UTR_variant
2bc10464_GAC_4	chr19	49376764	49376765	+	GAGAGGACAGAGAAACACTG	2bc10464_GAC_4.8	PPP1R15A	missense_variant
2bc10464_GAC_7	chr19	49376816	49376817	+	GGACTTTTGGATGATGATGA	2bc10464_GAC_7.4	PPP1R15A	synonymous_variant
2bc10475_GAC_1	chr19	49426146	49426147	+	AGACCTTCCCCTACCTTTTG	2bc10475_GAC_1.4	NUCB1	3_prime_UTR_variant
2bc10477_GAC_1	chr19	49426713	49426714	+	AGGACAGAAAACCCAAACCT	2bc10477_GAC_1.5
2bc10477_GAC_1	chr19	49426713	49426714	+	AAGGACAGAAAACCCAAACC	2bc10477_GAC_1.6
2bc10486_GAC_2	chr19	49611584	49611585	+	GGACAACGGGCTGGAGGGTC	2bc10486_GAC_2.4	SNRNP70	missense_variant
2bc10500_GAC_3	chr19	50100470	50100471	+	CGGACGACTACGGCAAGGCC	2bc10500_GAC_3.5	PRR12	missense_variant
2bc10500_GAC_3	chr19	50100470	50100471	+	GCGGACGACTACGGCAAGGC	2bc10500_GAC_3.6	PRR12	missense_variant
2bc10501_GAC_1	chr19	50100604	50100605	+	CGAGACACCGGGCCTGGGCC	2bc10501_GAC_1.6	PRR12	missense_variant
2bc10502_GAC_4	chr19	50102613	50102614	+	CCTGGACTCGAGCCTGACTC	2bc10502_GAC_4.7	PRR12	missense_variant
2bc10502_GAC_4	chr19	50102613	50102614	+	GCCTGGACTCGAGCCTGACT	2bc10502_GAC_4.8	PRR12	missense_variant
2bc10506_GAC_9	chr19	50154664	50154665	+	GTGGACTCCACCCGGGCTGA	2bc10506_GAC_9.6	SCAF1	missense_variant
2bc10507_GAC_3	chr19	50155006	50155007	+	GGACGGCGAGGGCGCCCTGC	2bc10507_GAC_3.4	SCAF1	missense_variant
2bc10509.0_GAC_11	chr19	50155853	50155854	+	GGACTGAGCGGCGAGGAGCG	2bc10509.0_GAC_11.4	SCAF1	synonymous_variant
2bc10509.0_GAC_11	chr19	50155853	50155854	+	GGGACTGAGCGGCGAGGAGC	2bc10509.0_GAC_11.5	SCAF1	synonymous_variant
2bc10509.0_GAC_11	chr19	50155853	50155854	+	AGGGACTGAGCGGCGAGGAG	2bc10509.0_GAC_11.6	SCAF1	synonymous_variant
2bc10509.1_GAC_1	chr19	50155966	50155967	+	GGACGGGGGTGACCGGGATC	2bc10509.1_GAC_1.4	SCAF1	missense_variant
2bc10509.1_GAC_1	chr19	50155966	50155967	+	TGGACGGGGGTGACCGGGAT	2bc10509.1_GAC_1.5	SCAF1	missense_variant
2bc10509.1_GAC_3	chr19	50155987	50155988	+	TCGGGACAGGGACAGAGATA	2bc10509.1_GAC_3.7	SCAF1	missense_variant
2bc10509.1_GAC_3	chr19	50155987	50155988	+	ATCGGGACAGGGACAGAGAT	2bc10509.1_GAC_3.8	SCAF1	missense_variant
2bc10509.1_GAC_6	chr19	50156011	50156012	+	CAGGGACAGGTCATCCAAGA	2bc10509.1_GAC_6.7	SCAF1	missense_variant
2bc10510_GAC_3	chr19	50156343	50156344	+	AAAGACCAAGGTCAAGGCCA	2bc10510_GAC_3.6	SCAF1	missense_variant
2bc10515_GAC_1	chr19	50176982	50176983	+	CGTGGACTTGAACTTGCCAT	2bc10515_GAC_1.7	BCL2L12	3_prime_UTR_variant
2bc10519_GAC_4	chr19	50342241	50342242	+	AGACCGTTATTTAAGTCTAA	2bc10519_GAC_4.4	PTOV1-AS1	non_coding_transcript_exon_variant
2bc10531_GAC_1	chr19	50436844	50436845	+	TGGCGACAGGATAGAGCTGA	2bc10531_GAC_1.7	CTC-326K19.6	3_prime_UTR_variant
2bc10545_GAC_1	chr19	50879711	50879712	+	CCGGACGTGACGCAAGGGCG	2bc10545_GAC_1.6	NR1H2	5_prime_UTR_variant
2bc10545_GAC_1	chr19	50879711	50879712	+	TCCGGACGTGACGCAAGGGC	2bc10545_GAC_1.7	NR1H2	5_prime_UTR_variant
2bc10545_GAC_1	chr19	50879711	50879712	+	TTCCGGACGTGACGCAAGGG	2bc10545_GAC_1.8	NR1H2	5_prime_UTR_variant
2bc10567_AAC_5	chr19	52826655	52826656	+	ACTGAAACTGTTCAAAAACA	2bc10567_AAC_5.8	ZNF480	3_prime_UTR_variant
2bc10593_GAC_1	chr19	54081456	54081457	+	TAGTGACTTAGTAGCCGTCT	2bc10593_GAC_1.7	ZNF331	3_prime_UTR_variant
2bc10603_GAC_1	chr19	54634866	54634867	+	ATGACTGCGTGTGTCCAAGG	2bc10603_GAC_1.5	PRPF31	3_prime_UTR_variant
2bc10603_GAC_1	chr19	54634866	54634867	+	TGAATGACTGCGTGTGTCCA	2bc10603_GAC_1.8	PRPF31	3_prime_UTR_variant
2bc10603_GAC_4	chr19	54634983	54634984	+	GCTGGGACTGCCCAGGGAGG	2bc10603_GAC_4.8	PRPF31	3_prime_UTR_variant
2bc10611_AAC_2	chr19	55493740	55493741	+	CCAGAAACTAATGCTAGACT	2bc10611_AAC_2.8	NLRP2	synonymous_variant
2bc10614_GAC_10	chr19	55494831	55494832	+	TGCGACATAAGTTGTAAGGG	2bc10614_GAC_10.6	NLRP2	missense_variant
2bc10622_GAC_3	chr19	55900130	55900131	+	GGGACGACAGACATCACGGG	2bc10622_GAC_3.5	RPL28	3_prime_UTR_variant
2bc10622_GAC_3	chr19	55900130	55900131	+	TGGGGGACGACAGACATCAC	2bc10622_GAC_3.8	RPL28	3_prime_UTR_variant
2bc10645_GAC_3	chr19	56156563	56156564	+	ACAGGACTTTGCAGGGAGCC	2bc10645_GAC_3.7	ZNF581	3_prime_UTR_variant
2bc10646_GAC_1	chr19	56156800	56156801	+	GCCTTGACTGGATGGAGGTG	2bc10646_GAC_1.8	ZNF581	3_prime_UTR_variant
2bc10649_AAC_7	chr19	56166045	56166046	+	AAGAACCCGAACTCGCAGAG	2bc10649_AAC_7.6	U2AF2	5_prime_UTR_variant
2bc10649_AAC_7	chr19	56166045	56166046	+	GAAGAACCCGAACTCGCAGA	2bc10649_AAC_7.7	U2AF2	5_prime_UTR_variant
2bc10649_AAC_7	chr19	56166045	56166046	+	GGAAGAACCCGAACTCGCAG	2bc10649_AAC_7.8	U2AF2	5_prime_UTR_variant
2bc10649_GAC_2	chr19	56165865	56165866	+	ACGGACTCGAGCTTAATCCC	2bc10649_GAC_2.6	U2AF2	5_prime_UTR_variant
2bc10649_GAC_6	chr19	56166024	56166025	+	ACTGGGACGGATTGAATTGT	2bc10649_GAC_6.8	U2AF2	5_prime_UTR_variant
2bc1068_AAC_2	chr1	150479606	150479607	+	CCCCAACCCAGCTGACAATG	2bc1068_AAC_2.7	TARS2	3_prime_UTR_variant
2bc1068_AAC_4	chr1	150479634	150479635	+	AGAACTTCAGAACTGTGTGG	2bc1068_AAC_4.5	TARS2	3_prime_UTR_variant
2bc1068_AAC_4	chr1	150479634	150479635	+	CCCAGAACTTCAGAACTGTG	2bc1068_AAC_4.8	TARS2	3_prime_UTR_variant
2bc10703_GAC_4	chr19	58131708	58131709	+	GGACTGAAACTTCACACATG	2bc10703_GAC_4.4	ZNF134	synonymous_variant
2bc10725_GAC_1	chr19	58265619	58265620	+	AGAAAGACCTTTTGAGTGTA	2bc10725_GAC_1.8	ZNF776	synonymous_variant
2bc1073_GAC_2	chr1	150933553	150933554	+	AAGACTAATGAAGGTGGGGA	2bc1073_GAC_2.5	CERS2	missense_variant
2bc1073_GAC_2	chr1	150933553	150933554	+	CAAGACTAATGAAGGTGGGG	2bc1073_GAC_2.6	CERS2	missense_variant
2bc10744_GAC_4	chr19	58724620	58724621	+	GAGGACATTCCCAAAACCAA	2bc10744_GAC_4.6	ZNF274	3_prime_UTR_variant
2bc10748_GAC_2	chr19	58774046	58774047	+	GTGACTGTGGGAAATCCTTC	2bc10748_GAC_2.5	ZNF544	3_prime_UTR_variant
2bc1075_GAC_1	chr1	151006709	151006710	+	GTGACTGTTGAGAGGCGAGG	2bc1075_GAC_1.5	PRUNE	stop_lost
2bc1075_GAC_1	chr1	151006709	151006710	+	GAAGTGACTGTTGAGAGGCG	2bc1075_GAC_1.8	PRUNE	stop_lost
2bc1076_AAC_7	chr1	151007056	151007057	+	AACAGAACCAGTATCTGTCA	2bc1076_AAC_7.8	PRUNE	3_prime_UTR_variant
2bc10761_AAC_2	chr19	58826277	58826278	+	CAAACTGTTCTCATGAAAGC	2bc10761_AAC_2.5	AC010642.1	non_coding_transcript_exon_variant
2bc10766_GAC_2	chr19	58850987	58850988	+	TAGACTGGTTCTGAGGGCCA	2bc10766_GAC_2.5	ZSCAN22	3_prime_UTR_variant
2bc10766_GAC_2	chr19	58850987	58850988	+	TTAGACTGGTTCTGAGGGCC	2bc10766_GAC_2.6	ZSCAN22	3_prime_UTR_variant
2bc10769_GAC_1	chr19	58865774	58865775	+	AAGAAGACAGTGGGATAACT	2bc10769_GAC_1.8	CTD-2619J13.8	3_prime_UTR_variant
2bc1077_GAC_1	chr1	151007301	151007302	+	TGACTGTTTCAGATCTAGTT	2bc1077_GAC_1.4	PRUNE	3_prime_UTR_variant
2bc10780_GAC_6	chr19	58929511	58929512	+	GGACATGACCCACCTCTGGC	2bc10780_GAC_6.4	ZNF584	3_prime_UTR_variant
2bc10780_GAC_6	chr19	58929511	58929512	+	CTGTGGACATGACCCACCTC	2bc10780_GAC_6.8	ZNF584	3_prime_UTR_variant
2bc10792_GAC_6	chr19	58984012	58984013	+	TAGCAGACAAGAGACCACAA	2bc10792_GAC_6.8	ZNF324	3_prime_UTR_variant
2bc10802_AAC_1	chr19	59094088	59094089	+	GAACTTCCATCTCAAATACA	2bc10802_AAC_1.4	CENPBD1P1	non_coding_transcript_exon_variant
2bc10802_GAC_4	chr19	59094141	59094142	+	GTGTGACTTATTACAGCCTG	2bc10802_GAC_4.7	CENPBD1P1	non_coding_transcript_exon_variant
2bc10802_GAC_4	chr19	59094141	59094142	+	AGTGTGACTTATTACAGCCT	2bc10802_GAC_4.8	CENPBD1P1	non_coding_transcript_exon_variant
2bc10852_GAC_1	chr2	17962679	17962680	+	AGAGACTCTAAAATTCTAAA	2bc10852_GAC_1.6	SMC6	missense_variant
2bc10857.0_GAC_6	chr2	17965192	17965193	+	TTGTGACTTTGGATTAGGCA	2bc10857.0_GAC_6.7	SMC6	3_prime_UTR_variant
2bc10859_AAC_3	chr2	18112319	18112320	+	GAACTTGTCAACCTGAATGT	2bc10859_AAC_3.4	KCNS3	synonymous_variant
2bc10859_AAC_3	chr2	18112319	18112320	+	GGAACTTGTCAACCTGAATG	2bc10859_AAC_3.5	KCNS3	synonymous_variant
2bc10869_AAC_2	chr2	20647347	20647348	+	GAACTATGTGGCCGACATTG	2bc10869_AAC_2.4	RHOB	missense_variant
2bc10869_GAC_5	chr2	20647401	20647402	+	GTGGGACACGGCGGGCCAGG	2bc10869_GAC_5.7	RHOB	missense_variant
2bc10869_GAC_6	chr2	20647419	20647420	+	AGGAGGACTACGACCGCCTG	2bc10869_GAC_6.8	RHOB	missense_variant
2bc10870_GAC_1	chr2	20647866	20647867	+	GGACCAGTCCCCCGCGAGCC	2bc10870_GAC_1.4	RHOB	3_prime_UTR_variant
2bc10871_GAC_2	chr2	20648254	20648255	+	AGACCCCGGGTACTGCGGGA	2bc10871_GAC_2.4	RHOB	3_prime_UTR_variant
2bc10871_GAC_2	chr2	20648254	20648255	+	TAGACCCCGGGTACTGCGGG	2bc10871_GAC_2.5	RHOB	3_prime_UTR_variant
2bc10871_GAC_2	chr2	20648254	20648255	+	ACATAGACCCCGGGTACTGC	2bc10871_GAC_2.8	RHOB	3_prime_UTR_variant
2bc10872_GAC_6	chr2	20648449	20648450	+	AGACATTTGCAACTGACTTG	2bc10872_GAC_6.4	RHOB	3_prime_UTR_variant
2bc10872_GAC_6	chr2	20648449	20648450	+	AAGACATTTGCAACTGACTT	2bc10872_GAC_6.5	RHOB	3_prime_UTR_variant
2bc10872_GAC_6	chr2	20648449	20648450	+	GAAGACATTTGCAACTGACT	2bc10872_GAC_6.6	RHOB	3_prime_UTR_variant
2bc10879_AAC_7	chr2	24222796	24222797	+	TGCAAACCAAAATTGGGGAT	2bc10879_AAC_7.7	UBXN2A	3_prime_UTR_variant
2bc10879_GAC_6	chr2	24222788	24222789	+	GGACATGCAAACCAAAATTG	2bc10879_GAC_6.4	UBXN2A	3_prime_UTR_variant
2bc10879_GAC_6	chr2	24222788	24222789	+	TGGACATGCAAACCAAAATT	2bc10879_GAC_6.5	UBXN2A	3_prime_UTR_variant
2bc10879_GAC_6	chr2	24222788	24222789	+	GTGGACATGCAAACCAAAAT	2bc10879_GAC_6.6	UBXN2A	3_prime_UTR_variant
2bc10882_GAC_3	chr2	24929979	24929980	+	GAAGGACCCAATAACTCCGT	2bc10882_GAC_3.7	NCOA1	synonymous_variant
2bc10891.0_GAC_1	chr2	25042539	25042540	+	GGACGGCAGGGATTGGAACG	2bc10891.0_GAC_1.4	CENPO	3_prime_UTR_variant
2bc10891.1_GAC_1	chr2	25042778	25042779	+	TTTGGACTGTTGCAGGCTCG	2bc10891.1_GAC_1.7	CENPO	3_prime_UTR_variant
2bc10891.2_GAC_2	chr2	25043031	25043032	+	CCTAGACTGAGGGCGGGTGG	2bc10891.2_GAC_2.7	CENPO	3_prime_UTR_variant
2bc10891.2_GAC_2	chr2	25043031	25043032	+	GCCTAGACTGAGGGCGGGTG	2bc10891.2_GAC_2.8	CENPO	3_prime_UTR_variant
2bc10893_GAC_1	chr2	25044412	25044413	+	GAAGGACTGGTTGTTGATGT	2bc10893_GAC_1.7	CENPO	3_prime_UTR_variant
2bc10894_GAC_3	chr2	25044711	25044712	+	AAGACTGGGCAATTGAGCAG	2bc10894_GAC_3.5	CENPO	3_prime_UTR_variant
2bc10901_GAC_6	chr2	26316598	26316599	+	CTGAAGACTTTGATACTAAG	2bc10901_GAC_6.8	RAB10	intron_variant
2bc10915_GAC_2	chr2	27001427	27001428	+	GAGACTGAGGCCACACAGGC	2bc10915_GAC_2.5	SLC35F6	3_prime_UTR_variant
2bc10919_GAC_1	chr2	27255839	27255840	+	GGACCGGAAAGCCGGGGAAG	2bc10919_GAC_1.4	TMEM214	5_prime_UTR_variant
2bc10920_GAC_4	chr2	27263633	27263634	+	CTGGACCTGGCTTTGCCTAC	2bc10920_GAC_4.6	TMEM214	missense_variant
2bc10923_GAC_4	chr2	27264498	27264499	+	GGACTCAGTATATGGTTCTT	2bc10923_GAC_4.4	TMEM214	3_prime_UTR_variant
2bc10923_GAC_4	chr2	27264498	27264499	+	AGGACTCAGTATATGGTTCT	2bc10923_GAC_4.5	TMEM214	3_prime_UTR_variant
2bc10928_AAC_5	chr2	27439854	27439855	+	GAACTATCTTAGCCCAGTCA	2bc10928_AAC_5.4	ATRAID	3_prime_UTR_variant
2bc10928_AAC_5	chr2	27439854	27439855	+	TGAACTATCTTAGCCCAGTC	2bc10928_AAC_5.5	ATRAID	3_prime_UTR_variant
2bc10936_GAC_6	chr2	27873215	27873216	+	TTGTGACTCAGATGAAGTCA	2bc10936_GAC_6.7	GPN1	3_prime_UTR_variant
2bc10936_GAC_6	chr2	27873215	27873216	+	CTTGTGACTCAGATGAAGTC	2bc10936_GAC_6.8	GPN1	3_prime_UTR_variant
2bc10947.1_GAC_6	chr2	28635583	28635584	+	GGTAGACTTGGACATCTCTC	2bc10947.1_GAC_6.7	FOSL2	3_prime_UTR_variant
2bc10948_AAC_10	chr2	28636044	28636045	+	GAACGGCTTGGCCAGAAGAC	2bc10948_AAC_10.4	FOSL2	3_prime_UTR_variant
2bc10948_GAC_12	chr2	28636076	28636077	+	GAGACAGTGGGGCACAGGTT	2bc10948_GAC_12.5	FOSL2	3_prime_UTR_variant
2bc10948_GAC_12	chr2	28636076	28636077	+	TGAGACAGTGGGGCACAGGT	2bc10948_GAC_12.6	FOSL2	3_prime_UTR_variant
2bc10956_GAC_1	chr2	29404580	29404581	+	CTGACTTTGCTTCAGGTATC	2bc10956_GAC_1.5	CLIP4	missense_variant
2bc10957_AAC_3	chr2	29404927	29404928	+	ATATGAACTATGGGGAATCA	2bc10957_AAC_3.8	CLIP4	3_prime_UTR_variant
2bc10972_AAC_9	chr2	32379647	32379648	+	CAGAAACAGCCTAAGTTTAC	2bc10972_AAC_9.7	SPAST	3_prime_UTR_variant
2bc10974_AAC_6	chr2	32445701	32445702	+	GCAACTCAAGGATTGAGGAC	2bc10974_AAC_6.5	SLC30A6	missense_variant
2bc10981.0_GAC_6	chr2	32640580	32640581	+	TGCTGACGGAATTCATTTGT	2bc10981.0_GAC_6.7	BIRC6	missense_variant
2bc10981.2_GAC_1	chr2	32640976	32640977	+	TGACTGTGAGGAACCTATTG	2bc10981.2_GAC_1.4	BIRC6	missense_variant
2bc10987_GAC_4	chr2	32842986	32842987	+	TGTGGACTTCATAGACACAA	2bc10987_GAC_4.7	BIRC6	3_prime_UTR_variant
2bc10999_AAC_10	chr2	37475636	37475637	+	CCAACATTATAGAACTTTTA	2bc10999_AAC_10.5	NDUFAF7	3_prime_UTR_variant
2bc10999_AAC_10	chr2	37475636	37475637	+	ACCAACATTATAGAACTTTT	2bc10999_AAC_10.6	NDUFAF7	3_prime_UTR_variant
2bc1101_GAC_2	chr1	151264018	151264019	+	AAGGACTGATGGGGGTGTCA	2bc1101_GAC_2.6	ZNF687	3_prime_UTR_variant
2bc11023.1_GAC_6	chr2	44428702	44428703	+	TTCAGACCTCAGAAACGGGA	2bc11023.1_GAC_6.7	PPM1B	missense_variant
2bc11034_GAC_1	chr2	46412549	46412550	+	GAGACCAGAGATGCAGGGAT	2bc11034_GAC_1.5	PRKCE	3_prime_UTR_variant
2bc11045_GAC_4	chr2	46986112	46986113	+	GTGGACTTCAAAGGAGAGAG	2bc11045_GAC_4.6	SOCS5	synonymous_variant
2bc11057_GAC_1	chr2	47301430	47301431	+	CAGACTTCTGGATCTCTCTC	2bc11057_GAC_1.5	C2orf61	3_prime_UTR_variant
2bc11063_GAC_3	chr2	47710288	47710289	+	GGACTGTTTGCAATTGACAT	2bc11063_GAC_3.4	MSH2	3_prime_UTR_variant
2bc11067_AAC_1	chr2	48026226	48026227	+	TGAAACTTTAGAATGGCTTA	2bc11067_AAC_1.6	MSH6	missense_variant
2bc11068.1_GAC_4	chr2	48026688	48026689	+	CAGACTTACAGTGTGCTGGA	2bc11068.1_GAC_4.5	MSH6	missense_variant
2bc11072_GAC_6	chr2	48027896	48027897	+	GGACTTATTACTCCCAAAGC	2bc11072_GAC_6.4	MSH6	synonymous_variant
2bc11073_AAC_3	chr2	48028149	48028150	+	CAAAACTATTGAAAAGAAGT	2bc11073_AAC_3.6	MSH6	missense_variant
2bc11075.0_AAC_2	chr2	48573517	48573518	+	ATGAACTCACAAACTTGAAC	2bc11075.0_AAC_2.6	FOXN2	synonymous_variant
2bc11077_GAC_5	chr2	48602648	48602649	+	AATGGACTTCATTAGTTTTA	2bc11077_GAC_5.7	FOXN2	3_prime_UTR_variant
2bc11077_GAC_5	chr2	48602648	48602649	+	TAATGGACTTCATTAGTTTT	2bc11077_GAC_5.8	FOXN2	3_prime_UTR_variant
2bc11080_GAC_1	chr2	54785221	54785222	+	GGAGACTTTTCCGTTACATG	2bc11080_GAC_1.6	SPTBN1	intron_variant
2bc11083_GAC_13	chr2	54858533	54858534	+	GGAGGACTACCAGAAGATGA	2bc11083_GAC_13.7	SPTBN1	missense_variant
2bc11083_GAC_13	chr2	54858533	54858534	+	AGGAGGACTACCAGAAGATG	2bc11083_GAC_13.8	SPTBN1	missense_variant
2bc11084_GAC_3	chr2	54871631	54871632	+	AGACAAATGGCTGCACGGCC	2bc11084_GAC_3.4	SPTBN1	missense_variant
2bc11088_AAC_3	chr2	54887173	54887174	+	ACAAAAACTTTAATAGCAGA	2bc11088_AAC_3.8	SPTBN1	missense_variant
2bc11101_GAC_1	chr2	58386688	58386689	+	ACAGACTTAGAAAGTTCAAC	2bc11101_GAC_1.6	VRK2	3_prime_UTR_variant
2bc11121_AAC_3	chr2	61391707	61391708	+	GACTAACGTTGAAAGACTGA	2bc11121_AAC_3.7	C2orf74	3_prime_UTR_variant
2bc11121_AAC_3	chr2	61391707	61391708	+	TGACTAACGTTGAAAGACTG	2bc11121_AAC_3.8	C2orf74	3_prime_UTR_variant
2bc11123_GAC_1	chr2	61405101	61405102	+	AGAGACTGTGTTAGGGGCGG	2bc11123_GAC_1.6	AHSA2	5_prime_UTR_variant
2bc11123_GAC_1	chr2	61405101	61405102	+	GAGAGACTGTGTTAGGGGCG	2bc11123_GAC_1.7	AHSA2	5_prime_UTR_variant
2bc11123_GAC_1	chr2	61405101	61405102	+	TGAGAGACTGTGTTAGGGGC	2bc11123_GAC_1.8	AHSA2	5_prime_UTR_variant
2bc11127_GAC_1	chr2	61414003	61414004	+	GGACTGTCTTTATTTTATAT	2bc11127_GAC_1.4	AHSA2	3_prime_UTR_variant
2bc11128_GAC_3	chr2	62449595	62449596	+	ACCAGACGGGGGAGGCGGGC	2bc11128_GAC_3.7	B3GNT2	missense_variant
2bc11131_AAC_1	chr2	62450560	62450561	+	AAACTCAATTTTGCATAGAA	2bc11131_AAC_1.4	B3GNT2	3_prime_UTR_variant
2bc11149_AAC_3	chr2	63284183	63284184	+	TTAAACTTTTTAGTTGCTGT	2bc11149_AAC_3.6	OTX1	3_prime_UTR_variant
2bc11158_AAC_2	chr2	64779178	64779179	+	TTGGAAACTGTAAATCCTCA	2bc11158_AAC_2.8	AFTPH	missense_variant
2bc11162_AAC_1	chr2	64780026	64780027	+	AGTGAACCAGGTGATGACTT	2bc11162_AAC_1.7	AFTPH	synonymous_variant
2bc11162_GAC_2	chr2	64780037	64780038	+	TGATGACTTTGGAGAATTTG	2bc11162_GAC_2.7	AFTPH	missense_variant
2bc11162_GAC_2	chr2	64780037	64780038	+	GTGATGACTTTGGAGAATTT	2bc11162_GAC_2.8	AFTPH	missense_variant
2bc11177_AAC_1	chr2	65495932	65495933	+	CTTTGAACTCATTCAACTCC	2bc11177_AAC_1.8	ACTR2	3_prime_UTR_variant
2bc11180.0_GAC_3	chr2	67630759	67630760	+	AAAGACAAATGCTTTGAAAG	2bc11180.0_GAC_3.6	ETAA1	missense_variant
2bc11185_GAC_4	chr2	67637269	67637270	+	ATGCTGACTTTTATAAAGCC	2bc11185_GAC_4.8	ETAA1	3_prime_UTR_variant
2bc11188_GAC_1	chr2	68401947	68401948	+	GAGACTTTTTATCTTGCCTT	2bc11188_GAC_1.5	RP11-474G23.1	3_prime_UTR_variant
2bc11198.1_AAC_5	chr2	69473094	69473095	+	GAAAACTTTGCCTACAACTT	2bc11198.1_AAC_5.6	ANTXR1	3_prime_UTR_variant
2bc11198.1_AAC_6	chr2	69473106	69473107	+	CTACAACTTTGGAAATGCTG	2bc11198.1_AAC_6.7	ANTXR1	3_prime_UTR_variant
2bc11198.1_AAC_6	chr2	69473106	69473107	+	CCTACAACTTTGGAAATGCT	2bc11198.1_AAC_6.8	ANTXR1	3_prime_UTR_variant
2bc11198.1_GAC_2	chr2	69473028	69473029	+	GGACTTTGGACCCTTGGCCT	2bc11198.1_GAC_2.4	ANTXR1	3_prime_UTR_variant
2bc112.1_AAC_4	chr1	10364721	10364722	+	GGACAAACTTGAAATCATGG	2bc112.1_AAC_4.8	KIF1B	3_prime_UTR_variant
2bc112.1_GAC_3	chr1	10364717	10364718	+	ACTGGACAAACTTGAAATCA	2bc112.1_GAC_3.7	KIF1B	3_prime_UTR_variant
2bc11218.0_GAC_5	chr2	70504364	70504365	+	GATCGACTTTATTACCTCAA	2bc11218.0_GAC_5.7	PCYOX1	3_prime_UTR_variant
2bc11228.0_AAC_6	chr2	71576145	71576146	+	CACCTAACCCTTCTGGGATG	2bc11228.0_AAC_6.8	ZNF638	missense_variant
2bc11228.0_GAC_4	chr2	71576092	71576093	+	AGACCCAGGTTTAATCCTCG	2bc11228.0_GAC_4.4	ZNF638	synonymous_variant
2bc11228.0_GAC_5	chr2	71576115	71576116	+	GAGGAGACTTTCCACTTCAA	2bc11228.0_GAC_5.8	ZNF638	missense_variant
2bc11233_GAC_3	chr2	71650119	71650120	+	TGACTTTGCTGTTGAAACTT	2bc11233_GAC_3.4	ZNF638	missense_variant
2bc1125_GAC_4	chr1	154438124	154438125	+	AGACTCTTTGGACACTCACA	2bc1125_GAC_4.4	IL6R	3_prime_UTR_variant
2bc11258_AAC_14	chr2	73679890	73679891	+	GAACTAACTGATGTGAATAC	2bc11258_AAC_14.4	ALMS1	synonymous_variant
2bc11265_GAC_1	chr2	73717441	73717442	+	GAAGTGACTATTTTAGCAGA	2bc11265_GAC_1.8	ALMS1	missense_variant
2bc1127_GAC_2	chr1	154548789	154548790	+	AGGACAAGGGGTGGAAGGGC	2bc1127_GAC_2.5	CHRNB2	3_prime_UTR_variant
2bc11297_AAC_3	chr2	74760227	74760228	+	CAACCACCAGCACTGACTCC	2bc11297_AAC_3.4	HTRA2	3_prime_UTR_variant
2bc11298_GAC_3	chr2	74783753	74783754	+	CTTGGACAGCACGTCTGCTC	2bc11298_GAC_3.7	DOK1	3_prime_UTR_variant
2bc11312_GAC_2	chr2	85133713	85133714	+	AATCGGACTGCCAAATTCTC	2bc11312_GAC_2.8	TMSB10	3_prime_UTR_variant
2bc11336_GAC_5	chr2	86439464	86439465	+	CAGACATTTGATTTGAGGTG	2bc11336_GAC_5.5	MRPL35	3_prime_UTR_variant
2bc11337_GAC_2	chr2	86439769	86439770	+	CAGGGACAGGTGTAGAGATA	2bc11337_GAC_2.7	MRPL35	3_prime_UTR_variant
2bc11345_AAC_2	chr2	87001935	87001936	+	TTTTAAACTACAGATGGACT	2bc11345_AAC_2.8	RMND5A	3_prime_UTR_variant
2bc11345_GAC_3	chr2	87001946	87001947	+	TGGACTTGGTTTGAGGGAGG	2bc11345_GAC_3.5	RMND5A	3_prime_UTR_variant
2bc11345_GAC_3	chr2	87001946	87001947	+	ATGGACTTGGTTTGAGGGAG	2bc11345_GAC_3.6	RMND5A	3_prime_UTR_variant
2bc11345_GAC_3	chr2	87001946	87001947	+	GATGGACTTGGTTTGAGGGA	2bc11345_GAC_3.7	RMND5A	3_prime_UTR_variant
2bc11345_GAC_3	chr2	87001946	87001947	+	AGATGGACTTGGTTTGAGGG	2bc11345_GAC_3.8	RMND5A	3_prime_UTR_variant
2bc11347_AAC_1	chr2	87002312	87002313	+	GAGAACAGAGACAAACTCTT	2bc11347_AAC_1.6	RMND5A	3_prime_UTR_variant
2bc11352_AAC_3	chr2	95847838	95847839	+	AAACAGGGAATAGACTGAGT	2bc11352_AAC_3.4	ZNF2	synonymous_variant
2bc11355_GAC_5	chr2	96937140	96937141	+	AGACTTTACCAGCCCCTGAG	2bc11355_GAC_5.4	CIAO1	3_prime_UTR_variant
2bc11355_GAC_7	chr2	96937180	96937181	+	TCCTTGACCTTCATTTAACT	2bc11355_GAC_7.8	CIAO1	3_prime_UTR_variant
2bc1136_GAC_2	chr1	154961331	154961332	+	GTAGGGACCTTATGGAGGAG	2bc1136_GAC_2.8	FLAD1	missense_variant
2bc11364_GAC_1	chr2	97427709	97427710	+	CCTGGACTTTTTTCTGGGCC	2bc11364_GAC_1.7	CNNM4	missense_variant
2bc11368_GAC_5	chr2	97483095	97483096	+	CGTGGACATGCTCTACCTCA	2bc11368_GAC_5.7	CNNM3	missense_variant
2bc11375_GAC_2	chr2	99226355	99226356	+	TGGACTTTGAATTTGCTGCC	2bc11375_GAC_2.5	UNC50	missense_variant
2bc1138_GAC_1	chr1	154987370	154987371	+	GGACGGCCACTGGGGGAGCA	2bc1138_GAC_1.4	ZBTB7B	missense_variant
2bc1138_GAC_1	chr1	154987370	154987371	+	GGGACGGCCACTGGGGGAGC	2bc1138_GAC_1.5	ZBTB7B	missense_variant
2bc1138_GAC_2	chr1	154987410	154987411	+	GCTGGACTTTGTAGGGCCAG	2bc1138_GAC_2.7	ZBTB7B	missense_variant
2bc11384.0_AAC_6	chr2	99977798	99977799	+	AAACTTCCTAAAAAAGCTAA	2bc11384.0_AAC_6.4	EIF5B	synonymous_variant
2bc11384.0_GAC_3	chr2	99977739	99977740	+	AAAGACTGCAAAACCGAAAG	2bc11384.0_GAC_3.6	EIF5B	missense_variant
2bc11386_GAC_1	chr2	99980258	99980259	+	AGAAAGACAGAAGAGAGAAG	2bc11386_GAC_1.8	EIF5B	synonymous_variant
2bc11390_AAC_2	chr2	100022881	100022882	+	GACTGAACTGATGGGCGACT	2bc11390_AAC_2.8	REV1	missense_variant
2bc11401_GAC_1	chr2	101612457	101612458	+	GGACTGGGTCAGAGATCTGT	2bc11401_GAC_1.4	NPAS2	3_prime_UTR_variant
2bc11412_AAC_2	chr2	102793035	102793036	+	AGAAACATGGGGCTATCCGC	2bc11412_AAC_2.6	AC007271.3	3_prime_UTR_variant
2bc1142.1_GAC_3	chr1	154989178	154989179	+	AGACTGAAGCAGCACAAGGC	2bc1142.1_GAC_3.4	ZBTB7B	3_prime_UTR_variant
2bc1142.1_GAC_3	chr1	154989178	154989179	+	GGCCAGACTGAAGCAGCACA	2bc1142.1_GAC_3.8	ZBTB7B	3_prime_UTR_variant
2bc1142.1_GAC_4	chr1	154989201	154989202	+	GGACACCCATGCCAAGCAGT	2bc1142.1_GAC_4.4	ZBTB7B	3_prime_UTR_variant
2bc1142.1_GAC_4	chr1	154989201	154989202	+	GGGACACCCATGCCAAGCAG	2bc1142.1_GAC_4.5	ZBTB7B	3_prime_UTR_variant
2bc11445_GAC_3	chr2	109381607	109381608	+	TGAAGACATGTTTGCTAAGA	2bc11445_GAC_3.7	RANBP2	missense_variant
2bc11452_GAC_2	chr2	110372544	110372545	+	GCGACGTGCAGCCCCTACCG	2bc11452_GAC_2.5	SOWAHC	missense_variant
2bc11454.0_GAC_7	chr2	110373159	110373160	+	CGACGCCGATGTGGACATCA	2bc11454.0_GAC_7.4	SOWAHC	missense_variant
2bc11454.0_GAC_7	chr2	110373159	110373160	+	ACGACGCCGATGTGGACATC	2bc11454.0_GAC_7.5	SOWAHC	missense_variant
2bc11454.0_GAC_8	chr2	110373171	110373172	+	TGGACATCAGGGACTACAGT	2bc11454.0_GAC_8.5	SOWAHC	missense_variant
2bc11454.0_GAC_8	chr2	110373171	110373172	+	GTGGACATCAGGGACTACAG	2bc11454.0_GAC_8.6	SOWAHC	missense_variant
2bc11454.0_GAC_9	chr2	110373180	110373181	+	CAGGGACTACAGTGGGAAAA	2bc11454.0_GAC_9.7	SOWAHC	missense_variant
2bc11473_GAC_4	chr2	113286587	113286588	+	GAGACTTTTGAAAACAACTT	2bc11473_GAC_4.5	TTL	3_prime_UTR_variant
2bc11479_GAC_3	chr2	113332869	113332870	+	AGCAGACATCTTCATAGGAG	2bc11479_GAC_3.7	POLR1B	missense_variant
2bc11479_GAC_4	chr2	113332920	113332921	+	TCTCAGACAAATTTCAAGTA	2bc11479_GAC_4.8	POLR1B	missense_variant
2bc11503_GAC_2	chr2	120020899	120020900	+	GAGAAGACGAGCCACGTATG	2bc11503_GAC_2.8	STEAP3	3_prime_UTR_variant
2bc11503_GAC_3	chr2	120020935	120020936	+	TCTGGACCCCGGGCACACGA	2bc11503_GAC_3.7	STEAP3	3_prime_UTR_variant
2bc11503_GAC_3	chr2	120020935	120020936	+	CTCTGGACCCCGGGCACACG	2bc11503_GAC_3.8	STEAP3	3_prime_UTR_variant
2bc11505_GAC_2	chr2	120021946	120021947	+	TGGGGACTCCAAATGTCCTC	2bc11505_GAC_2.7	STEAP3	3_prime_UTR_variant
2bc11512_GAC_3	chr2	120195923	120195924	+	GGACTCTGCAGGGGGTGAGG	2bc11512_GAC_3.4	TMEM37	3_prime_UTR_variant
2bc11512_GAC_3	chr2	120195923	120195924	+	TGGACTCTGCAGGGGGTGAG	2bc11512_GAC_3.5	TMEM37	3_prime_UTR_variant
2bc11512_GAC_3	chr2	120195923	120195924	+	CTGGACTCTGCAGGGGGTGA	2bc11512_GAC_3.6	TMEM37	3_prime_UTR_variant
2bc11512_GAC_3	chr2	120195923	120195924	+	GCTGGACTCTGCAGGGGGTG	2bc11512_GAC_3.7	TMEM37	3_prime_UTR_variant
2bc11513_GAC_1	chr2	120438640	120438641	+	CAGGACATAGGTGTTCCTTC	2bc11513_GAC_1.6	TMEM177	missense_variant
2bc11515.1_GAC_3	chr2	120439531	120439532	+	GGACTATGAGGGACTATTCA	2bc11515.1_GAC_3.4	TMEM177	3_prime_UTR_variant
2bc11515.1_GAC_3	chr2	120439531	120439532	+	GGGACTATGAGGGACTATTC	2bc11515.1_GAC_3.5	TMEM177	3_prime_UTR_variant
2bc11519_GAC_2	chr2	121050873	121050874	+	CTAAGGACACAGGGCTGGGT	2bc11519_GAC_2.8	RALB	3_prime_UTR_variant
2bc11523_GAC_12	chr2	121107409	121107410	+	GGACGTGCCCAACATGATTG	2bc11523_GAC_12.4	INHBB	missense_variant
2bc11526_AAC_3	chr2	121108099	121108100	+	ACACAACCCGTCAGAGACCT	2bc11526_AAC_3.7	INHBB	3_prime_UTR_variant
2bc11526_AAC_3	chr2	121108099	121108100	+	GACACAACCCGTCAGAGACC	2bc11526_AAC_3.8	INHBB	3_prime_UTR_variant
2bc11529_AAC_2	chr2	121108783	121108784	+	CGTGAACTATGCAATTTAAA	2bc11529_AAC_2.7	INHBB	3_prime_UTR_variant
2bc11529_AAC_2	chr2	121108783	121108784	+	ACGTGAACTATGCAATTTAA	2bc11529_AAC_2.8	INHBB	3_prime_UTR_variant
2bc11529_GAC_3	chr2	121108804	121108805	+	TGACCCACACTAGACGAAAC	2bc11529_GAC_3.4	INHBB	3_prime_UTR_variant
2bc11567_AAC_7	chr2	131104139	131104140	+	TGAACTGGGATGTGGAACTG	2bc11567_AAC_7.5	IMP4	3_prime_UTR_variant
2bc11567_GAC_2	chr2	131104069	131104070	+	TGGACTTGGAACTCAGGATG	2bc11567_GAC_2.5	IMP4	3_prime_UTR_variant
2bc11567_GAC_2	chr2	131104069	131104070	+	ATGGACTTGGAACTCAGGAT	2bc11567_GAC_2.6	IMP4	3_prime_UTR_variant
2bc11567_GAC_2	chr2	131104069	131104070	+	CATGGACTTGGAACTCAGGA	2bc11567_GAC_2.7	IMP4	3_prime_UTR_variant
2bc1157_GAC_1	chr1	155296786	155296787	+	CATGGGACTGCAGCTGAAGA	2bc1157_GAC_1.8	RUSC1	missense_variant
2bc11585_GAC_1	chr2	135206374	135206375	+	GGACTTCATCAAGGGCCAGG	2bc11585_GAC_1.4	MGAT5	missense_variant
2bc11585_GAC_1	chr2	135206374	135206375	+	CCGGGACTTCATCAAGGGCC	2bc11585_GAC_1.7	MGAT5	missense_variant
2bc11585_GAC_4	chr2	135206491	135206492	+	CCAGGGACAGAAGTCATGCA	2bc11585_GAC_4.8	MGAT5	3_prime_UTR_variant
2bc11590_AAC_1	chr2	135711083	135711084	+	CTCAACATCAAGACTCAGCA	2bc11590_AAC_1.6	CCNT2	synonymous_variant
2bc11592_GAC_2	chr2	135711688	135711689	+	AGACCATAAGGAGAAGCACA	2bc11592_GAC_2.4	CCNT2	missense_variant
2bc11594_AAC_2	chr2	135712474	135712475	+	AGAACATTAGGATGAATGGC	2bc11594_AAC_2.5	CCNT2	3_prime_UTR_variant
2bc11601_GAC_15	chr2	136481827	136481828	+	TGACTTTCACATTTTGGAAA	2bc11601_GAC_15.4	R3HDM1	missense_variant
2bc11601_GAC_15	chr2	136481827	136481828	+	ATGACTTTCACATTTTGGAA	2bc11601_GAC_15.5	R3HDM1	missense_variant
2bc11603_GAC_3	chr2	136540359	136540360	+	GAGACGACTTTAAAAAGGAG	2bc11603_GAC_3.8	UBXN4	missense_variant
2bc1162_GAC_3	chr1	156028240	156028241	+	TTAGACAATGGGGGGAGGAT	2bc1162_GAC_3.6	LAMTOR2	3_prime_UTR_variant
2bc1162_GAC_3	chr1	156028240	156028241	+	CTTAGACAATGGGGGGAGGA	2bc1162_GAC_3.7	LAMTOR2	3_prime_UTR_variant
2bc11629_AAC_2	chr2	149544041	149544042	+	AGTGTAACAATGGACCTAAA	2bc11629_AAC_2.8	EPC2	3_prime_UTR_variant
2bc11647_AAC_1	chr2	153504410	153504411	+	TAACAATGTGAACCTGAGAC	2bc11647_AAC_1.4	FMNL2	3_prime_UTR_variant
2bc11647_GAC_3	chr2	153504426	153504427	+	AGACTGGCCTGCATGAATAC	2bc11647_GAC_3.4	FMNL2	3_prime_UTR_variant
2bc11659_GAC_3	chr2	159481671	159481672	+	CGGCAGACCTCCAATCCCAA	2bc11659_GAC_3.8	PKP4	missense_variant
2bc1166_GAC_3	chr1	156170108	156170109	+	GGACAAGGGGTAGTTGCCTT	2bc1166_GAC_3.4	SLC25A44	synonymous_variant
2bc11663_AAC_4	chr2	159537734	159537735	+	AAAAACAAATGAGAAGCCCA	2bc11663_AAC_4.6	AC005042.4	3_prime_UTR_variant
2bc11665_GAC_3	chr2	160035532	160035533	+	GGAAGACTTTCAGCAGAGGA	2bc11665_GAC_3.7	TANC1	missense_variant
2bc11680.1_AAC_5	chr2	162087816	162087817	+	GAAACTTTATTTGAAATTCA	2bc11680.1_AAC_5.5	TANK	missense_variant
2bc11680.1_AAC_5	chr2	162087816	162087817	+	AGAAACTTTATTTGAAATTC	2bc11680.1_AAC_5.6	TANK	missense_variant
2bc11687_AAC_2	chr2	170361497	170361498	+	TAAAGAACTTCTTCCCAAAA	2bc11687_AAC_2.8	BBS5	3_prime_UTR_variant
2bc11695_AAC_2	chr2	170591605	170591606	+	TTCAGAACATTTTACTTGGA	2bc11695_AAC_2.8	KLHL23	missense_variant
2bc11699_AAC_3	chr2	170592485	170592486	+	CCCAACATTTATGTAACTGG	2bc11699_AAC_3.6	KLHL23	missense_variant
2bc11699_AAC_3	chr2	170592485	170592486	+	ACCCAACATTTATGTAACTG	2bc11699_AAC_3.7	KLHL23	missense_variant
2bc11699_AAC_3	chr2	170592485	170592486	+	GACCCAACATTTATGTAACT	2bc11699_AAC_3.8	KLHL23	missense_variant
2bc11699_GAC_2	chr2	170592480	170592481	+	GGACCCAACATTTATGTAAC	2bc11699_GAC_2.4	KLHL23	synonymous_variant
2bc1170_GAC_1	chr1	156182427	156182428	+	TGGGAGACTGGAAACCTGAT	2bc1170_GAC_1.8	SLC25A44	3_prime_UTR_variant
2bc11703_AAC_1	chr2	170806314	170806315	+	AAACTTCACCACAAACTCTC	2bc11703_AAC_1.4	UBR3	synonymous_variant
2bc11707_AAC_6	chr2	171822772	171822773	+	GGAAAACTAAACGAGGACGT	2bc11707_AAC_6.7	GORASP2	3_prime_UTR_variant
2bc11707_AAC_6	chr2	171822772	171822773	+	GGGAAAACTAAACGAGGACG	2bc11707_AAC_6.8	GORASP2	3_prime_UTR_variant
2bc11709_GAC_2	chr2	171823306	171823307	+	GTGACATTTCAAAAGAAATA	2bc11709_GAC_2.5	GORASP2	3_prime_UTR_variant
2bc11731_GAC_6	chr2	174131332	174131333	+	TGACTCAAGAGCCAGTGAAG	2bc11731_GAC_6.4	MLTK	missense_variant
2bc11736_GAC_3	chr2	175202306	175202307	+	AGACACCGAGAACGAACGAG	2bc11736_GAC_3.4	SP9	3_prime_UTR_variant
2bc11738_GAC_9	chr2	175202847	175202848	+	TGAGACTTTTTTCCTAAAAA	2bc11738_GAC_9.6	SP9	3_prime_UTR_variant
2bc11764_AAC_3	chr2	182780165	182780166	+	TGCAACACCATTGAGAATAC	2bc11764_AAC_3.6	SSFA2	missense_variant
2bc11764_GAC_6	chr2	182780263	182780264	+	AGAGACAGTAGAGCTACTGA	2bc11764_GAC_6.6	SSFA2	missense_variant
2bc11764_GAC_6	chr2	182780263	182780264	+	CAGAGACAGTAGAGCTACTG	2bc11764_GAC_6.7	SSFA2	missense_variant
2bc11766_GAC_1	chr2	182780848	182780849	+	GAAGGACTCCTACCTGTTCA	2bc11766_GAC_1.7	SSFA2	missense_variant
2bc11774_GAC_3	chr2	183642240	183642241	+	CGGACTTATAATGTTTCAGG	2bc11774_GAC_3.5	DNAJC10	3_prime_UTR_variant
2bc11774_GAC_3	chr2	183642240	183642241	+	CGACGGACTTATAATGTTTC	2bc11774_GAC_3.8	DNAJC10	3_prime_UTR_variant
2bc11818_GAC_1	chr2	191524122	191524123	+	GAGACTGGGTCACAAACCCT	2bc11818_GAC_1.5	NAB1	missense_variant
2bc11818_GAC_1	chr2	191524122	191524123	+	AGAGACTGGGTCACAAACCC	2bc11818_GAC_1.6	NAB1	missense_variant
2bc1183_GAC_4	chr1	156756453	156756454	+	TGACTGTGAAAGAGACTAAC	2bc1183_GAC_4.4	PRCC	missense_variant
2bc11831_AAC_1	chr2	196544963	196544964	+	GAAAAACTTTTTGAGCGTTA	2bc11831_AAC_1.7	SLC39A10	synonymous_variant
2bc11831_AAC_2	chr2	196545017	196545018	+	GAGAAACTTTTAACAAACTT	2bc11831_AAC_2.7	SLC39A10	synonymous_variant
2bc11831_AAC_2	chr2	196545017	196545018	+	GGAGAAACTTTTAACAAACT	2bc11831_AAC_2.8	SLC39A10	synonymous_variant
2bc11831_AAC_3	chr2	196545024	196545025	+	CTTTTAACAAACTTGGGCCT	2bc11831_AAC_3.8	SLC39A10	missense_variant
2bc11834_AAC_2	chr2	196545542	196545543	+	TGAACAGTATGAGCATAATC	2bc11834_AAC_2.5	SLC39A10	synonymous_variant
2bc11834_AAC_2	chr2	196545542	196545543	+	GTGAACAGTATGAGCATAAT	2bc11834_AAC_2.6	SLC39A10	synonymous_variant
2bc11842_GAC_2	chr2	198380799	198380800	+	AGACGCTGGCACTATGGTCA	2bc11842_GAC_2.4	HSPE1-MOB4	5_prime_UTR_variant
2bc11846_GAC_1	chr2	198571805	198571806	+	GGACATCCATGCCCTTTTGA	2bc11846_GAC_1.4	AC011997.1	synonymous_variant
2bc11858_AAC_3	chr2	200828581	200828582	+	AAACTAAGGAAGAAAAATTT	2bc11858_AAC_3.4	C2orf47	3_prime_UTR_variant
2bc11875_GAC_2	chr2	201756814	201756815	+	GGACAATGTTGGATTACTGG	2bc11875_GAC_2.4	NIF3L1	missense_variant
2bc11875_GAC_2	chr2	201756814	201756815	+	TTGGGACAATGTTGGATTAC	2bc11875_GAC_2.7	NIF3L1	missense_variant
2bc11875_GAC_5	chr2	201756880	201756881	+	TGACCTGACTGAGGAAGTGA	2bc11875_GAC_5.4	NIF3L1	missense_variant
2bc11878_GAC_5	chr2	201981035	201981036	+	AGGACCACGGGAGGAGGTGT	2bc11878_GAC_5.5	CFLAR	5_prime_UTR_variant
2bc11884_GAC_1	chr2	201994703	201994704	+	GGACCTTCTGGATATTTTAC	2bc11884_GAC_1.4	CFLAR	missense_variant
2bc11884_GAC_1	chr2	201994703	201994704	+	GGGACCTTCTGGATATTTTA	2bc11884_GAC_1.5	CFLAR	missense_variant
2bc11901_GAC_1	chr2	202344878	202344879	+	AGACTCATACTGGGAATTCT	2bc11901_GAC_1.4	STRADB	3_prime_UTR_variant
2bc11902_GAC_4	chr2	202898752	202898753	+	CCCGACTCCGGGGCCGAGAT	2bc11902_GAC_4.6
2bc11904_GAC_1	chr2	202900331	202900332	+	GGACGATGGCTACCGCACGG	2bc11904_GAC_1.4	FZD7	missense_variant
2bc11904_GAC_1	chr2	202900331	202900332	+	CTCGGACGATGGCTACCGCA	2bc11904_GAC_1.7	FZD7	missense_variant
2bc11905.0_GAC_2	chr2	202901058	202901059	+	AGACTTAGCCACAGCAGCAA	2bc11905.0_GAC_2.4	FZD7	synonymous_variant
2bc11905.0_GAC_2	chr2	202901058	202901059	+	CAGACTTAGCCACAGCAGCA	2bc11905.0_GAC_2.5	FZD7	synonymous_variant
2bc11906_GAC_3	chr2	202902230	202902231	+	AGACTATGTTAAAATATTCA	2bc11906_GAC_3.4	FZD7	3_prime_UTR_variant
2bc11906_GAC_3	chr2	202902230	202902231	+	CAGACTATGTTAAAATATTC	2bc11906_GAC_3.5	FZD7	3_prime_UTR_variant
2bc11910_AAC_5	chr2	203242074	203242075	+	TTCAAACTGTATTGTGATAC	2bc11910_AAC_5.7	BMPR2	5_prime_UTR_variant
2bc11910_AAC_5	chr2	203242074	203242075	+	TTTCAAACTGTATTGTGATA	2bc11910_AAC_5.8	BMPR2	5_prime_UTR_variant
2bc11912_AAC_11	chr2	203420227	203420228	+	ACAACAACCACAAACACCAC	2bc11912_AAC_11.8	BMPR2	missense_variant
2bc11912_GAC_13	chr2	203420244	203420245	+	ACAGGACTCACGCCAAGTAC	2bc11912_GAC_13.7	BMPR2	synonymous_variant
2bc11915_AAC_3	chr2	203420854	203420855	+	CCACAACCCAATATGCCAAT	2bc11915_AAC_3.7	BMPR2	missense_variant
2bc11915_AAC_3	chr2	203420854	203420855	+	GCCACAACCCAATATGCCAA	2bc11915_AAC_3.8	BMPR2	missense_variant
2bc11928_GAC_1	chr2	204291986	204291987	+	AATGACGATGGTTGGTATGA	2bc11928_GAC_1.6	ABI2	missense_variant
2bc11928_GAC_1	chr2	204291986	204291987	+	GAATGACGATGGTTGGTATG	2bc11928_GAC_1.7	ABI2	missense_variant
2bc11928_GAC_2	chr2	204292021	204292022	+	GAGTGACTGGGCTTTTTCCT	2bc11928_GAC_2.7	ABI2	missense_variant
2bc11928_GAC_2	chr2	204292021	204292022	+	GGAGTGACTGGGCTTTTTCC	2bc11928_GAC_2.8	ABI2	missense_variant
2bc1193_AAC_3	chr1	160328195	160328196	+	GGAACTATCCAAAAGAGACA	2bc1193_AAC_3.5	NCSTN	3_prime_UTR_variant
2bc1193_AAC_3	chr1	160328195	160328196	+	TGGAACTATCCAAAAGAGAC	2bc1193_AAC_3.6	NCSTN	3_prime_UTR_variant
2bc11930_GAC_5	chr2	204292372	204292373	+	AGACTGATTCAGAAAAATCT	2bc11930_GAC_5.4	ABI2	3_prime_UTR_variant
2bc11930_GAC_5	chr2	204292372	204292373	+	AAGACTGATTCAGAAAAATC	2bc11930_GAC_5.5	ABI2	3_prime_UTR_variant
2bc11935_GAC_1	chr2	206547866	206547867	+	AAGACAAGCCACCAGGACTC	2bc11935_GAC_1.5	NRP2	5_prime_UTR_variant
2bc11941_GAC_5	chr2	206642266	206642267	+	GGACGAGAGAAGGGAGGAGA	2bc11941_GAC_5.4	NRP2	intron_variant
2bc11941_GAC_5	chr2	206642266	206642267	+	TGGACGAGAGAAGGGAGGAG	2bc11941_GAC_5.5	NRP2	intron_variant
2bc11942_AAC_7	chr2	206659886	206659887	+	AAACCGATCCAGAATACCGA	2bc11942_AAC_7.4	NRP2	3_prime_UTR_variant
2bc11942_GAC_5	chr2	206659806	206659807	+	TGACGTTTCATTCCAGCAAG	2bc11942_GAC_5.4	NRP2	3_prime_UTR_variant
2bc11974_AAC_3	chr2	208618561	208618562	+	CAACAAGGATTATACTCCAC	2bc11974_AAC_3.4	CCNYL1	3_prime_UTR_variant
2bc11980_GAC_2	chr2	209219973	209219974	+	AATGGACAAGTATTTCCTAA	2bc11980_GAC_2.7	PIKFYVE	missense_variant
2bc11990_GAC_1	chr2	216211671	216211672	+	AAGACTTGGCATTGGGTTCT	2bc11990_GAC_1.5	ATIC	non_coding_transcript_exon_variant
2bc12005_GAC_1	chr2	219209865	219209866	+	AGACTGTGAGGCCAAAAGAA	2bc12005_GAC_1.4	PNKD	3_prime_UTR_variant
2bc12005_GAC_1	chr2	219209865	219209866	+	GAGACTGTGAGGCCAAAAGA	2bc12005_GAC_1.5	PNKD	3_prime_UTR_variant
2bc12006_GAC_1	chr2	219210015	219210016	+	GGACGGCAGCAAGGACATGG	2bc12006_GAC_1.4	PNKD	3_prime_UTR_variant
2bc12006_GAC_1	chr2	219210015	219210016	+	GGGACGGCAGCAAGGACATG	2bc12006_GAC_1.5	PNKD	3_prime_UTR_variant
2bc12006_GAC_1	chr2	219210015	219210016	+	TGGGACGGCAGCAAGGACAT	2bc12006_GAC_1.6	PNKD	3_prime_UTR_variant
2bc12006_GAC_1	chr2	219210015	219210016	+	CTGGGACGGCAGCAAGGACA	2bc12006_GAC_1.7	PNKD	3_prime_UTR_variant
2bc12009_GAC_3	chr2	219433475	219433476	+	TGGGACTGTTAACTAGGCCC	2bc12009_GAC_3.6	RQCD1	5_prime_UTR_variant
2bc12014_GAC_1	chr2	219525723	219525724	+	AGACTTTATTCTGGCTCTGA	2bc12014_GAC_1.4	BCS1L	missense_variant
2bc12017_GAC_2	chr2	219567018	219567019	+	GGACCTGCCTCACGGACCTT	2bc12017_GAC_2.4	STK36	3_prime_UTR_variant
2bc1202_AAC_2	chr1	161090668	161090669	+	GAGAACCTTGACTCTCTTGA	2bc1202_AAC_2.6	NIT1	3_prime_UTR_variant
2bc12026_AAC_3	chr2	220046944	220046945	+	TGTGAACACGCACTTCAATG	2bc12026_AAC_3.7	FAM134A	missense_variant
2bc12026_AAC_3	chr2	220046944	220046945	+	TTGTGAACACGCACTTCAAT	2bc12026_AAC_3.8	FAM134A	missense_variant
2bc12027_GAC_2	chr2	220047190	220047191	+	GGACTTTGAGTTGCTGGATC	2bc12027_GAC_2.4	FAM134A	missense_variant
2bc12032_GAC_2	chr2	220101282	220101283	+	TGAAGGACACTCGGGAACTA	2bc12032_GAC_2.8	ANKZF1	3_prime_UTR_variant
2bc12042_GAC_4	chr2	223806343	223806344	+	GCGGACATTGAGCGAATGTA	2bc12042_GAC_4.6	ACSL3	missense_variant
2bc12044.1_GAC_4	chr2	224824543	224824544	+	TGTTGACTTTCTCACTGGTG	2bc12044.1_GAC_4.7	MRPL44	missense_variant
2bc12044.1_GAC_7	chr2	224824650	224824651	+	CAGACTTTCTTTGCAGTTAT	2bc12044.1_GAC_7.5	MRPL44	missense_variant
2bc1205_AAC_2	chr1	161130612	161130613	+	TGATGAACGGCTCAAGAAAC	2bc1205_AAC_2.8	USP21	synonymous_variant
2bc12055_AAC_5	chr2	228177119	228177120	+	CAGAACTGAACTGAGGTTCA	2bc12055_AAC_5.6	COL4A3	3_prime_UTR_variant
2bc1206_GAC_3	chr1	161130782	161130783	+	GTGGGGACTTGCGTCCAATG	2bc1206_GAC_3.8	USP21	missense_variant
2bc12063_AAC_3	chr2	231911631	231911632	+	CTAACAGCCATATTTCCCAA	2bc12063_AAC_3.5	C2orf72	missense_variant
2bc12063_GAC_4	chr2	231911653	231911654	+	AGACTGTGATGACCTTGGAA	2bc12063_GAC_4.4	C2orf72	missense_variant
2bc12063_GAC_4	chr2	231911653	231911654	+	GAGACTGTGATGACCTTGGA	2bc12063_GAC_4.5	C2orf72	missense_variant
2bc12069_GAC_3	chr2	231914195	231914196	+	GGACTTTAAGAAGGCATAAA	2bc12069_GAC_3.4	C2orf72	3_prime_UTR_variant
2bc12069_GAC_3	chr2	231914195	231914196	+	AGGACTTTAAGAAGGCATAA	2bc12069_GAC_3.5	C2orf72	3_prime_UTR_variant
2bc12076_AAC_2	chr2	232262599	232262600	+	TGGTGAACCCCAACAACTTC	2bc12076_AAC_2.8	B3GNT7	missense_variant
2bc12120_GAC_6	chr2	235949810	235949811	+	AGACGAGGTAGCCAAGGAGC	2bc12120_GAC_6.4	SH3BP4	missense_variant
2bc12127_GAC_6	chr2	235951507	235951508	+	TGGACCAAGGAGTGGTACAT	2bc12127_GAC_6.5	SH3BP4	missense_variant
2bc12137_AAC_2	chr2	237032926	237032927	+	AAACCTGGACATCCCTCAAG	2bc12137_AAC_2.4	AGAP1	3_prime_UTR_variant
2bc12137_AAC_2	chr2	237032926	237032927	+	AAAACCTGGACATCCCTCAA	2bc12137_AAC_2.5	AGAP1	3_prime_UTR_variant
2bc12137_AAC_2	chr2	237032926	237032927	+	CAAAACCTGGACATCCCTCA	2bc12137_AAC_2.6	AGAP1	3_prime_UTR_variant
2bc12137_GAC_9	chr2	237033089	237033090	+	GGGGACGCGAGGGGGAGGGG	2bc12137_GAC_9.6	AGAP1	3_prime_UTR_variant
2bc1215_AAC_2	chr1	161726737	161726738	+	GAACATGATATTTTATAGCT	2bc1215_AAC_2.4	DUSP12	3_prime_UTR_variant
2bc12155_AAC_7	chr2	238688757	238688758	+	CAACAAATGAAGCTTTTCTA	2bc12155_AAC_7.4	LRRFIP1	3_prime_UTR_variant
2bc12168_GAC_1	chr2	239359398	239359399	+	TGAGGACTGCACCTTAACCT	2bc12168_GAC_1.7	ASB1	3_prime_UTR_variant
2bc12168_GAC_1	chr2	239359398	239359399	+	GTGAGGACTGCACCTTAACC	2bc12168_GAC_1.8	ASB1	3_prime_UTR_variant
2bc12205.1_AAC_1	chr20	278951	278952	+	AGAACTTTGTGGTGCTGGGG	2bc12205.1_AAC_1.5	ZCCHC3	missense_variant
2bc12205.1_AAC_1	chr20	278951	278952	+	GGGAGAACTTTGTGGTGCTG	2bc12205.1_AAC_1.8	ZCCHC3	missense_variant
2bc12205.1_GAC_2	chr20	278989	278990	+	AGACGCTCTTCATCCTCTTC	2bc12205.1_GAC_2.4	ZCCHC3	missense_variant
2bc12205.1_GAC_9	chr20	279088	279089	+	TGACCGACAGGTTTGGGATC	2bc12205.1_GAC_9.4	ZCCHC3	missense_variant
2bc12206_GAC_3	chr20	279281	279282	+	GGACAGGTGCTTCAGGTGCG	2bc12206_GAC_3.4	ZCCHC3	missense_variant
2bc12206_GAC_3	chr20	279281	279282	+	AGGACAGGTGCTTCAGGTGC	2bc12206_GAC_3.5	ZCCHC3	missense_variant
2bc12206_GAC_3	chr20	279281	279282	+	CAGGACAGGTGCTTCAGGTG	2bc12206_GAC_3.6	ZCCHC3	missense_variant
2bc12209_GAC_1	chr20	280083	280084	+	GGACTTCATGACAGCTCTTT	2bc12209_GAC_1.4	ZCCHC3	3_prime_UTR_variant
2bc1221_AAC_5	chr1	162535953	162535954	+	AGAACTTTATGCAGAGCTCC	2bc1221_AAC_5.5	UAP1	synonymous_variant
2bc12214_GAC_4	chr20	307433	307434	+	CCCGGACTACTGCACCCCCG	2bc12214_GAC_4.7	SOX12	missense_variant
2bc12221_GAC_1	chr20	334252	334253	+	GCAGACTATCCAGCCCAAGA	2bc12221_GAC_1.6	NRSN2	missense_variant
2bc12221_GAC_1	chr20	334252	334253	+	TGCAGACTATCCAGCCCAAG	2bc12221_GAC_1.7	NRSN2	missense_variant
2bc12225_GAC_5	chr20	377284	377285	+	GGACGAAGCCAGGGAAGAGG	2bc12225_GAC_5.4	TRIB3	missense_variant
2bc12225_GAC_5	chr20	377284	377285	+	GCTGGACGAAGCCAGGGAAG	2bc12225_GAC_5.7	TRIB3	missense_variant
2bc12243_GAC_2	chr20	1146319	1146320	+	TGAGTGACTGGAAATCCCAT	2bc12243_GAC_2.8	PSMF1	3_prime_UTR_variant
2bc12253_GAC_1	chr20	1918439	1918440	+	TGACGTTGCCAAACCAGCCA	2bc12253_GAC_1.4	SIRPA	3_prime_UTR_variant
2bc12253_GAC_1	chr20	1918439	1918440	+	CTGACGTTGCCAAACCAGCC	2bc12253_GAC_1.5	SIRPA	3_prime_UTR_variant
2bc12254_AAC_2	chr20	1918742	1918743	+	AAACTCTGGAACCCATATCC	2bc12254_AAC_2.4	SIRPA	3_prime_UTR_variant
2bc1226_GAC_2	chr1	164529155	164529156	+	GGACCGAGGGGGAGGGCGGG	2bc1226_GAC_2.4	PBX1	missense_variant
2bc1226_GAC_2	chr1	164529155	164529156	+	GAGGGACCGAGGGGGAGGGC	2bc1226_GAC_2.7	PBX1	missense_variant
2bc1226_GAC_2	chr1	164529155	164529156	+	GGAGGGACCGAGGGGGAGGG	2bc1226_GAC_2.8	PBX1	missense_variant
2bc12262.1_GAC_2	chr20	2097705	2097706	+	GGGACACTACACAGCCAAGG	2bc12262.1_GAC_2.5	STK35	synonymous_variant
2bc12262.1_GAC_2	chr20	2097705	2097706	+	GGAGGGACACTACACAGCCA	2bc12262.1_GAC_2.8	STK35	synonymous_variant
2bc12262.1_GAC_4	chr20	2097782	2097783	+	TATTGACTCTGAGACCAAGA	2bc12262.1_GAC_4.7	STK35	missense_variant
2bc12262.1_GAC_6	chr20	2097811	2097812	+	TGGGGACCTACATTAAACAG	2bc12262.1_GAC_6.7	STK35	missense_variant
2bc12262.1_GAC_6	chr20	2097811	2097812	+	CTGGGGACCTACATTAAACA	2bc12262.1_GAC_6.8	STK35	missense_variant
2bc12262.1_GAC_8	chr20	2097829	2097830	+	GGGACTGAGATCGTCCCTGT	2bc12262.1_GAC_8.5	STK35	missense_variant
2bc12262.2_GAC_3	chr20	2097904	2097905	+	GCAGGACTTCCATGTCTGAG	2bc12262.2_GAC_3.7	STK35	missense_variant
2bc12262.2_GAC_3	chr20	2097904	2097905	+	CGCAGGACTTCCATGTCTGA	2bc12262.2_GAC_3.8	STK35	missense_variant
2bc12263_GAC_3	chr20	2124665	2124666	+	CAGGACACAATGCTGTGGAC	2bc12263_GAC_3.6	STK35	3_prime_UTR_variant
2bc12264_AAC_1	chr20	2124895	2124896	+	GAACGGGGCGTGAGGACACA	2bc12264_AAC_1.4	STK35	3_prime_UTR_variant
2bc12267_GAC_2	chr20	2125425	2125426	+	GTGACTTTGCCATGATAACA	2bc12267_GAC_2.5	STK35	3_prime_UTR_variant
2bc12267_GAC_2	chr20	2125425	2125426	+	TGTGACTTTGCCATGATAAC	2bc12267_GAC_2.6	STK35	3_prime_UTR_variant
2bc12273_GAC_5	chr20	3028507	3028508	+	GGACTCCTAGGGGCCCAGTA	2bc12273_GAC_5.4	MRPS26	missense_variant
2bc12274_GAC_1	chr20	3627482	3627483	+	GGGACCTGCATCTGATGCTG	2bc12274_GAC_1.5	ATRN	missense_variant
2bc12274_GAC_1	chr20	3627482	3627483	+	TGGGACCTGCATCTGATGCT	2bc12274_GAC_1.6	ATRN	missense_variant
2bc12274_GAC_1	chr20	3627482	3627483	+	CTGGGACCTGCATCTGATGC	2bc12274_GAC_1.7	ATRN	missense_variant
2bc12276_AAC_1	chr20	3627780	3627781	+	GAGAACTAGGAATGACACTC	2bc12276_AAC_1.6	ATRN	3_prime_UTR_variant
2bc1228_GAC_2	chr1	164853902	164853903	+	CTGACTTTTGAAGAAGCAAA	2bc1228_GAC_2.5	PBX1	3_prime_UTR_variant
2bc12288_GAC_1	chr20	3786579	3786580	+	GGACAAAAATATTTACACTT	2bc12288_GAC_1.4	CDC25B	3_prime_UTR_variant
2bc12292_GAC_1	chr20	3846916	3846917	+	GGGACTGCAGGCCTGGCAGC	2bc12292_GAC_1.5	MAVS	3_prime_UTR_variant
2bc12295_AAC_4	chr20	3854459	3854460	+	GTAACCTGAATGGACCAAGC	2bc12295_AAC_4.5
2bc12298_GAC_1	chr20	3888737	3888738	+	GGACGTGCACCTCGAGCTGA	2bc12298_GAC_1.4	PANK2	5_prime_UTR_variant
2bc1230_AAC_10	chr1	165877264	165877265	+	AAAACTGTGCCAACTACTAC	2bc1230_AAC_10.5	UCK2	3_prime_UTR_variant
2bc1230_GAC_1	chr1	165877097	165877098	+	GAGACAGAGGAGGGGTCAGG	2bc1230_GAC_1.5	UCK2	3_prime_UTR_variant
2bc1230_GAC_1	chr1	165877097	165877098	+	CAAGAGACAGAGGAGGGGTC	2bc1230_GAC_1.8	UCK2	3_prime_UTR_variant
2bc12309_GAC_5	chr20	4163081	4163082	+	GGACTGTGAGCTGATCCCGG	2bc12309_GAC_5.4	SMOX	missense_variant
2bc12309_GAC_5	chr20	4163081	4163082	+	CGAGGACTGTGAGCTGATCC	2bc12309_GAC_5.7	SMOX	missense_variant
2bc12312.1_AAC_4	chr20	4680341	4680342	+	ACCCCAACCAAGTGTACTAC	2bc12312.1_AAC_4.8	PRNP	missense_variant
2bc12313_GAC_4	chr20	4680911	4680912	+	GGACTTAGTGCAACAGGTTG	2bc12313_GAC_4.4	PRNP	3_prime_UTR_variant
2bc12314_GAC_5	chr20	4681340	4681341	+	GGACTTGAAATCAAATGTTT	2bc12314_GAC_5.4	PRNP	3_prime_UTR_variant
2bc12314_GAC_5	chr20	4681340	4681341	+	GGGACTTGAAATCAAATGTT	2bc12314_GAC_5.5	PRNP	3_prime_UTR_variant
2bc12315_AAC_4	chr20	5170907	5170908	+	GAACAGAACTGAGCAGGGGC	2bc12315_AAC_4.4	CDS2	3_prime_UTR_variant
2bc12315_AAC_4	chr20	5170907	5170908	+	ACAGGAACAGAACTGAGCAG	2bc12315_AAC_4.8	CDS2	3_prime_UTR_variant
2bc1233_GAC_2	chr1	166819146	166819147	+	AGACTTGATGCAGGACTGGT	2bc1233_GAC_2.4	POGK	missense_variant
2bc1233_GAC_2	chr1	166819146	166819147	+	CTGAAGACTTGATGCAGGAC	2bc1233_GAC_2.8	POGK	missense_variant
2bc1233_GAC_3	chr1	166819158	166819159	+	AGGACTGGTTGGAAGTGGTG	2bc1233_GAC_3.5	POGK	missense_variant
2bc12331_GAC_2	chr20	5975041	5975042	+	AAAAGGACTTCACCAAGTTA	2bc12331_GAC_2.8	MCM8	3_prime_UTR_variant
2bc12338_GAC_1	chr20	6749210	6749211	+	GGGGACTTCTTGAACTTGCA	2bc12338_GAC_1.6	BMP2	5_prime_UTR_variant
2bc12338_GAC_1	chr20	6749210	6749211	+	TGGGGACTTCTTGAACTTGC	2bc12338_GAC_1.7	BMP2	5_prime_UTR_variant
2bc12340_GAC_11	chr20	6759270	6759271	+	AGAGACATGTTAGGATAAGC	2bc12340_GAC_11.6	BMP2	synonymous_variant
2bc12340_GAC_5	chr20	6759114	6759115	+	CAGACTTTTGGACACCAGGT	2bc12340_GAC_5.5	BMP2	synonymous_variant
2bc12341_GAC_4	chr20	6759438	6759439	+	TAAGAGACACCCTTTGTACG	2bc12341_GAC_4.8	BMP2	synonymous_variant
2bc12342_GAC_6	chr20	6759851	6759852	+	TGAAGACTTTATTTATGGAA	2bc12342_GAC_6.7	BMP2	3_prime_UTR_variant
2bc1237_AAC_1	chr1	166821829	166821830	+	GAACTCTGATTTAAACAGCT	2bc1237_AAC_1.4	POGK	3_prime_UTR_variant
2bc1237_AAC_1	chr1	166821829	166821830	+	GGAACTCTGATTTAAACAGC	2bc1237_AAC_1.5	POGK	3_prime_UTR_variant
2bc12379_AAC_6	chr20	17950960	17950961	+	GTGGAAACAGCGGATGATTC	2bc12379_AAC_6.8	OVOL2	synonymous_variant
2bc12383_AAC_2	chr20	18123364	18123365	+	ACGAGAACATCGACCTCAGA	2bc12383_AAC_2.8	PET117	3_prime_UTR_variant
2bc12383_GAC_4	chr20	18123381	18123382	+	AGGACTGGAGGAAGGTGAAG	2bc12383_GAC_4.5	PET117	3_prime_UTR_variant
2bc12388_GAC_5	chr20	18143411	18143412	+	AGACAAGCGAAAAGGGATAG	2bc12388_GAC_5.4	CSRP2BP	synonymous_variant
2bc12388_GAC_5	chr20	18143411	18143412	+	CAGACAAGCGAAAAGGGATA	2bc12388_GAC_5.5	CSRP2BP	synonymous_variant
2bc12388_GAC_5	chr20	18143411	18143412	+	TCAGACAAGCGAAAAGGGAT	2bc12388_GAC_5.6	CSRP2BP	synonymous_variant
2bc12410_GAC_1	chr20	19981413	19981414	+	TGACGAGACATGGCAGCAGC	2bc12410_GAC_1.4	RIN2	missense_variant
2bc12411_GAC_2	chr20	19981698	19981699	+	GTAGTGACTAAGCCATCCAC	2bc12411_GAC_2.8	RIN2	3_prime_UTR_variant
2bc12426_AAC_11	chr20	23351126	23351127	+	GCTGAACTCAAGATGATGTG	2bc12426_AAC_11.7	GZF1	3_prime_UTR_variant
2bc12426_AAC_11	chr20	23351126	23351127	+	AGCTGAACTCAAGATGATGT	2bc12426_AAC_11.8	GZF1	3_prime_UTR_variant
2bc12432_AAC_2	chr20	25206715	25206716	+	CATAACACCCCCGGGACAGT	2bc12432_AAC_2.6	ENTPD6	3_prime_UTR_variant
2bc12450_GAC_2	chr20	30753242	30753243	+	AGACTGATTGGAGTGGACCA	2bc12450_GAC_2.4	TM9SF4	missense_variant
2bc12450_GAC_4	chr20	30753284	30753285	+	GGACAGGAAGCCACCCTGCG	2bc12450_GAC_4.4	TM9SF4	3_prime_UTR_variant
2bc12456_GAC_2	chr20	30822432	30822433	+	GGACAGGCCCCCTAAGCTGC	2bc12456_GAC_2.4	POFUT1	missense_variant
2bc12456_GAC_2	chr20	30822432	30822433	+	TGGACAGGCCCCCTAAGCTG	2bc12456_GAC_2.5	POFUT1	missense_variant
2bc12457_GAC_3	chr20	30822622	30822623	+	GGGAGACGCTCCATATCCCA	2bc12457_GAC_3.7	POFUT1	3_prime_UTR_variant
2bc12457_GAC_3	chr20	30822622	30822623	+	AGGGAGACGCTCCATATCCC	2bc12457_GAC_3.8	POFUT1	3_prime_UTR_variant
2bc12457_GAC_4	chr20	30822646	30822647	+	CATAGGACTTGCAGGTTCCT	2bc12457_GAC_4.8	POFUT1	3_prime_UTR_variant
2bc12464_AAC_9	chr20	30898595	30898596	+	AAACATTAAGAACAAACCAA	2bc12464_AAC_9.4	KIF3B	missense_variant
2bc12464_AAC_9	chr20	30898595	30898596	+	AAAACATTAAGAACAAACCA	2bc12464_AAC_9.5	KIF3B	missense_variant
2bc12464_GAC_2	chr20	30898460	30898461	+	ATCGGGACTCAAAGCTTACC	2bc12464_GAC_2.8	KIF3B	5_prime_UTR_variant
2bc12465_AAC_2	chr20	30898839	30898840	+	AAAACTGGAGATTGAGAAGC	2bc12465_AAC_2.5	KIF3B	synonymous_variant
2bc12465_AAC_2	chr20	30898839	30898840	+	AAAAACTGGAGATTGAGAAG	2bc12465_AAC_2.6	KIF3B	synonymous_variant
2bc12472_GAC_4	chr20	30921523	30921524	+	GTGACTCTTCTGACCAAGGG	2bc12472_GAC_4.5	KIF3B	3_prime_UTR_variant
2bc12472_GAC_4	chr20	30921523	30921524	+	GAGGTGACTCTTCTGACCAA	2bc12472_GAC_4.8	KIF3B	3_prime_UTR_variant
2bc12473_GAC_1	chr20	30921805	30921806	+	GGACCTACCAAGCCCACTGA	2bc12473_GAC_1.4	KIF3B	3_prime_UTR_variant
2bc12473_GAC_1	chr20	30921805	30921806	+	AGGACCTACCAAGCCCACTG	2bc12473_GAC_1.5	KIF3B	3_prime_UTR_variant
2bc12476_AAC_6	chr20	30922452	30922453	+	GGGAACTGGCTAAGAATAGT	2bc12476_AAC_6.6	KIF3B	3_prime_UTR_variant
2bc12476_AAC_6	chr20	30922452	30922453	+	AGGGAACTGGCTAAGAATAG	2bc12476_AAC_6.7	KIF3B	3_prime_UTR_variant
2bc12483_GAC_4	chr20	31022673	31022674	+	GGACCTGCCTTCTCTGAGAA	2bc12483_GAC_4.4	ASXL1	missense_variant
2bc12483_GAC_5	chr20	31022728	31022729	+	GTTGGACTCACAGATGGGCT	2bc12483_GAC_5.7	ASXL1	synonymous_variant
2bc12484.0_AAC_1	chr20	31022873	31022874	+	GTTAGAACTGAATGTGAGTC	2bc12484.0_AAC_1.8	ASXL1	missense_variant
2bc12484.2_GAC_2	chr20	31023375	31023376	+	TTGACAGCCTTACTTCACTC	2bc12484.2_GAC_2.5	ASXL1	missense_variant
2bc12484.2_GAC_3	chr20	31023395	31023396	+	TGGACTGTGCCATCTCGAGG	2bc12484.2_GAC_3.5	ASXL1	missense_variant
2bc12484.2_GAC_3	chr20	31023395	31023396	+	CTCTGGACTGTGCCATCTCG	2bc12484.2_GAC_3.8	ASXL1	missense_variant
2bc12488_GAC_4	chr20	31024565	31024566	+	ACAGACTCCAAGGGAAGACT	2bc12488_GAC_4.6	ASXL1	missense_variant
2bc12488_GAC_4	chr20	31024565	31024566	+	TACAGACTCCAAGGGAAGAC	2bc12488_GAC_4.7	ASXL1	missense_variant
2bc12491_GAC_1	chr20	31025431	31025432	+	GGGACTGCCTGACTCCCAGA	2bc12491_GAC_1.5	ASXL1	3_prime_UTR_variant
2bc12491_GAC_1	chr20	31025431	31025432	+	GGGGACTGCCTGACTCCCAG	2bc12491_GAC_1.6	ASXL1	3_prime_UTR_variant
2bc12494_GAC_3	chr20	31026593	31026594	+	TTTGACGTACTTTTGACATC	2bc12494_GAC_3.6	ASXL1	3_prime_UTR_variant
2bc12497_GAC_5	chr20	32232425	32232426	+	GTGACAGCTATCGACACCAA	2bc12497_GAC_5.5	CBFA2T2	missense_variant
2bc12516_AAC_6	chr20	33765001	33765002	+	ATACAACATTCAATACTTCC	2bc12516_AAC_6.7	EDEM2	3_prime_UTR_variant
2bc12516_GAC_8	chr20	33765039	33765040	+	GATGGGACGCTGATATAATA	2bc12516_GAC_8.8	EDEM2	3_prime_UTR_variant
2bc12521_GAC_2	chr20	33863161	33863162	+	AGGTGACTGTCTTGGTGATG	2bc12521_GAC_2.7	EDEM2	3_prime_UTR_variant
2bc12522_AAC_5	chr20	34090918	34090919	+	AAACTGATCAAGGAGCTGGA	2bc12522_AAC_5.4	CEP250	synonymous_variant
2bc12522_AAC_5	chr20	34090918	34090919	+	AAAACTGATCAAGGAGCTGG	2bc12522_AAC_5.5	CEP250	synonymous_variant
2bc12522_AAC_5	chr20	34090918	34090919	+	GCAAAAACTGATCAAGGAGC	2bc12522_AAC_5.8	CEP250	synonymous_variant
2bc12535.0_GAC_11	chr20	34535696	34535697	+	ATTGGACAAAGAGGCCATTT	2bc12535.0_GAC_11.7	PHF20	3_prime_UTR_variant
2bc12542_AAC_2	chr20	34818096	34818097	+	AGAACAGAAAACGAAGCCAC	2bc12542_AAC_2.5	EPB41L1	3_prime_UTR_variant
2bc12542_AAC_3	chr20	34818103	34818104	+	AGAAAACGAAGCCACAGGAA	2bc12542_AAC_3.7	EPB41L1	3_prime_UTR_variant
2bc12542_AAC_3	chr20	34818103	34818104	+	CAGAAAACGAAGCCACAGGA	2bc12542_AAC_3.8	EPB41L1	3_prime_UTR_variant
2bc12549_AAC_3	chr20	34844017	34844018	+	GAACTGATTGCTTGTTCCAT	2bc12549_AAC_3.4	AAR2	3_prime_UTR_variant
2bc12551_GAC_2	chr20	34844435	34844436	+	CGTGACTGTTTCTGATGACC	2bc12551_GAC_2.6	AAR2	3_prime_UTR_variant
2bc12557_GAC_4	chr20	35155698	35155699	+	TGGACTAGATAGATGGACGT	2bc12557_GAC_4.5	DLGAP4	3_prime_UTR_variant
2bc12563_AAC_10	chr20	35240638	35240639	+	TTAAAAACCACCCACCTTTG	2bc12563_AAC_10.8	TGIF2-C20orf24	3_prime_UTR_variant
2bc12566_GAC_1	chr20	36031946	36031947	+	GGACCTAGGGTGGCCTGAGA	2bc12566_GAC_1.4	SRC	3_prime_UTR_variant
2bc12566_GAC_1	chr20	36031946	36031947	+	TGGACCTAGGGTGGCCTGAG	2bc12566_GAC_1.5	SRC	3_prime_UTR_variant
2bc12571_GAC_3	chr20	36033015	36033016	+	AGGACTGGCTGTGTAACCTT	2bc12571_GAC_3.5	SRC	3_prime_UTR_variant
2bc12571_GAC_3	chr20	36033015	36033016	+	CAGGACTGGCTGTGTAACCT	2bc12571_GAC_3.6	SRC	3_prime_UTR_variant
2bc12581_GAC_4	chr20	37203627	37203628	+	AGACTGTTGAACTCCAGTTT	2bc12581_GAC_4.4	RALGAPB	3_prime_UTR_variant
2bc12581_GAC_4	chr20	37203627	37203628	+	AAGACTGTTGAACTCCAGTT	2bc12581_GAC_4.5	RALGAPB	3_prime_UTR_variant
2bc12587.0_GAC_2	chr20	37580444	37580445	+	GGACCCAGAGATGCCCGCAG	2bc12587.0_GAC_2.4	FAM83D	missense_variant
2bc12587.0_GAC_4	chr20	37580519	37580520	+	AGACTACTTCAGCAGCCACA	2bc12587.0_GAC_4.4	FAM83D	missense_variant
2bc12587.0_GAC_4	chr20	37580519	37580520	+	AAGACTACTTCAGCAGCCAC	2bc12587.0_GAC_4.5	FAM83D	missense_variant
2bc12587.1_AAC_8	chr20	37580750	37580751	+	GAGAACATTCTCTTTCCTCG	2bc12587.1_AAC_8.6	FAM83D	missense_variant
2bc126_GAC_4	chr1	10491325	10491326	+	AGGACGGACTGAAGAAACGC	2bc126_GAC_4.5	APITD1-CORT	5_prime_UTR_variant
2bc126_GAC_4	chr1	10491325	10491326	+	GAGGACGGACTGAAGAAACG	2bc126_GAC_4.6	APITD1-CORT	5_prime_UTR_variant
2bc12601_GAC_2	chr20	39989043	39989044	+	AGGACAGTGTGGGCACCAGA	2bc12601_GAC_2.5	LPIN3	3_prime_UTR_variant
2bc12601_GAC_2	chr20	39989043	39989044	+	GAGGACAGTGTGGGCACCAG	2bc12601_GAC_2.6	LPIN3	3_prime_UTR_variant
2bc12613_GAC_3	chr20	43058911	43058912	+	ACTGACTGGGACCAGGCACC	2bc12613_GAC_3.6	HNF4A	3_prime_UTR_variant
2bc12614_GAC_3	chr20	43059070	43059071	+	TGGCGACTGCAACAGGAACT	2bc12614_GAC_3.7	HNF4A	3_prime_UTR_variant
2bc12619_AAC_1	chr20	43059911	43059912	+	GAAACCAGACTCGTTCTTCT	2bc12619_AAC_1.5	HNF4A	3_prime_UTR_variant
2bc12619_AAC_1	chr20	43059911	43059912	+	AGAAACCAGACTCGTTCTTC	2bc12619_AAC_1.6	HNF4A	3_prime_UTR_variant
2bc12620_GAC_3	chr20	43060312	43060313	+	ACTGACCAGTGTGAACAAAA	2bc12620_GAC_3.6	HNF4A	3_prime_UTR_variant
2bc12620_GAC_3	chr20	43060312	43060313	+	CACTGACCAGTGTGAACAAA	2bc12620_GAC_3.7	HNF4A	3_prime_UTR_variant
2bc12621_GAC_2	chr20	43061048	43061049	+	GGACAAACAGAGGGTTGCTG	2bc12621_GAC_2.4	HNF4A	3_prime_UTR_variant
2bc12621_GAC_2	chr20	43061048	43061049	+	TGGACAAACAGAGGGTTGCT	2bc12621_GAC_2.5	HNF4A	3_prime_UTR_variant
2bc12621_GAC_2	chr20	43061048	43061049	+	ATGGACAAACAGAGGGTTGC	2bc12621_GAC_2.6	HNF4A	3_prime_UTR_variant
2bc12624.2_GAC_3	chr20	43118764	43118765	+	AGGACATAAGCAGCACTTTG	2bc12624.2_GAC_3.5	TTPAL	3_prime_UTR_variant
2bc12635_AAC_3	chr20	43703809	43703810	+	CAAAACTTCTGAGCAAGGCC	2bc12635_AAC_3.6	STK4	3_prime_UTR_variant
2bc12640_GAC_3	chr20	43995770	43995771	+	TGGACATCCTGCTGACACTT	2bc12640_GAC_3.5	SYS1	3_prime_UTR_variant
2bc12640_GAC_3	chr20	43995770	43995771	+	TTGGACATCCTGCTGACACT	2bc12640_GAC_3.6	SYS1	3_prime_UTR_variant
2bc12643_GAC_5	chr20	44038868	44038869	+	CCAGACTCTTTACTTGCAGT	2bc12643_GAC_5.6	SYS1-DBNDD2	3_prime_UTR_variant
2bc12650_GAC_2	chr20	44470788	44470789	+	TGGACTTCTTGCAAAGGGTC	2bc12650_GAC_2.5	ACOT8	3_prime_UTR_variant
2bc12660_AAC_1	chr20	44512643	44512644	+	GAACTGGCCGACAGCTGGAT	2bc12660_AAC_1.4	ZSWIM1	synonymous_variant
2bc12661_AAC_1	chr20	44512822	44512823	+	GAACAAGGACAACAAGGACA	2bc12661_AAC_1.4	ZSWIM1	3_prime_UTR_variant
2bc12671_AAC_5	chr20	46265391	46265392	+	GAACTACAGCCCCAAGTGGA	2bc12671_AAC_5.4	NCOA3	synonymous_variant
2bc12671_AAC_5	chr20	46265391	46265392	+	TAAAGAACTACAGCCCCAAG	2bc12671_AAC_5.8	NCOA3	synonymous_variant
2bc12672_GAC_1	chr20	46275899	46275900	+	GGACAGACATACCCAGCACA	2bc12672_GAC_1.4	NCOA3	synonymous_variant
2bc12672_GAC_1	chr20	46275899	46275900	+	TGGACAGACATACCCAGCAC	2bc12672_GAC_1.5	NCOA3	synonymous_variant
2bc12675_GAC_7	chr20	46282316	46282317	+	GGACTGGATTTTAAGCCGAA	2bc12675_GAC_7.4	NCOA3	3_prime_UTR_variant
2bc12675_GAC_7	chr20	46282316	46282317	+	AGGACTGGATTTTAAGCCGA	2bc12675_GAC_7.5	NCOA3	3_prime_UTR_variant
2bc12683_GAC_2	chr20	48504581	48504582	+	AGACATAAGAGGGCGGGGCG	2bc12683_GAC_2.4	SLC9A8	3_prime_UTR_variant
2bc12712_AAC_5	chr20	49366988	49366989	+	CAAAAACTCTTAGAAGAAGA	2bc12712_AAC_5.7	PARD6B	synonymous_variant
2bc12718.0_GAC_4	chr20	49576442	49576443	+	GGACGTCAGGCCTCAGGTGG	2bc12718.0_GAC_4.4	MOCS3	missense_variant
2bc12718.0_GAC_4	chr20	49576442	49576443	+	GCTGGACGTCAGGCCTCAGG	2bc12718.0_GAC_4.7	MOCS3	missense_variant
2bc12722_GAC_2	chr20	54972452	54972453	+	ATGGACAGTTAATAGCTACT	2bc12722_GAC_2.6	CSTF1	synonymous_variant
2bc12722_GAC_2	chr20	54972452	54972453	+	GATGGACAGTTAATAGCTAC	2bc12722_GAC_2.7	CSTF1	synonymous_variant
2bc12725_AAC_2	chr20	54974369	54974370	+	AAACTTTGGGAAATATCAAC	2bc12725_AAC_2.4	CSTF1	synonymous_variant
2bc12725_AAC_2	chr20	54974369	54974370	+	TAAACTTTGGGAAATATCAA	2bc12725_AAC_2.5	CSTF1	synonymous_variant
2bc12725_GAC_1	chr20	54974356	54974357	+	AGACTCTGTAGCTAAACTTT	2bc12725_GAC_1.4	CSTF1	missense_variant
2bc12725_GAC_1	chr20	54974356	54974357	+	AAGACTCTGTAGCTAAACTT	2bc12725_GAC_1.5	CSTF1	missense_variant
2bc12736_GAC_1	chr20	55953252	55953253	+	TGGACATGGATTTCAACCCC	2bc12736_GAC_1.5	RAE1	3_prime_UTR_variant
2bc12738_GAC_2	chr20	55983071	55983072	+	AGACGGCTTCTCTTTAATCT	2bc12738_GAC_2.4	RBM38	3_prime_UTR_variant
2bc1275_AAC_1	chr1	171509934	171509935	+	GGAACCTGTGAGTACTGTTC	2bc1275_AAC_1.5	PRRC2C	synonymous_variant
2bc12788_AAC_2	chr20	60869353	60869354	+	TCGAACCAGTGGGGGAAAGA	2bc12788_AAC_2.6	OSBPL2	3_prime_UTR_variant
2bc12794_AAC_1	chr20	61431142	61431143	+	GGTGAACGTGGCCGTCAGCG	2bc12794_AAC_1.7	MRGBP	3_prime_UTR_variant
2bc12794_AAC_1	chr20	61431142	61431143	+	AGGTGAACGTGGCCGTCAGC	2bc12794_AAC_1.8	MRGBP	3_prime_UTR_variant
2bc12794_AAC_2	chr20	61431162	61431163	+	GGGGAAACGTGTGTGTCAGT	2bc12794_AAC_2.8	MRGBP	3_prime_UTR_variant
2bc12794_GAC_3	chr20	61431179	61431180	+	TGGACCATGTGGGACCCTGA	2bc12794_GAC_3.5	MRGBP	3_prime_UTR_variant
2bc128_GAC_4	chr1	10689931	10689932	+	GGACTGCCTGGGGGTGCAGA	2bc128_GAC_4.4	PEX14	missense_variant
2bc128_GAC_4	chr1	10689931	10689932	+	AGGACTGCCTGGGGGTGCAG	2bc128_GAC_4.5	PEX14	missense_variant
2bc12802_GAC_4	chr20	61444474	61444475	+	AGGACACAGAAGGTCGAACG	2bc12802_GAC_4.5	OGFR	missense_variant
2bc12802_GAC_4	chr20	61444474	61444475	+	GAGGACACAGAAGGTCGAAC	2bc12802_GAC_4.6	OGFR	missense_variant
2bc12802_GAC_4	chr20	61444474	61444475	+	GGAGGACACAGAAGGTCGAA	2bc12802_GAC_4.7	OGFR	missense_variant
2bc12807_GAC_1	chr20	61577380	61577381	+	CGGGACAGTTGATGGGCACA	2bc12807_GAC_1.6
2bc12813_GAC_9	chr20	61919208	61919209	+	TGGGACAACCAGAACTGGTA	2bc12813_GAC_9.6	ARFGAP1	3_prime_UTR_variant
2bc12813_GAC_9	chr20	61919208	61919209	+	CTGGGACAACCAGAACTGGT	2bc12813_GAC_9.7	ARFGAP1	3_prime_UTR_variant
2bc12815_GAC_5	chr20	61919999	61920000	+	CGGACGTGGCCAGGCAGGAG	2bc12815_GAC_5.5	ARFGAP1	3_prime_UTR_variant
2bc12815_GAC_5	chr20	61919999	61920000	+	GCGGACGTGGCCAGGCAGGA	2bc12815_GAC_5.6	ARFGAP1	3_prime_UTR_variant
2bc12815_GAC_5	chr20	61919999	61920000	+	AGCGGACGTGGCCAGGCAGG	2bc12815_GAC_5.7	ARFGAP1	3_prime_UTR_variant
2bc12817_GAC_4	chr20	61920555	61920556	+	TGGACCTGAGGTCAGAGGCG	2bc12817_GAC_4.5	ARFGAP1	3_prime_UTR_variant
2bc12817_GAC_4	chr20	61920555	61920556	+	TTGGACCTGAGGTCAGAGGC	2bc12817_GAC_4.6	ARFGAP1	3_prime_UTR_variant
2bc12817_GAC_4	chr20	61920555	61920556	+	GTTGGACCTGAGGTCAGAGG	2bc12817_GAC_4.7	ARFGAP1	3_prime_UTR_variant
2bc12824_GAC_3	chr20	62367273	62367274	+	TAGAGACCCCACAAGCACTA	2bc12824_GAC_3.7	ZGPAT	3_prime_UTR_variant
2bc12830_GAC_2	chr20	62522679	62522680	+	GGACAGTTCAGACACCCTTG	2bc12830_GAC_2.4	TPD52L2	3_prime_UTR_variant
2bc12830_GAC_2	chr20	62522679	62522680	+	CGGACAGTTCAGACACCCTT	2bc12830_GAC_2.5	TPD52L2	3_prime_UTR_variant
2bc12830_GAC_2	chr20	62522679	62522680	+	CCGGACAGTTCAGACACCCT	2bc12830_GAC_2.6	TPD52L2	3_prime_UTR_variant
2bc12837_GAC_6	chr20	62694861	62694862	+	AGAGACTAACCGGGACGCAG	2bc12837_GAC_6.6	TCEA2	5_prime_UTR_variant
2bc12837_GAC_6	chr20	62694861	62694862	+	CAGAGACTAACCGGGACGCA	2bc12837_GAC_6.7	TCEA2	5_prime_UTR_variant
2bc12837_GAC_6	chr20	62694861	62694862	+	GCAGAGACTAACCGGGACGC	2bc12837_GAC_6.8	TCEA2	5_prime_UTR_variant
2bc1284_AAC_1	chr1	171561459	171561460	+	GAACTGAAGATAACTGGTGC	2bc1284_AAC_1.4	PRRC2C	3_prime_UTR_variant
2bc12840_GAC_1	chr20	62887683	62887684	+	CTGGGACTTCAATTCACGCA	2bc12840_GAC_1.7	PCMTD2	intron_variant
2bc12842_GAC_1	chr20	62891393	62891394	+	CCGGACTGAGCTGGTAGAGC	2bc12842_GAC_1.6	PCMTD2	missense_variant
2bc12843_GAC_4	chr20	62904676	62904677	+	ACGGACTAAAGAACACCCCC	2bc12843_GAC_4.6	PCMTD2	synonymous_variant
2bc12875_AAC_4	chr21	33887340	33887341	+	GGGAACTGTCGGGGTTCTGT	2bc12875_AAC_4.6	EVA1C	synonymous_variant
2bc12876.1_GAC_4	chr21	34635485	34635486	+	AGGACTACAGCTCCACGGAG	2bc12876.1_GAC_4.5	AP000295.9	3_prime_UTR_variant
2bc12876.1_GAC_4	chr21	34635485	34635486	+	GAGGACTACAGCTCCACGGA	2bc12876.1_GAC_4.6	AP000295.9	3_prime_UTR_variant
2bc12876.1_GAC_4	chr21	34635485	34635486	+	AGAGGACTACAGCTCCACGG	2bc12876.1_GAC_4.7	AP000295.9	3_prime_UTR_variant
2bc12877_AAC_6	chr21	34635812	34635813	+	CCAAAACTATTGAATGAACT	2bc12877_AAC_6.7	AP000295.9	3_prime_UTR_variant
2bc12883_AAC_5	chr21	34727865	34727866	+	AATGAACTGTGTCAAGTATA	2bc12883_AAC_5.7	IFNAR1	3_prime_UTR_variant
2bc12889_GAC_6	chr21	34730300	34730301	+	TCAGACTGGATAGCCTAAAA	2bc12889_GAC_6.6	IFNAR1	3_prime_UTR_variant
2bc1293_GAC_1	chr1	171753537	171753538	+	GGACTTGTGCGATGGGGACA	2bc1293_GAC_1.4	METTL13	missense_variant
2bc12942_GAC_2	chr21	37788741	37788742	+	AGACCAGGGCTTCCATGGAG	2bc12942_GAC_2.4	CHAF1B	3_prime_UTR_variant
2bc12944_GAC_2	chr21	38120493	38120494	+	GCAGAGACAGCTGTTTGAAT	2bc12944_GAC_2.8	SIM2	3_prime_UTR_variant
2bc12952_GAC_1	chr21	38573924	38573925	+	GAATGACAATTTTCTACCAC	2bc12952_GAC_1.7	TTC3	3_prime_UTR_variant
2bc12954_GAC_10	chr21	38884746	38884747	+	GGACATCTGACAATGAGGCA	2bc12954_GAC_10.4	DYRK1A	3_prime_UTR_variant
2bc12954_GAC_3	chr21	38884620	38884621	+	CTTTGGACAGAATGGAGCTA	2bc12954_GAC_3.8	DYRK1A	3_prime_UTR_variant
2bc12971_AAC_5	chr21	42648416	42648417	+	TGCTGAACTGTGCATCAACC	2bc12971_AAC_5.8	BACE2	3_prime_UTR_variant
2bc12982_AAC_1	chr21	44324181	44324182	+	AAGGAAACCTCAGGGACGCA	2bc12982_AAC_1.8	NDUFV3	missense_variant
2bc13_GAC_3	chr1	1168489	1168490	+	GGTGACGCACAAGCAGAGCC	2bc13_GAC_3.6	B3GALT6	missense_variant
2bc130_AAC_4	chr1	11083482	11083483	+	GAACTTTTGAAACCTTGTGT	2bc130_AAC_4.4	TARDBP	3_prime_UTR_variant
2bc130_AAC_4	chr1	11083482	11083483	+	TGAACTTTTGAAACCTTGTG	2bc130_AAC_4.5	TARDBP	3_prime_UTR_variant
2bc1301_AAC_3	chr1	172558794	172558795	+	GCAAACTTTGATTTCTGTTG	2bc1301_AAC_3.6	SUCO	missense_variant
2bc13014_GAC_2	chr21	45401763	45401764	+	TTGGACTACGAGATGACTTG	2bc13014_GAC_2.6	AGPAT3	intron_variant
2bc13015_AAC_9	chr21	45402364	45402365	+	AAACTATTTTTCTTATTAAC	2bc13015_AAC_9.4	AGPAT3	3_prime_UTR_variant
2bc13064_AAC_1	chr21	46933174	46933175	+	GGAACACGGCCACATCAAAG	2bc13064_AAC_1.5	COL18A1	3_prime_UTR_variant
2bc13064_GAC_5	chr21	46933342	46933343	+	GGGACTGAAGGGGAACCCCG	2bc13064_GAC_5.5	COL18A1	3_prime_UTR_variant
2bc13064_GAC_5	chr21	46933342	46933343	+	TGGGACTGAAGGGGAACCCC	2bc13064_GAC_5.6	COL18A1	3_prime_UTR_variant
2bc13064_GAC_5	chr21	46933342	46933343	+	TTGGGACTGAAGGGGAACCC	2bc13064_GAC_5.7	COL18A1	3_prime_UTR_variant
2bc13065_GAC_4	chr21	46933490	46933491	+	AGTGGACTCAGGGCAGCGCC	2bc13065_GAC_4.7	COL18A1	3_prime_UTR_variant
2bc13072_GAC_1	chr21	47711365	47711366	+	TGACGTCCTGACTGTAAGCG	2bc13072_GAC_1.4	YBEY	missense_variant
2bc13072_GAC_1	chr21	47711365	47711366	+	ATGACGTCCTGACTGTAAGC	2bc13072_GAC_1.5	YBEY	missense_variant
2bc13072_GAC_1	chr21	47711365	47711366	+	AATGACGTCCTGACTGTAAG	2bc13072_GAC_1.6	YBEY	missense_variant
2bc13076_GAC_3	chr21	47783451	47783452	+	AAAGACTGAGCTGATGAAAC	2bc13076_GAC_3.6	PCNT	missense_variant
2bc1309_GAC_2	chr1	173794116	173794117	+	AGACTGATGCTTTAAGACTC	2bc1309_GAC_2.4	DARS2	5_prime_UTR_variant
2bc13102_AAC_2	chr22	17590660	17590661	+	GAACTCGGGCTGGGACACGA	2bc13102_AAC_2.4	IL17RA	missense_variant
2bc13103_AAC_5	chr22	17591097	17591098	+	CGAACAGGATGGGCCGGGCA	2bc13103_AAC_5.5	IL17RA	3_prime_UTR_variant
2bc13107_AAC_4	chr22	18209978	18209979	+	TGTAGAACTTGATGAAGAAG	2bc13107_AAC_4.8	BCL2L13	3_prime_UTR_variant
2bc13109_AAC_2	chr22	18210363	18210364	+	TTGAACCTCCAGCAGCTGTC	2bc13109_AAC_2.6	BCL2L13	3_prime_UTR_variant
2bc13109_GAC_1	chr22	18210321	18210322	+	AAGACAGAAGGATGTAAGGT	2bc13109_GAC_1.5	BCL2L13	3_prime_UTR_variant
2bc13109_GAC_3	chr22	18210382	18210383	+	GGACATTTGTGGAACACTCT	2bc13109_GAC_3.4	BCL2L13	3_prime_UTR_variant
2bc13109_GAC_3	chr22	18210382	18210383	+	TGGACATTTGTGGAACACTC	2bc13109_GAC_3.5	BCL2L13	3_prime_UTR_variant
2bc13113_GAC_4	chr22	18571082	18571083	+	TGACCAGAGGCCCCTTGAAA	2bc13113_GAC_4.4	PEX26	3_prime_UTR_variant
2bc13135_AAC_2	chr22	20759930	20759931	+	AAGAACGTCCAGGCCACTGA	2bc13135_AAC_2.6	ZNF74	synonymous_variant
2bc13135_AAC_2	chr22	20759930	20759931	+	CAAGAACGTCCAGGCCACTG	2bc13135_AAC_2.7	ZNF74	synonymous_variant
2bc13142_GAC_3	chr22	21288142	21288143	+	GGACTCTGTATGATTTTCCT	2bc13142_GAC_3.4	CRKL	missense_variant
2bc13142_GAC_3	chr22	21288142	21288143	+	CGGACTCTGTATGATTTTCC	2bc13142_GAC_3.5	CRKL	missense_variant
2bc13149_AAC_2	chr22	21306752	21306753	+	CCAAAACTAGTAAAACTTAA	2bc13149_AAC_2.7	CRKL	3_prime_UTR_variant
2bc13153_AAC_1	chr22	21307375	21307376	+	GAACATTTTATTTTTGAAAA	2bc13153_AAC_1.4	CRKL	3_prime_UTR_variant
2bc13153_AAC_1	chr22	21307375	21307376	+	TGAACATTTTATTTTTGAAA	2bc13153_AAC_1.5	CRKL	3_prime_UTR_variant
2bc13154_GAC_4	chr22	21307501	21307502	+	CCTAAGACTAATGCTTTCTG	2bc13154_GAC_4.8	CRKL	3_prime_UTR_variant
2bc13175_GAC_7	chr22	22051875	22051876	+	AGGACCAAGGGCTGGCGGTG	2bc13175_GAC_7.5	YPEL1	3_prime_UTR_variant
2bc13176_GAC_2	chr22	22052058	22052059	+	CAAGGACCTTTGGCAAATGA	2bc13176_GAC_2.7	YPEL1	3_prime_UTR_variant
2bc13188_GAC_1	chr22	23657839	23657840	+	AGACAGCGACCCAAAGCCGA	2bc13188_GAC_1.4	BCR	3_prime_UTR_variant
2bc13193_GAC_2	chr22	24574135	24574136	+	AGACGAGGACGACGACTACA	2bc13193_GAC_2.4	CABIN1	missense_variant
2bc1321_GAC_4	chr1	178412160	178412161	+	AGACAGGAGGACCTTCTATT	2bc1321_GAC_4.4	RASAL2	missense_variant
2bc13226_GAC_12	chr22	26887771	26887772	+	TGAGGACGATACCCCACATG	2bc13226_GAC_12.7	SRRD	3_prime_UTR_variant
2bc13229_AAC_4	chr22	26888512	26888513	+	AAAACTGTTCAGAAGGTTCC	2bc13229_AAC_4.5	SRRD	3_prime_UTR_variant
2bc13236_AAC_5	chr22	28320451	28320452	+	GAACTACTAACGAACATACA	2bc13236_AAC_5.4	TTC28-AS1	non_coding_transcript_exon_variant
2bc13236_AAC_5	chr22	28320451	28320452	+	GGAACTACTAACGAACATAC	2bc13236_AAC_5.5	TTC28-AS1	non_coding_transcript_exon_variant
2bc13237_AAC_5	chr22	29182226	29182227	+	CTGAACTGTTTTCGGAACCT	2bc13237_AAC_5.6	CCDC117	synonymous_variant
2bc13238_GAC_1	chr22	29182373	29182374	+	GAGACTCTTTGCATAGTATA	2bc13238_GAC_1.5	CCDC117	3_prime_UTR_variant
2bc13238_GAC_1	chr22	29182373	29182374	+	TGAGACTCTTTGCATAGTAT	2bc13238_GAC_1.6	CCDC117	3_prime_UTR_variant
2bc13252_GAC_1	chr22	29703627	29703628	+	GGACCTTCCCGCAGGACATG	2bc13252_GAC_1.4	GAS2L1	5_prime_UTR_variant
2bc13252_GAC_1	chr22	29703627	29703628	+	GGGACCTTCCCGCAGGACAT	2bc13252_GAC_1.5	GAS2L1	5_prime_UTR_variant
2bc13252_GAC_1	chr22	29703627	29703628	+	GGGGACCTTCCCGCAGGACA	2bc13252_GAC_1.6	GAS2L1	5_prime_UTR_variant
2bc13256_GAC_2	chr22	29708327	29708328	+	CGAGGACCTGGGCACGGGGT	2bc13256_GAC_2.7	GAS2L1	3_prime_UTR_variant
2bc13260_GAC_1	chr22	30165815	30165816	+	CATGGACCACCATTCGCTGT	2bc13260_GAC_1.7	UQCR10	3_prime_UTR_variant
2bc13262_GAC_1	chr22	30416156	30416157	+	TGAGACCAGAGGACCAAACG	2bc13262_GAC_1.6	MTMR3	missense_variant
2bc13265_AAC_4	chr22	30416610	30416611	+	CAAGGAACTTGCACCACAAG	2bc13265_AAC_4.8	MTMR3	missense_variant
2bc13269_GAC_3	chr22	30824649	30824650	+	GGACAGAAGCTTAGAGACAA	2bc13269_GAC_3.4	RP4-539M6.19	3_prime_UTR_variant
2bc13270_GAC_2	chr22	30824824	30824825	+	GAGAGACTGAGGCTCAGGGA	2bc13270_GAC_2.7	RP4-539M6.19	3_prime_UTR_variant
2bc13270_GAC_2	chr22	30824824	30824825	+	TGAGAGACTGAGGCTCAGGG	2bc13270_GAC_2.8	RP4-539M6.19	3_prime_UTR_variant
2bc13289_AAC_3	chr22	31372854	31372855	+	CGTCAAACAAGGCCTAGGTC	2bc13289_AAC_3.8	RP3-430N8.11	non_coding_transcript_exon_variant
2bc13293_GAC_6	chr22	31373815	31373816	+	TAGGACTCAATGTTCACAAC	2bc13293_GAC_6.6	RP3-430N8.11	non_coding_transcript_exon_variant
2bc13307_AAC_3	chr22	31830133	31830134	+	GTCGAACTGCATAAAAGATC	2bc13307_AAC_3.7	DRG1	3_prime_UTR_variant
2bc13320_AAC_5	chr22	35660959	35660960	+	GAAACTTATTCTGTCACCAA	2bc13320_AAC_5.5	HMGXB4	synonymous_variant
2bc13324_GAC_5	chr22	35743452	35743453	+	GAGACTTTGCTGAGAAGTGG	2bc13324_GAC_5.5	TOM1	3_prime_UTR_variant
2bc13324_GAC_5	chr22	35743452	35743453	+	CATGAGACTTTGCTGAGAAG	2bc13324_GAC_5.8	TOM1	3_prime_UTR_variant
2bc13326_AAC_2	chr22	35789621	35789622	+	CATGAACTTTGTCCGGTGGA	2bc13326_AAC_2.7	HMOX1	3_prime_UTR_variant
2bc13337_AAC_2	chr22	37421490	37421491	+	GGAGAACTGAGGGTGGAAGG	2bc13337_AAC_2.7	MPST	non_coding_transcript_exon_variant
2bc13337_AAC_2	chr22	37421490	37421491	+	TGGAGAACTGAGGGTGGAAG	2bc13337_AAC_2.8	MPST	non_coding_transcript_exon_variant
2bc13338_GAC_1	chr22	37425376	37425377	+	GGACCTGTCTAAGCCACTGG	2bc13338_GAC_1.4	MPST	3_prime_UTR_variant
2bc13338_GAC_1	chr22	37425376	37425377	+	AGTGGACCTGTCTAAGCCAC	2bc13338_GAC_1.7	MPST	3_prime_UTR_variant
2bc13339_GAC_2	chr22	37425566	37425567	+	GGCAGGACACAGGCGAGCTC	2bc13339_GAC_2.8	MPST	3_prime_UTR_variant
2bc13340_AAC_1	chr22	37425657	37425658	+	CTCAACTCAGGTGGCATTTG	2bc13340_AAC_1.6	MPST	3_prime_UTR_variant
2bc13340_AAC_1	chr22	37425657	37425658	+	ACTCAACTCAGGTGGCATTT	2bc13340_AAC_1.7	MPST	3_prime_UTR_variant
2bc13340_AAC_1	chr22	37425657	37425658	+	CACTCAACTCAGGTGGCATT	2bc13340_AAC_1.8	MPST	3_prime_UTR_variant
2bc13340_GAC_2	chr22	37425678	37425679	+	GGGGTGACATCTCAAAGGCC	2bc13340_GAC_2.8	MPST	3_prime_UTR_variant
2bc13340_GAC_3	chr22	37425705	37425706	+	TGACTTGTTGGCTGCCAGTA	2bc13340_GAC_3.4	MPST	3_prime_UTR_variant
2bc13340_GAC_3	chr22	37425705	37425706	+	TTGACTTGTTGGCTGCCAGT	2bc13340_GAC_3.5	MPST	3_prime_UTR_variant
2bc13344_GAC_2	chr22	37964954	37964955	+	GCAGGACAGACATGGGAGGG	2bc13344_GAC_2.7	CDC42EP1	3_prime_UTR_variant
2bc13346_GAC_2	chr22	38061852	38061853	+	AGACTTGACAGAGGGGTTGG	2bc13346_GAC_2.4	PDXP	missense_variant
2bc13346_GAC_2	chr22	38061852	38061853	+	CGCAGACTTGACAGAGGGGT	2bc13346_GAC_2.7	PDXP	missense_variant
2bc1335.0_GAC_8	chr1	179041388	179041389	+	GTGACGGGACAGAGTGGCCT	2bc1335.0_GAC_8.5	FAM20B	3_prime_UTR_variant
2bc1335.1_GAC_2	chr1	179041447	179041448	+	AGACCACAAGTTTCAGAGCA	2bc1335.1_GAC_2.4	FAM20B	3_prime_UTR_variant
2bc1335.1_GAC_4	chr1	179041564	179041565	+	GGACAAACAGGTGTGACATT	2bc1335.1_GAC_4.4	FAM20B	3_prime_UTR_variant
2bc13353.0_GAC_4	chr22	38202034	38202035	+	CAAGACTGTCAAAGCCAAGC	2bc13353.0_GAC_4.6	H1F0	missense_variant
2bc13353.1_GAC_1	chr22	38202248	38202249	+	GTTCTGACTTTATAAGAGAC	2bc13353.1_GAC_1.8	H1F0	3_prime_UTR_variant
2bc13355_GAC_11	chr22	38337080	38337081	+	GATGACTGCGGATGCTGTGA	2bc13355_GAC_11.6	MICALL1	3_prime_UTR_variant
2bc13369_GAC_1	chr22	39136709	39136710	+	TGGACATCTGGGGCATGAGA	2bc13369_GAC_1.5	SUN2	non_coding_transcript_exon_variant
2bc13385_GAC_1	chr22	39909681	39909682	+	TGGGACCGCTGTGTAGTAGG	2bc13385_GAC_1.6	MIEF1	missense_variant
2bc13385_GAC_1	chr22	39909681	39909682	+	CTGGGACCGCTGTGTAGTAG	2bc13385_GAC_1.7	MIEF1	missense_variant
2bc13385_GAC_1	chr22	39909681	39909682	+	ACTGGGACCGCTGTGTAGTA	2bc13385_GAC_1.8	MIEF1	missense_variant
2bc13386_GAC_3	chr22	39910177	39910178	+	GGGACTTATCAGCTACTTAG	2bc13386_GAC_3.5	MIEF1	synonymous_variant
2bc13399_GAC_5	chr22	40662173	40662174	+	TGACAAAGGAACTGAGGGGT	2bc13399_GAC_5.4	TNRC6B	missense_variant
2bc13399_GAC_5	chr22	40662173	40662174	+	CTGACAAAGGAACTGAGGGG	2bc13399_GAC_5.5	TNRC6B	missense_variant
2bc13399_GAC_5	chr22	40662173	40662174	+	AATCTGACAAAGGAACTGAG	2bc13399_GAC_5.8	TNRC6B	missense_variant
2bc1340_GAC_7	chr1	179064431	179064432	+	TGGGACTGTGAGGTGTTTGA	2bc1340_GAC_7.6	TOR3A	3_prime_UTR_variant
2bc1340_GAC_7	chr1	179064431	179064432	+	TTGGGACTGTGAGGTGTTTG	2bc1340_GAC_7.7	TOR3A	3_prime_UTR_variant
2bc13400_GAC_1	chr22	40662577	40662578	+	ATCGGGACTTGGGGTAATGG	2bc13400_GAC_1.8	TNRC6B	missense_variant
2bc13410_GAC_3	chr22	41513489	41513490	+	GCTTGACTTCTCCCAACATG	2bc13410_GAC_3.7	EP300	missense_variant
2bc13410_GAC_3	chr22	41513489	41513490	+	GGCTTGACTTCTCCCAACAT	2bc13410_GAC_3.8	EP300	missense_variant
2bc13414_GAC_2	chr22	41573592	41573593	+	ATGACTCCCATGGCCCCCAT	2bc13414_GAC_2.5	EP300	missense_variant
2bc13414_GAC_2	chr22	41573592	41573593	+	GATGACTCCCATGGCCCCCA	2bc13414_GAC_2.6	EP300	missense_variant
2bc13419.0_GAC_2	chr22	41574764	41574765	+	TCCTGGACTGGTAGCTGCCC	2bc13419.0_GAC_2.8	EP300	synonymous_variant
2bc13425_GAC_4	chr22	41627175	41627176	+	CAAGACAAGGATGACAGAGC	2bc13425_GAC_4.6	L3MBTL2	3_prime_UTR_variant
2bc13429_GAC_2	chr22	41754226	41754227	+	AAAGACTCAGGGCCAATTAT	2bc13429_GAC_2.6	ZC3H7B	3_prime_UTR_variant
2bc13430_GAC_1	chr22	41755438	41755439	+	GGACTATTTGCAAGGTGACA	2bc13430_GAC_1.4	ZC3H7B	3_prime_UTR_variant
2bc13430_GAC_1	chr22	41755438	41755439	+	TGGACTATTTGCAAGGTGAC	2bc13430_GAC_1.5	ZC3H7B	3_prime_UTR_variant
2bc1345.0_GAC_5	chr1	179887006	179887007	+	GTAGACCAAGAACTGAGCAA	2bc1345.0_GAC_5.6	TOR1AIP1	missense_variant
2bc1345.1_AAC_6	chr1	179887261	179887262	+	ACCCAACTCCTACAATCATA	2bc1345.1_AAC_6.7	TOR1AIP1	missense_variant
2bc1345.1_GAC_7	chr1	179887279	179887280	+	ATGGACCCAGACAAACTGAA	2bc1345.1_GAC_7.6	TOR1AIP1	missense_variant
2bc13460_GAC_4	chr22	45133056	45133057	+	ATTGACTTTGGCCGGGGCCG	2bc13460_GAC_4.6	PRR5-ARHGAP8	missense_variant
2bc13460_GAC_4	chr22	45133056	45133057	+	CATTGACTTTGGCCGGGGCC	2bc13460_GAC_4.7	PRR5-ARHGAP8	missense_variant
2bc13460_GAC_4	chr22	45133056	45133057	+	TCATTGACTTTGGCCGGGGC	2bc13460_GAC_4.8	PRR5-ARHGAP8	missense_variant
2bc13494_GAC_1	chr22	47570720	47570721	+	AGGACACTGCCAGAGACTGT	2bc13494_GAC_1.5	TBC1D22A	3_prime_UTR_variant
2bc13494_GAC_1	chr22	47570720	47570721	+	TAGGACACTGCCAGAGACTG	2bc13494_GAC_1.6	TBC1D22A	3_prime_UTR_variant
2bc135_GAC_1	chr1	11715562	11715563	+	AAAGACTGGCCTACTGAAAA	2bc135_GAC_1.6	FBXO44	5_prime_UTR_variant
2bc13501.1_GAC_4	chr22	50277431	50277432	+	GGACTTTAAAAGCGAGCAGG	2bc13501.1_GAC_4.4	ZBED4	missense_variant
2bc13501.1_GAC_4	chr22	50277431	50277432	+	AATGGACTTTAAAAGCGAGC	2bc13501.1_GAC_4.7	ZBED4	missense_variant
2bc13504_GAC_1	chr22	50278924	50278925	+	ATTGACTGACTTGCCAACAG	2bc13504_GAC_1.6	ZBED4	missense_variant
2bc13508_AAC_5	chr22	50280827	50280828	+	AAACTCACGACGGCACCACT	2bc13508_AAC_5.4	ZBED4	3_prime_UTR_variant
2bc13514_GAC_2	chr22	50283655	50283656	+	AAGGGACTTTAAAAAATTTG	2bc13514_GAC_2.7	ZBED4	3_prime_UTR_variant
2bc13523_GAC_1	chr22	50637744	50637745	+	AGACAATGTGTGCACCTATG	2bc13523_GAC_1.4	TRABD	3_prime_UTR_variant
2bc13535_GAC_3	chr22	51169657	51169658	+	AAGGACGACTTCGTGGAGCT	2bc13535_GAC_3.6	SHANK3	missense_variant
2bc13535_GAC_3	chr22	51169657	51169658	+	CAAGGACGACTTCGTGGAGC	2bc13535_GAC_3.7	SHANK3	missense_variant
2bc13544.1_GAC_1	chr3	5024813	5024814	+	GGACTTTCGCTCACTCGAGT	2bc13544.1_GAC_1.4	BHLHE40	missense_variant
2bc13544.1_GAC_1	chr3	5024813	5024814	+	CGGACTTTCGCTCACTCGAG	2bc13544.1_GAC_1.5	BHLHE40	missense_variant
2bc13544.1_GAC_2	chr3	5024850	5024851	+	AGCGACACGGACACAGACAG	2bc13544.1_GAC_2.6	BHLHE40	missense_variant
2bc13545_GAC_8	chr3	5025372	5025373	+	CCAAAGACTAAACTCTCTAG	2bc13545_GAC_8.8	BHLHE40	missense_variant
2bc13546_GAC_1	chr3	5025583	5025584	+	TAGGACTTTAAAGCTCCTTT	2bc13546_GAC_1.6	BHLHE40	3_prime_UTR_variant
2bc13555_AAC_1	chr3	8609558	8609559	+	CAACCAACTAAAGACACAAA	2bc13555_AAC_1.4	LMCD1	3_prime_UTR_variant
2bc1356_AAC_1	chr1	179989463	179989464	+	GCATTAACTATGGGTCAGCA	2bc1356_AAC_1.8	CEP350	missense_variant
2bc13568_GAC_1	chr3	9517723	9517724	+	ACCGACTCCAGCCACTGCAA	2bc13568_GAC_1.6	SETD5	synonymous_variant
2bc13568_GAC_1	chr3	9517723	9517724	+	TACCGACTCCAGCCACTGCA	2bc13568_GAC_1.7	SETD5	synonymous_variant
2bc13568_GAC_11	chr3	9517917	9517918	+	ACAAGACTTGTGGTCACAAT	2bc13568_GAC_11.7	SETD5	3_prime_UTR_variant
2bc13568_GAC_3	chr3	9517760	9517761	+	ACTCAGACGGGACTTTCCTA	2bc13568_GAC_3.8	SETD5	missense_variant
2bc13568_GAC_4	chr3	9517765	9517766	+	CGGGACTTTCCTAGGGCTTC	2bc13568_GAC_4.6	SETD5	synonymous_variant
2bc13568_GAC_9	chr3	9517905	9517906	+	TGGACAAGAAACAAGACTTG	2bc13568_GAC_9.5	SETD5	3_prime_UTR_variant
2bc13584_GAC_2	chr3	9935084	9935085	+	TGGACATCCCATCGAATGAA	2bc13584_GAC_2.5	JAGN1	3_prime_UTR_variant
2bc13602_GAC_4	chr3	10302102	10302103	+	AGACTGCAGAAGGAGCAGCC	2bc13602_GAC_4.4	TATDN2	missense_variant
2bc13609_GAC_4	chr3	10321556	10321557	+	AGGACAGACTGGGGGACTCC	2bc13609_GAC_4.5	TATDN2	3_prime_UTR_variant
2bc13609_GAC_4	chr3	10321556	10321557	+	CAGGACAGACTGGGGGACTC	2bc13609_GAC_4.6	TATDN2	3_prime_UTR_variant
2bc13610_GAC_1	chr3	10322134	10322135	+	GAGACTGTACTTTGTTTCAA	2bc13610_GAC_1.5	TATDN2	3_prime_UTR_variant
2bc13619_AAC_4	chr3	12458412	12458413	+	CAAGTAACTCTCCTCAAATA	2bc13619_AAC_4.8	PPARG	missense_variant
2bc13623_GAC_4	chr3	12544958	12544959	+	GAGACCTTCTGTGGTAAACG	2bc13623_GAC_4.5	TSEN2	synonymous_variant
2bc13623_GAC_4	chr3	12544958	12544959	+	AGAGACCTTCTGTGGTAAAC	2bc13623_GAC_4.6	TSEN2	synonymous_variant
2bc13623_GAC_4	chr3	12544958	12544959	+	GAGAGACCTTCTGTGGTAAA	2bc13623_GAC_4.7	TSEN2	synonymous_variant
2bc13630_AAC_5	chr3	14184419	14184420	+	TCAACCACAATCAAGAACTG	2bc13630_AAC_5.5	TMEM43	3_prime_UTR_variant
2bc13633_GAC_1	chr3	14444122	14444123	+	GCTCAGACAACAGACACGCG	2bc13633_GAC_1.8	SLC6A6	5_prime_UTR_variant
2bc1365_GAC_5	chr1	180080439	180080440	+	ATAGGACAATGTGGTACACC	2bc1365_GAC_5.7	CEP350	3_prime_UTR_variant
2bc13669_AAC_9	chr3	17053131	17053132	+	CAGAACTTTCCCAAGCCCAA	2bc13669_AAC_9.6	PLCL2	missense_variant
2bc1367_GAC_2	chr1	180080865	180080866	+	AAGTGGACTGTCAGGCTAAC	2bc1367_GAC_2.8	CEP350	3_prime_UTR_variant
2bc13677_GAC_1	chr3	19992371	19992372	+	TTAGGGACTTATTTCAAATT	2bc13677_GAC_1.8	RAB5A	5_prime_UTR_variant
2bc13689_AAC_2	chr3	25469960	25469961	+	GGAGAACTTGGGATCTTTCT	2bc13689_AAC_2.7	RARB	5_prime_UTR_variant
2bc13689_AAC_2	chr3	25469960	25469961	+	AGGAGAACTTGGGATCTTTC	2bc13689_AAC_2.8	RARB	5_prime_UTR_variant
2bc13696_GAC_2	chr3	25833428	25833429	+	TATGGACTCTCAGGTGATGC	2bc13696_GAC_2.7	OXSM	synonymous_variant
2bc13704_GAC_5	chr3	30713414	30713415	+	CTGGACACCCTGGTGGGGAA	2bc13704_GAC_5.6	TGFBR2	missense_variant
2bc13710_GAC_3	chr3	31674487	31674488	+	GGACATTAAATTCAAACATT	2bc13710_GAC_3.4	STT3B	missense_variant
2bc13754_AAC_1	chr3	38182956	38182957	+	ATGGAACCAGTGGCTGTGAG	2bc13754_AAC_1.7	MYD88	3_prime_UTR_variant
2bc13769_AAC_2	chr3	38456867	38456868	+	GGAAACTTGAGCAAAAGGAC	2bc13769_AAC_2.6	XYLB	downstream_gene_variant
2bc13780_GAC_1	chr3	39438010	39438011	+	GTCCTGACCAAGAGAGGACT	2bc13780_GAC_1.8	SLC25A38	stop_lost
2bc1382_AAC_7	chr1	180853457	180853458	+	AAACAAAACATAGTATCTTA	2bc1382_AAC_7.4	XPR1	3_prime_UTR_variant
2bc1382_GAC_12	chr1	180853550	180853551	+	GGGACGGTACTGAGATATCT	2bc1382_GAC_12.5	XPR1	3_prime_UTR_variant
2bc1382_GAC_9	chr1	180853497	180853498	+	CAAGGACATAGATACCTATC	2bc1382_GAC_9.7	XPR1	3_prime_UTR_variant
2bc13843.0_GAC_2	chr3	45589326	45589327	+	GAGACACTGCTGGTGGGAGC	2bc13843.0_GAC_2.5	LARS2	3_prime_UTR_variant
2bc13846_GAC_1	chr3	45636384	45636385	+	GTATGACGACCTGGGCCTGG	2bc13846_GAC_1.7	LIMD1	missense_variant
2bc13846_GAC_3	chr3	45636420	45636421	+	CGAGGACCTGAACATGTATG	2bc13846_GAC_3.7	LIMD1	missense_variant
2bc13859_GAC_2	chr3	45721596	45721597	+	TTAGGACTTAAGAGAATGTT	2bc13859_GAC_2.7	LIMD1-AS1	3_prime_UTR_variant
2bc1386_GAC_1	chr1	181025145	181025146	+	AGACATATCATCACCTCCAG	2bc1386_GAC_1.4	MR1	3_prime_UTR_variant
2bc13868_AAC_1	chr3	47385857	47385858	+	TGGAAACTGGGATGTAGCTG	2bc13868_AAC_1.7	KLHL18	3_prime_UTR_variant
2bc13868_AAC_1	chr3	47385857	47385858	+	CTGGAAACTGGGATGTAGCT	2bc13868_AAC_1.8	KLHL18	3_prime_UTR_variant
2bc13876_GAC_1	chr3	47454625	47454626	+	TGACGACCCCCTCAGCCTTC	2bc13876_GAC_1.4	PTPN23	missense_variant
2bc13877_AAC_4	chr3	47887818	47887819	+	TAGAACTGTGGCGGCGGCGA	2bc13877_AAC_4.6	DHX30	synonymous_variant
2bc13877_AAC_4	chr3	47887818	47887819	+	CTAGAACTGTGGCGGCGGCG	2bc13877_AAC_4.7	DHX30	synonymous_variant
2bc1388_GAC_2	chr1	181058381	181058382	+	GGACGAGGTGCCGGTGGCCA	2bc1388_GAC_2.4	IER5	missense_variant
2bc13886_GAC_4	chr3	48965037	48965038	+	GGACTATGACCCAAATTGTG	2bc13886_GAC_4.4	ARIH2	missense_variant
2bc13886_GAC_8	chr3	48965091	48965092	+	GGACATAGAGGACTATTACG	2bc13886_GAC_8.4	ARIH2	missense_variant
2bc1389.1_GAC_6	chr1	181059286	181059287	+	TTAAGACTATTTTGCTCTTC	2bc1389.1_GAC_6.7	IER5	3_prime_UTR_variant
2bc1389.1_GAC_7	chr1	181059346	181059347	+	AGACAGGGACTTTCCTCTGC	2bc1389.1_GAC_7.4	IER5	3_prime_UTR_variant
2bc13890_GAC_1	chr3	49049100	49049101	+	TGGACTTTGGTGGGCATCTG	2bc13890_GAC_1.5	WDR6	5_prime_UTR_variant
2bc13890_GAC_4	chr3	49049202	49049203	+	CCTTGACTTGGAGGCCATGG	2bc13890_GAC_4.7	WDR6	missense_variant
2bc13890_GAC_6	chr3	49049266	49049267	+	CTGGGGACAGGGCCACTTCT	2bc13890_GAC_6.8	WDR6	synonymous_variant
2bc13898_GAC_1	chr3	49051152	49051153	+	TGACCTGGAGCCTGGCAGTG	2bc13898_GAC_1.4	WDR6	missense_variant
2bc13905_AAC_1	chr3	49548068	49548069	+	TGAACCCTCAGAGGCTGTCA	2bc13905_AAC_1.5	DAG1	synonymous_variant
2bc13905_AAC_1	chr3	49548068	49548069	+	GTGAACCCTCAGAGGCTGTC	2bc13905_AAC_1.6	DAG1	synonymous_variant
2bc13908_GAC_3	chr3	49568645	49568646	+	TAACAGACTATTTGACATGT	2bc13908_GAC_3.8	DAG1	synonymous_variant
2bc13914_GAC_2	chr3	49570162	49570163	+	GGACCCTGAGAAGAGCAGTG	2bc13914_GAC_2.4	DAG1	missense_variant
2bc13915_AAC_10	chr3	49570588	49570589	+	CCAAGAACATGACCCCATAC	2bc13915_AAC_10.8	DAG1	missense_variant
2bc13917_AAC_2	chr3	49570960	49570961	+	ATGAACTCGCAGGCAGTGCC	2bc13917_AAC_2.6	DAG1	3_prime_UTR_variant
2bc13917_AAC_2	chr3	49570960	49570961	+	AATGAACTCGCAGGCAGTGC	2bc13917_AAC_2.7	DAG1	3_prime_UTR_variant
2bc13917_AAC_7	chr3	49571076	49571077	+	TAACTAAAGATTAAATTCAA	2bc13917_AAC_7.4	DAG1	3_prime_UTR_variant
2bc13917_GAC_8	chr3	49571097	49571098	+	CAAAGGACTTTCAGAAGTTA	2bc13917_GAC_8.8	DAG1	3_prime_UTR_variant
2bc13919_AAC_3	chr3	49691268	49691269	+	AAACTATGGGTCCCAAACTG	2bc13919_AAC_3.4	BSN	missense_variant
2bc13924.0_GAC_5	chr3	50005097	50005098	+	GGACCGCATGGTGACTATCG	2bc13924.0_GAC_5.4	RBM6	5_prime_UTR_variant
2bc13924.0_GAC_6	chr3	50005108	50005109	+	GGTGACTATCGAGGAGGGGA	2bc13924.0_GAC_6.6	RBM6	5_prime_UTR_variant
2bc13924.0_GAC_6	chr3	50005108	50005109	+	TGGTGACTATCGAGGAGGGG	2bc13924.0_GAC_6.7	RBM6	5_prime_UTR_variant
2bc13924.1_GAC_4	chr3	50005258	50005259	+	ATGGACTATAGGGGTGGAGA	2bc13924.1_GAC_4.6	RBM6	missense_variant
2bc13929_AAC_2	chr3	50225519	50225520	+	GAACCGCCGGCACCACCCTC	2bc13929_AAC_2.4	SEMA3F	missense_variant
2bc13934_GAC_8	chr3	50314198	50314199	+	CAGACCCTGAAAAGAAGGAC	2bc13934_GAC_8.5	SEMA3B	non_coding_transcript_exon_variant
2bc13934_GAC_8	chr3	50314198	50314199	+	ACAGACCCTGAAAAGAAGGA	2bc13934_GAC_8.6	SEMA3B	non_coding_transcript_exon_variant
2bc13935_AAC_2	chr3	50391244	50391245	+	GAACTCTCTCAGCTGAGTCA	2bc13935_AAC_2.4	CYB561D2	3_prime_UTR_variant
2bc13935_AAC_2	chr3	50391244	50391245	+	TGAACTCTCTCAGCTGAGTC	2bc13935_AAC_2.5	CYB561D2	3_prime_UTR_variant
2bc13940_GAC_2	chr3	50686190	50686191	+	TGACTTTTCATCTGAACTTA	2bc13940_GAC_2.4	MAPKAPK3	3_prime_UTR_variant
2bc13949_GAC_4	chr3	51430165	51430166	+	CGGACCATTGATCACGTCAA	2bc13949_GAC_4.5	RBM15B	missense_variant
2bc13951_GAC_6	chr3	51430448	51430449	+	AGACCGAGACCGGACTTTTT	2bc13951_GAC_6.4	RBM15B	missense_variant
2bc13951_GAC_8	chr3	51430459	51430460	+	GGACTTTTTTGGAAGGGGAC	2bc13951_GAC_8.4	RBM15B	missense_variant
2bc13954_GAC_2	chr3	51430877	51430878	+	GAGACAGCGAGCGCAATCAC	2bc13954_GAC_2.5	RBM15B	missense_variant
2bc13957_AAC_1	chr3	51431655	51431656	+	AAACTAAGTTCTTAGATTTT	2bc13957_AAC_1.4	RBM15B	3_prime_UTR_variant
2bc13957_AAC_1	chr3	51431655	51431656	+	AAAACTAAGTTCTTAGATTT	2bc13957_AAC_1.5	RBM15B	3_prime_UTR_variant
2bc1396_AAC_3	chr1	183105544	183105545	+	TAACAAGACGGCCGCAGAGG	2bc1396_AAC_3.4	LAMC1	missense_variant
2bc1396_AAC_3	chr1	183105544	183105545	+	CGATAACAAGACGGCCGCAG	2bc1396_AAC_3.7	LAMC1	missense_variant
2bc13962_AAC_2	chr3	51433741	51433742	+	AGAACTGCCAAGTTTTGGTG	2bc13962_AAC_2.5	RBM15B	3_prime_UTR_variant
2bc1397_GAC_2	chr1	183111815	183111816	+	GGACTATAACCGAGATATCG	2bc1397_GAC_2.4	LAMC1	missense_variant
2bc1397_GAC_4	chr1	183111848	183111849	+	GAAGGACATTCGCAATCTGG	2bc1397_GAC_4.7	LAMC1	missense_variant
2bc1398_GAC_1	chr1	183111957	183111958	+	CTGACAGGGGGGCAGTTGTG	2bc1398_GAC_1.5	LAMC1	3_prime_UTR_variant
2bc1398_GAC_4	chr1	183112041	183112042	+	CATGACTGTCCTTTTGAACC	2bc1398_GAC_4.6	LAMC1	3_prime_UTR_variant
2bc13980_GAC_1	chr3	52522098	52522099	+	TGACAAGCGCATGGTGCAGA	2bc13980_GAC_1.4	NISCH	missense_variant
2bc13988_GAC_1	chr3	57542781	57542782	+	TTGGACTGAGACTGATGTGG	2bc13988_GAC_1.6	PDE12	missense_variant
2bc13996_GAC_3	chr3	57743145	57743146	+	TTGGGGACTTTTTGTGATCA	2bc13996_GAC_3.8	SLMAP	5_prime_UTR_variant
2bc13998_AAC_1	chr3	57743415	57743416	+	CCCGAACTCGCACCCGTTTC	2bc13998_AAC_1.7	SLMAP	5_prime_UTR_variant
2bc140.1_GAC_1	chr1	12035192	12035193	+	GTGAGACTTGAGCAGAACAG	2bc140.1_GAC_1.7	PLOD1	3_prime_UTR_variant
2bc140.1_GAC_1	chr1	12035192	12035193	+	GGTGAGACTTGAGCAGAACA	2bc140.1_GAC_1.8	PLOD1	3_prime_UTR_variant
2bc140.1_GAC_4	chr1	12035291	12035292	+	GGACTTCTGCTTCAAGTTTT	2bc140.1_GAC_4.4	PLOD1	3_prime_UTR_variant
2bc140.1_GAC_4	chr1	12035291	12035292	+	GGGACTTCTGCTTCAAGTTT	2bc140.1_GAC_4.5	PLOD1	3_prime_UTR_variant
2bc14007_GAC_5	chr3	58279469	58279470	+	CACAGACAACAACAAGAAGC	2bc14007_GAC_5.7	ABHD6	missense_variant
2bc1401_AAC_2	chr1	183112623	183112624	+	GAACTTTTTTTCAGATCTTT	2bc1401_AAC_2.4	LAMC1	3_prime_UTR_variant
2bc1401_AAC_2	chr1	183112623	183112624	+	TGAACTTTTTTTCAGATCTT	2bc1401_AAC_2.5	LAMC1	3_prime_UTR_variant
2bc1401_AAC_5	chr1	183112725	183112726	+	GAACTTACACAGAAGAAATA	2bc1401_AAC_5.4	LAMC1	3_prime_UTR_variant
2bc1401_AAC_5	chr1	183112725	183112726	+	GGAACTTACACAGAAGAAAT	2bc1401_AAC_5.5	LAMC1	3_prime_UTR_variant
2bc14013_AAC_12	chr3	58303631	58303632	+	GGAACTAAAATGCCAGGGCC	2bc14013_AAC_12.5	RPP14	3_prime_UTR_variant
2bc14013_GAC_11	chr3	58303609	58303610	+	GGACTTATCTCAGCTCTCCT	2bc14013_GAC_11.4	RPP14	3_prime_UTR_variant
2bc14013_GAC_4	chr3	58303458	58303459	+	AGACCGCGCTGAACTTAGGA	2bc14013_GAC_4.4	RPP14	3_prime_UTR_variant
2bc14013_GAC_4	chr3	58303458	58303459	+	GAGACCGCGCTGAACTTAGG	2bc14013_GAC_4.5	RPP14	3_prime_UTR_variant
2bc14013_GAC_4	chr3	58303458	58303459	+	TTGGAGACCGCGCTGAACTT	2bc14013_GAC_4.8	RPP14	3_prime_UTR_variant
2bc14015_GAC_1	chr3	58304432	58304433	+	AAAGACTCTACTTTTAAATC	2bc14015_GAC_1.6	RPP14	3_prime_UTR_variant
2bc14021_AAC_4	chr3	62189360	62189361	+	CTAACAGGACTGCCGAGGGA	2bc14021_AAC_4.5	PTPRG	missense_variant
2bc14021_AAC_4	chr3	62189360	62189361	+	CCTAACAGGACTGCCGAGGG	2bc14021_AAC_4.6	PTPRG	missense_variant
2bc14042_AAC_6	chr3	69153787	69153788	+	AAACATAACTTACCTGAGCT	2bc14042_AAC_6.4	ARL6IP5	3_prime_UTR_variant
2bc14042_GAC_5	chr3	69153761	69153762	+	TGACTATATCAGCAAAGTGA	2bc14042_GAC_5.4	ARL6IP5	missense_variant
2bc14046_AAC_10	chr3	70014196	70014197	+	CAACCTCGGAACTGGGACTG	2bc14046_AAC_10.4	MITF	missense_variant
2bc14046_AAC_8	chr3	70014190	70014191	+	TCAACAACAACCTCGGAACT	2bc14046_AAC_8.5	MITF	missense_variant
2bc14046_AAC_8	chr3	70014190	70014191	+	TTCAACAACAACCTCGGAAC	2bc14046_AAC_8.6	MITF	missense_variant
2bc14065_AAC_2	chr3	88190956	88190957	+	ATGAACTCACAGAGATGTGC	2bc14065_AAC_2.6	ZNF654	3_prime_UTR_variant
2bc14066.2_AAC_5	chr3	88205767	88205768	+	GGAACTGGGGACCAAGTTTG	2bc14066.2_AAC_5.5	C3orf38	3_prime_UTR_variant
2bc14066.2_GAC_6	chr3	88205774	88205775	+	GGGGACCAAGTTTGAGGTAG	2bc14066.2_GAC_6.6	C3orf38	3_prime_UTR_variant
2bc14092_GAC_1	chr3	97595809	97595810	+	AGACTTCCTACATATTTCAG	2bc14092_GAC_1.4
2bc14092_GAC_1	chr3	97595809	97595810	+	TAGACTTCCTACATATTTCA	2bc14092_GAC_1.5
2bc14092_GAC_1	chr3	97595809	97595810	+	ATAGACTTCCTACATATTTC	2bc14092_GAC_1.6
2bc14098_GAC_3	chr3	97662301	97662302	+	GAGACTATCGCTCTTAACCA	2bc14098_GAC_3.5	CRYBG3	3_prime_UTR_variant
2bc14103_GAC_1	chr3	100042544	100042545	+	TAAGACAACCAAGAGAAACA	2bc14103_GAC_1.6	TBC1D23	3_prime_UTR_variant
2bc14110_GAC_4	chr3	101284167	101284168	+	ACGACTTTGGGATAGGAATA	2bc14110_GAC_4.5	TRMT10C	synonymous_variant
2bc14111_AAC_1	chr3	101284404	101284405	+	TAAACGGTATCAAGAAAAAT	2bc14111_AAC_1.5	TRMT10C	synonymous_variant
2bc14111_AAC_1	chr3	101284404	101284405	+	TTAAACGGTATCAAGAAAAA	2bc14111_AAC_1.6	TRMT10C	synonymous_variant
2bc14113_GAC_4	chr3	101284831	101284832	+	AGACTTAATTCATTTTCAAA	2bc14113_GAC_4.4	TRMT10C	missense_variant
2bc14116_GAC_4	chr3	101298671	101298672	+	AAGACTGTTTCTTCCAGTAA	2bc14116_GAC_4.5	PCNP	missense_variant
2bc14133_GAC_6	chr3	101540613	101540614	+	CGACTGGTACAACTTTCAGC	2bc14133_GAC_6.4	NXPE3	missense_variant
2bc14148_GAC_6	chr3	107492337	107492338	+	ATCAGGACAGGCCAAGCCTG	2bc14148_GAC_6.8	BBX	synonymous_variant
2bc14161_GAC_2	chr3	111440143	111440144	+	AGACTGGCTCATTGCAGCTG	2bc14161_GAC_2.4	PLCXD2	intron_variant
2bc14162_GAC_1	chr3	111440662	111440663	+	AGGACTCAGGTCTGCACTGT	2bc14162_GAC_1.5	PLCXD2	intron_variant
2bc14162_GAC_1	chr3	111440662	111440663	+	TAGGACTCAGGTCTGCACTG	2bc14162_GAC_1.6	PLCXD2	intron_variant
2bc14162_GAC_2	chr3	111440682	111440683	+	GGGACACAACGCTAAGTGGA	2bc14162_GAC_2.5	PLCXD2	intron_variant
2bc14167_GAC_6	chr3	111603303	111603304	+	GCAGACTTTGATCATTATAC	2bc14167_GAC_6.6	PHLDB2	missense_variant
2bc14167_GAC_7	chr3	111603327	111603328	+	GGGACAGTGAAAGGGCCTTG	2bc14167_GAC_7.5	PHLDB2	missense_variant
2bc14178_GAC_7	chr3	112299571	112299572	+	AAAAGACAATTGTACAGCAA	2bc14178_GAC_7.7	SLC35A5	missense_variant
2bc14178_GAC_8	chr3	112299594	112299595	+	GGACTTTTCCTGAAGCTAAA	2bc14178_GAC_8.4	SLC35A5	missense_variant
2bc142_GAC_2	chr1	12071849	12071850	+	AGCGACAGCTATGGACAGCA	2bc142_GAC_2.6	MFN2	3_prime_UTR_variant
2bc142_GAC_3	chr1	12071859	12071860	+	CTATGGACAGCATGGTACCA	2bc142_GAC_3.8	MFN2	3_prime_UTR_variant
2bc14202_AAC_2	chr3	119211485	119211486	+	TTCAACTTTTTGGATGAATA	2bc14202_AAC_2.6	POGLUT1	3_prime_UTR_variant
2bc14225_GAC_2	chr3	122419877	122419878	+	GAGGACCTTAAGCATTATGG	2bc14225_GAC_2.6	PARP14	missense_variant
2bc14236_GAC_1	chr3	122990763	122990764	+	AGACTATCATTCAGAGGAGG	2bc14236_GAC_1.4	SEC22A	3_prime_UTR_variant
2bc14236_GAC_1	chr3	122990763	122990764	+	ATGAGACTATCATTCAGAGG	2bc14236_GAC_1.7	SEC22A	3_prime_UTR_variant
2bc14239_GAC_2	chr3	124456564	124456565	+	GGACAGAGAGCAGGGAGGCA	2bc14239_GAC_2.4	UMPS	5_prime_UTR_variant
2bc14239_GAC_3	chr3	124456585	124456586	+	AGGACAAGTTGCAGGCGCAC	2bc14239_GAC_3.5	UMPS	5_prime_UTR_variant
2bc14239_GAC_3	chr3	124456585	124456586	+	AAGGACAAGTTGCAGGCGCA	2bc14239_GAC_3.6	UMPS	5_prime_UTR_variant
2bc14243_GAC_6	chr3	126707866	126707867	+	CTGGACGATCTCTTCAAACT	2bc14243_GAC_6.6	PLXNA1	missense_variant
2bc14243_GAC_6	chr3	126707866	126707867	+	TCTGGACGATCTCTTCAAAC	2bc14243_GAC_6.7	PLXNA1	missense_variant
2bc14247_GAC_2	chr3	126753869	126753870	+	GGGACTGTTTTTGTGTTTAG	2bc14247_GAC_2.5	PLXNA1	3_prime_UTR_variant
2bc14247_GAC_2	chr3	126753869	126753870	+	GGGGACTGTTTTTGTGTTTA	2bc14247_GAC_2.6	PLXNA1	3_prime_UTR_variant
2bc14247_GAC_2	chr3	126753869	126753870	+	TGGGGACTGTTTTTGTGTTT	2bc14247_GAC_2.7	PLXNA1	3_prime_UTR_variant
2bc14248_GAC_1	chr3	126753980	126753981	+	AGTGACGGGCAGTGACCAGA	2bc14248_GAC_1.6	PLXNA1	3_prime_UTR_variant
2bc14248_GAC_1	chr3	126753980	126753981	+	GAGTGACGGGCAGTGACCAG	2bc14248_GAC_1.7	PLXNA1	3_prime_UTR_variant
2bc14254_AAC_3	chr3	127340711	127340712	+	GAACTCGGGGTACTAGGGTC	2bc14254_AAC_3.4	MCM2	3_prime_UTR_variant
2bc14256_AAC_1	chr3	127379621	127379622	+	CCCAACTACAGTGACTCCGG	2bc14256_AAC_1.6	PODXL2	missense_variant
2bc14256_AAC_1	chr3	127379621	127379622	+	CCCCAACTACAGTGACTCCG	2bc14256_AAC_1.7	PODXL2	missense_variant
2bc14256_AAC_1	chr3	127379621	127379622	+	ACCCCAACTACAGTGACTCC	2bc14256_AAC_1.8	PODXL2	missense_variant
2bc14258_GAC_2	chr3	127391288	127391289	+	GGACTCGGACGTGTTCGAGG	2bc14258_GAC_2.4	PODXL2	missense_variant
2bc14258_GAC_2	chr3	127391288	127391289	+	CGAGGACTCGGACGTGTTCG	2bc14258_GAC_2.7	PODXL2	missense_variant
2bc14259_GAC_1	chr3	127391605	127391606	+	GGGACTCAATTAAACCCGCC	2bc14259_GAC_1.5	PODXL2	3_prime_UTR_variant
2bc1426_AAC_2	chr1	186388551	186388552	+	AAACTTTAACAGAGGCATGA	2bc1426_AAC_2.4	C1orf27	3_prime_UTR_variant
2bc14261_AAC_6	chr3	127789074	127789075	+	AGAACTTCTTCCAAAAGAGA	2bc14261_AAC_6.5	RUVBL1	3_prime_UTR_variant
2bc14261_AAC_6	chr3	127789074	127789075	+	CAGAACTTCTTCCAAAAGAG	2bc14261_AAC_6.6	RUVBL1	3_prime_UTR_variant
2bc14264_GAC_1	chr3	127789807	127789808	+	TTTAGACATTGGTGGGACCA	2bc14264_GAC_1.7	RUVBL1	3_prime_UTR_variant
2bc14272_AAC_6	chr3	128631703	128631704	+	CCTGGAACTGGCGGGTATTC	2bc14272_AAC_6.8	KIAA1257	3_prime_UTR_variant
2bc14296_GAC_3	chr3	133538578	133538579	+	CCAGGACTTGGAGAAATGGC	2bc14296_GAC_3.7	SRPRB	missense_variant
2bc14299_AAC_2	chr3	134758944	134758945	+	AGATAACAAAAATTTGAGTT	2bc14299_AAC_2.7	EPHB1	intron_variant
2bc14306_GAC_3	chr3	135722079	135722080	+	TGGACACAAAATAGAGGAAG	2bc14306_GAC_3.5	PPP2R3A	synonymous_variant
2bc14314_GAC_5	chr3	136574157	136574158	+	TGGACTGCACTGTTTACTTT	2bc14314_GAC_5.5	RP11-85F14.5	missense_variant
2bc14314_GAC_6	chr3	136574181	136574182	+	GGTTGGACTGGGACAATTTG	2bc14314_GAC_6.8	RP11-85F14.5	missense_variant
2bc14317.0_AAC_4	chr3	136664670	136664671	+	TCAAACTATGTAACTGAAGA	2bc14317.0_AAC_4.6	NCK1	missense_variant
2bc14317.1_AAC_1	chr3	136664821	136664822	+	GAAGAACTTAATTTCGAGAA	2bc14317.1_AAC_1.7	NCK1	synonymous_variant
2bc14318_GAC_3	chr3	136667169	136667170	+	AAGAGACTGTCTACTGCATT	2bc14318_GAC_3.7	IL20RB	missense_variant
2bc14318_GAC_3	chr3	136667169	136667170	+	AAAGAGACTGTCTACTGCAT	2bc14318_GAC_3.8	IL20RB	missense_variant
2bc14319_GAC_1	chr3	137964079	137964080	+	TGACGTCAACCTGAAAGTCG	2bc14319_GAC_1.4	ARMC8	missense_variant
2bc14335_GAC_4	chr3	141011213	141011214	+	TAGAGACCACTGGGAAAAGC	2bc14335_GAC_4.7	RP11-438D8.2	missense_variant
2bc14343_GAC_3	chr3	141162031	141162032	+	AAAGACATTCTCCATACCAC	2bc14343_GAC_3.6	ZBTB38	missense_variant
2bc14345_GAC_2	chr3	141162739	141162740	+	ACAGGACAAGGCATGAAATT	2bc14345_GAC_2.7	ZBTB38	missense_variant
2bc14346_AAC_8	chr3	141163229	141163230	+	CAATAACTTTTATTCAACTG	2bc14346_AAC_8.7	ZBTB38	missense_variant
2bc14354.0_GAC_4	chr3	141165821	141165822	+	GACAGACTTAAGGGCTCAAG	2bc14354.0_GAC_4.7	ZBTB38	3_prime_UTR_variant
2bc14360_GAC_2	chr3	141464253	141464254	+	TTTGGGACTCATCAAAGCCT	2bc14360_GAC_2.8	RNF7	3_prime_UTR_variant
2bc14361_AAC_2	chr3	141464469	141464470	+	GAGAACTTTTTGCATGCTTA	2bc14361_AAC_2.6	RNF7	3_prime_UTR_variant
2bc14382_GAC_3	chr3	149192512	149192513	+	GGACACAGTTCACAGAAATT	2bc14382_GAC_3.4	TM4SF4	5_prime_UTR_variant
2bc14385_GAC_2	chr3	150126771	150126772	+	CTGGACTGACCACGGCTGCC	2bc14385_GAC_2.6	TSC22D2	5_prime_UTR_variant
2bc14395_GAC_5	chr3	150289910	150289911	+	GGACATATATTAGTATTAGC	2bc14395_GAC_5.4	SERP1	synonymous_variant
2bc14398_GAC_1	chr3	151502036	151502037	+	TATGACATCTTAAGAGATGA	2bc14398_GAC_1.6	RP11-454C18.2	non_coding_transcript_exon_variant
2bc14406_AAC_5	chr3	152017578	152017579	+	CAACTTTGCTGAAAGCAGCT	2bc14406_AAC_5.4	MBNL1	5_prime_UTR_variant
2bc14408_GAC_2	chr3	152018010	152018011	+	GGACACAAAATGGCTAACAC	2bc14408_GAC_2.4	MBNL1	missense_variant
2bc14421_AAC_4	chr3	152880828	152880829	+	GGCAACAAGGTGGACCTGGA	2bc14421_AAC_4.6	RAP2B	missense_variant
2bc14421_AAC_4	chr3	152880828	152880829	+	GGGCAACAAGGTGGACCTGG	2bc14421_AAC_4.7	RAP2B	missense_variant
2bc14423_GAC_4	chr3	152881644	152881645	+	CATGACTGATTGCGATTCTG	2bc14423_GAC_4.6	RAP2B	3_prime_UTR_variant
2bc14425_GAC_3	chr3	152882029	152882030	+	AGACTTTGTAAATGTGATTC	2bc14425_GAC_3.4	RAP2B	3_prime_UTR_variant
2bc14429_GAC_1	chr3	153973231	153973232	+	AATGGGACGCTTGCTAGGAC	2bc14429_GAC_1.8	ARHGEF26	synonymous_variant
2bc14433.3_GAC_5	chr3	156396302	156396303	+	AAAGGACAACTACTCAAAAG	2bc14433.3_GAC_5.7	TIPARP	missense_variant
2bc14442_GAC_1	chr3	159482373	159482374	+	GGACTTGGTGTCTGCCCTGG	2bc14442_GAC_1.4	IQCJ-SCHIP1	missense_variant
2bc14442_GAC_1	chr3	159482373	159482374	+	CCTGGACTTGGTGTCTGCCC	2bc14442_GAC_1.7	IQCJ-SCHIP1	missense_variant
2bc14442_GAC_2	chr3	159482394	159482395	+	GGACTATGAGGAGCCCTTCC	2bc14442_GAC_2.4	IQCJ-SCHIP1	missense_variant
2bc14448_AAC_1	chr3	160117913	160117914	+	GTCCAACGGGACTCCGCCTG	2bc14448_AAC_1.7	RP11-432B6.3	5_prime_UTR_variant
2bc14448_AAC_1	chr3	160117913	160117914	+	TGTCCAACGGGACTCCGCCT	2bc14448_AAC_1.8	RP11-432B6.3	5_prime_UTR_variant
2bc14465_GAC_2	chr3	160968711	160968712	+	TGTAGACTGTTTCCATACAT	2bc14465_GAC_2.7	NMD3	3_prime_UTR_variant
2bc14465_GAC_2	chr3	160968711	160968712	+	TTGTAGACTGTTTCCATACA	2bc14465_GAC_2.8	NMD3	3_prime_UTR_variant
2bc14474_AAC_2	chr3	170077738	170077739	+	CATAAACTTTTCATGTGTTT	2bc14474_AAC_2.7	SKIL	5_prime_UTR_variant
2bc14474_GAC_5	chr3	170077770	170077771	+	CCAGACCATTGCATTGACCC	2bc14474_GAC_5.6	SKIL	5_prime_UTR_variant
2bc14475_AAC_6	chr3	170078161	170078162	+	GCTCAACTAAAAAACTGAAT	2bc14475_AAC_6.7	SKIL	5_prime_UTR_variant
2bc14475_AAC_6	chr3	170078161	170078162	+	GGCTCAACTAAAAAACTGAA	2bc14475_AAC_6.8	SKIL	5_prime_UTR_variant
2bc14476.1_AAC_3	chr3	170078830	170078831	+	CCACGAACTTTTCCTCAAAA	2bc14476.1_AAC_3.8	SKIL	missense_variant
2bc14476.1_GAC_1	chr3	170078717	170078718	+	AGACCAGCTTCATATCTTAA	2bc14476.1_GAC_1.4	SKIL	missense_variant
2bc14479_GAC_3	chr3	170108956	170108957	+	GAAAGACTTAGAGAAAAAAT	2bc14479_GAC_3.7	SKIL	missense_variant
2bc14505_GAC_6	chr3	181431109	181431110	+	CCGGACAGCGAACTGGAGGG	2bc14505_GAC_6.6	SOX2	3_prime_UTR_variant
2bc14505_GAC_6	chr3	181431109	181431110	+	GCCGGACAGCGAACTGGAGG	2bc14505_GAC_6.7	SOX2	3_prime_UTR_variant
2bc14505_GAC_6	chr3	181431109	181431110	+	GGCCGGACAGCGAACTGGAG	2bc14505_GAC_6.8	SOX2	3_prime_UTR_variant
2bc14506_GAC_9	chr3	181431412	181431413	+	TGGACCTTGTATAGATCTGG	2bc14506_GAC_9.5	SOX2	3_prime_UTR_variant
2bc14506_GAC_9	chr3	181431412	181431413	+	GAATGGACCTTGTATAGATC	2bc14506_GAC_9.8	SOX2	3_prime_UTR_variant
2bc1453.1_GAC_2	chr1	200143591	200143592	+	TAAAAGACATTGTAATGGAG	2bc1453.1_GAC_2.8	NR5A2	3_prime_UTR_variant
2bc14531_GAC_1	chr3	183892671	183892672	+	GCAGACGAGCAGGGGGCGGG	2bc14531_GAC_1.6	EIF2B5	5_prime_UTR_variant
2bc14540_GAC_1	chr3	184052685	184052686	+	TGACCACAACTGAGGGCTGG	2bc14540_GAC_1.4	EIF2B5	missense_variant
2bc14540_GAC_1	chr3	184052685	184052686	+	GTCTGACCACAACTGAGGGC	2bc14540_GAC_1.7	EIF2B5	missense_variant
2bc14540_GAC_4	chr3	184052730	184052731	+	CCATGGACACACAGATGGCC	2bc14540_GAC_4.8	EIF2B5	3_prime_UTR_variant
2bc1456_GAC_2	chr1	200708140	200708141	+	AAGGACATTACTGATAAGAC	2bc1456_GAC_2.6
2bc14566_GAC_2	chr3	188327358	188327359	+	CAGGACTTCAGCCGGAGCCT	2bc14566_GAC_2.6	LPP	synonymous_variant
2bc14566_GAC_2	chr3	188327358	188327359	+	CCAGGACTTCAGCCGGAGCC	2bc14566_GAC_2.7	LPP	synonymous_variant
2bc1457_GAC_3	chr1	200708609	200708610	+	GTGACTAAACCGAGACAAAG	2bc1457_GAC_3.5
2bc1457_GAC_3	chr1	200708609	200708610	+	TGTGACTAAACCGAGACAAA	2bc1457_GAC_3.6
2bc1457_GAC_3	chr1	200708609	200708610	+	GTGTGACTAAACCGAGACAA	2bc1457_GAC_3.7
2bc14572_GAC_7	chr3	193856115	193856116	+	AGAGGACTTTTTTGATTAAG	2bc14572_GAC_7.7	HES1	3_prime_UTR_variant
2bc14574_GAC_2	chr3	194310761	194310762	+	TTGGACAAGATAATAGACCC	2bc14574_GAC_2.6	TMEM44-AS1	non_coding_transcript_exon_variant
2bc14577_GAC_2	chr3	196311045	196311046	+	AAGACTTTAGCTTTTGAACG	2bc14577_GAC_2.5	FBXO45	missense_variant
2bc14577_GAC_6	chr3	196311153	196311154	+	GAAGTGACTTTGGTTTACCT	2bc14577_GAC_6.8	FBXO45	missense_variant
2bc14589_GAC_1	chr3	196657789	196657790	+	TCATGGACTGAAACTCAGCA	2bc14589_GAC_1.8	SENP5	missense_variant
2bc14596_GAC_2	chr4	68174	68175	+	CGGACAGTCCCTCAAAAGAC	2bc14596_GAC_2.5	ZNF595	3_prime_UTR_variant
2bc14617.0_AAC_2	chr4	1333140	1333141	+	TTGAAAACATTTGGATTGGT	2bc14617.0_AAC_2.8	MAEA	3_prime_UTR_variant
2bc14617.0_GAC_7	chr4	1333230	1333231	+	AAGACTGACCTAAACACCGA	2bc14617.0_GAC_7.5	MAEA	3_prime_UTR_variant
2bc14617.0_GAC_7	chr4	1333230	1333231	+	AAAGACTGACCTAAACACCG	2bc14617.0_GAC_7.6	MAEA	3_prime_UTR_variant
2bc14627_AAC_2	chr4	1902671	1902672	+	CAAACTGCGTTTTGAGTCCC	2bc14627_AAC_2.5	WHSC1	synonymous_variant
2bc14636_GAC_2	chr4	1980517	1980518	+	GCATGACTTAGGGGCGGCAT	2bc14636_GAC_2.7	WHSC1	missense_variant
2bc14637_GAC_2	chr4	1980725	1980726	+	AGGACCCAGCTCGAGCCGCC	2bc14637_GAC_2.5	WHSC1	3_prime_UTR_variant
2bc1464_GAC_2	chr1	200818380	200818381	+	TGGACAAAGGAGCAAGTCAC	2bc1464_GAC_2.5	CAMSAP2	synonymous_variant
2bc14655_GAC_1	chr4	2906661	2906662	+	AAGACAAGATGGCTGAACTC	2bc14655_GAC_1.5	ADD1	missense_variant
2bc1466_GAC_2	chr1	200819041	200819042	+	AAAGGGACTTTGGAACAGCG	2bc1466_GAC_2.8	CAMSAP2	missense_variant
2bc1469.1_GAC_5	chr1	200827276	200827277	+	AGACTTTTATTAATTAAAAC	2bc1469.1_GAC_5.4	CAMSAP2	3_prime_UTR_variant
2bc147_GAC_3	chr1	12336142	12336143	+	AGACAATTGGAAGCATGTCC	2bc147_GAC_3.4	VPS13D	missense_variant
2bc14703_GAC_5	chr4	6623078	6623079	+	CAGGACAGGGAAAAGCAGTG	2bc14703_GAC_5.6	MAN2B2	3_prime_UTR_variant
2bc14712_AAC_3	chr4	6676734	6676735	+	CGAACTGTGTTCACCTGATA	2bc14712_AAC_3.5	AC093323.3	non_coding_transcript_exon_variant
2bc14714_GAC_1	chr4	6677090	6677091	+	GGGGACTCATGAGAGACTTG	2bc14714_GAC_1.6	AC093323.3	non_coding_transcript_exon_variant
2bc14718_GAC_1	chr4	6698759	6698760	+	GCAGGACTCAAATGATGCCC	2bc14718_GAC_1.7	S100P	synonymous_variant
2bc14720.1_AAC_6	chr4	6718961	6718962	+	ATGAACTTTTCTCTGCACTG	2bc14720.1_AAC_6.6	BLOC1S4	3_prime_UTR_variant
2bc14735_GAC_2	chr4	6925642	6925643	+	TGAGGACATCTTGGACCTTG	2bc14735_GAC_2.7	TBC1D14	missense_variant
2bc14735_GAC_9	chr4	6925768	6925769	+	GGACTGTGTTCATGAAGCTG	2bc14735_GAC_9.4	TBC1D14	missense_variant
2bc1476_GAC_2	chr1	201790469	201790470	+	AAGACTCAAGGAGTTTGACT	2bc1476_GAC_2.5	NAV1	3_prime_UTR_variant
2bc14775_AAC_1	chr4	26432628	26432629	+	CTAACTACCGTCTTTTTGCT	2bc14775_AAC_1.5	RBPJ	3_prime_UTR_variant
2bc1478_GAC_1	chr1	201791059	201791060	+	AAGACTTTATCAGAATCTAT	2bc1478_GAC_1.5	NAV1	3_prime_UTR_variant
2bc14780.0_GAC_5	chr4	27024936	27024937	+	GATGGACTTACAAGCTTTAA	2bc14780.0_GAC_5.7	STIM2	3_prime_UTR_variant
2bc14793_GAC_4	chr4	38698772	38698773	+	AGACATTTCCGAAAACATAC	2bc14793_GAC_4.4	KLF3	synonymous_variant
2bc14800_GAC_4	chr4	39064404	39064405	+	GACAGACTGGAGCAAACGGT	2bc14800_GAC_4.7	KLHL5	missense_variant
2bc14800_GAC_4	chr4	39064404	39064405	+	GGACAGACTGGAGCAAACGG	2bc14800_GAC_4.8	KLHL5	missense_variant
2bc14804_AAC_1	chr4	39122830	39122831	+	TAAAACAAGGGAGGAAGCAG	2bc14804_AAC_1.6	KLHL5	3_prime_UTR_variant
2bc1483.1_GAC_3	chr1	201845573	201845574	+	ACAGACCTATCTATGTTCAT	2bc1483.1_GAC_3.6	IPO9	3_prime_UTR_variant
2bc14846_GAC_1	chr4	41700093	41700094	+	GAGACTTAACATGAGGTATA	2bc14846_GAC_1.5	LIMCH1	3_prime_UTR_variant
2bc14867_AAC_2	chr4	52961379	52961380	+	GGGAACTGTGTGAACTGAAG	2bc14867_AAC_2.6	SPATA18	3_prime_UTR_variant
2bc1489_AAC_4	chr1	201861157	201861158	+	TAGAACTATGAGGGGTTGGG	2bc1489_AAC_4.6	SHISA4	3_prime_UTR_variant
2bc1489_AAC_4	chr1	201861157	201861158	+	CTAGAACTATGAGGGGTTGG	2bc1489_AAC_4.7	SHISA4	3_prime_UTR_variant
2bc1489_AAC_4	chr1	201861157	201861158	+	ACTAGAACTATGAGGGGTTG	2bc1489_AAC_4.8	SHISA4	3_prime_UTR_variant
2bc14898_AAC_1	chr4	71554795	71554796	+	GAAAAAACTTTACTATGACA	2bc14898_AAC_1.8	UTP3	synonymous_variant
2bc14904_AAC_2	chr4	71555983	71555984	+	GAACTATGGGAGCAATATGA	2bc14904_AAC_2.4	UTP3	3_prime_UTR_variant
2bc14904_GAC_1	chr4	71555970	71555971	+	GGACAATTTATAAGAACTAT	2bc14904_GAC_1.4	UTP3	3_prime_UTR_variant
2bc14904_GAC_1	chr4	71555970	71555971	+	TGGACAATTTATAAGAACTA	2bc14904_GAC_1.5	UTP3	3_prime_UTR_variant
2bc14921_AAC_4	chr4	76734505	76734506	+	TAAACTTTGGTTTACCTCCA	2bc14921_AAC_4.5	USO1	3_prime_UTR_variant
2bc14925_AAC_1	chr4	77230755	77230756	+	GTTAAACCTAAACCAGGGAA	2bc14925_AAC_1.7	FAM47E-STBD1	3_prime_UTR_variant
2bc1493.0_GAC_8	chr1	201984516	201984517	+	GGGAGGACAGGCAGGCCAGA	2bc1493.0_GAC_8.8	ELF3	3_prime_UTR_variant
2bc1493.1_GAC_7	chr1	201984778	201984779	+	GGACTGAGCCAAGGAGGCCT	2bc1493.1_GAC_7.4	ELF3	3_prime_UTR_variant
2bc1493.1_GAC_7	chr1	201984778	201984779	+	TGGACTGAGCCAAGGAGGCC	2bc1493.1_GAC_7.5	ELF3	3_prime_UTR_variant
2bc14934_AAC_7	chr4	77700417	77700418	+	GTTTGAACTATCTGGGTTAT	2bc14934_AAC_7.8	SHROOM3	3_prime_UTR_variant
2bc14977_GAC_2	chr4	88036077	88036078	+	CGAAGGACAATGTGGAGGAC	2bc14977_GAC_2.8	AFF1	missense_variant
2bc1498_GAC_2	chr1	203276312	203276313	+	GGACCCCATCATCAGCAGGG	2bc1498_GAC_2.4	BTG2	missense_variant
2bc1498_GAC_2	chr1	203276312	203276313	+	GATGGACCCCATCATCAGCA	2bc1498_GAC_2.7	BTG2	missense_variant
2bc1498_GAC_2	chr1	203276312	203276313	+	AGATGGACCCCATCATCAGC	2bc1498_GAC_2.8	BTG2	missense_variant
2bc1499_AAC_1	chr1	203276504	203276505	+	AGAACCAAGTGCTGCTGGGC	2bc1499_AAC_1.5	BTG2	missense_variant
2bc15.1_AAC_5	chr1	1169422	1169423	+	AAACAGGACCAGCCGGCACC	2bc15.1_AAC_5.4	B3GALT6	3_prime_UTR_variant
2bc15020_GAC_2	chr4	99982573	99982574	+	GTTTTGACTATAGATAAGAA	2bc15020_GAC_2.8	METAP1	3_prime_UTR_variant
2bc15037_GAC_2	chr4	106197212	106197213	+	AGACAGCGAGCAGAGCTTTC	2bc15037_GAC_2.4	TET2	3_prime_UTR_variant
2bc15062_GAC_2	chr4	110384129	110384130	+	GGACATTACTCTCAAGGACC	2bc15062_GAC_2.4	SEC24B	synonymous_variant
2bc1507_AAC_10	chr1	203766413	203766414	+	CAGAACTTAGAAAATTGGAA	2bc1507_AAC_10.6	ZC3H11A	5_prime_UTR_variant
2bc1507_AAC_10	chr1	203766413	203766414	+	TCAGAACTTAGAAAATTGGA	2bc1507_AAC_10.7	ZC3H11A	5_prime_UTR_variant
2bc15075_GAC_1	chr4	113353413	113353414	+	CGAGGACTGCACTACCACAG	2bc15075_GAC_1.7	ALPK1	missense_variant
2bc15079_GAC_1	chr4	119200833	119200834	+	CAATGGACTTATCGTAGTTG	2bc15079_GAC_1.8	SNHG8	non_coding_transcript_exon_variant
2bc15118_GAC_1	chr4	123283267	123283268	+	CTAGGACTACTATTCCTAAA	2bc15118_GAC_1.7	KIAA1109	missense_variant
2bc15126.1_GAC_6	chr4	123665106	123665107	+	ACAGACAGTGAAATAATTAC	2bc15126.1_GAC_6.6	BBS12	missense_variant
2bc15128_AAC_4	chr4	123813470	123813471	+	CGAACTGGGCAGTATAAACT	2bc15128_AAC_4.5	FGF2	missense_variant
2bc15128_AAC_5	chr4	123813484	123813485	+	TATAAACTTGGATCCAAAAC	2bc15128_AAC_5.7	FGF2	synonymous_variant
2bc1517_AAC_1	chr1	203769433	203769434	+	TCCAAAACAGATCATGAGCC	2bc1517_AAC_1.8	ZC3H11A	5_prime_UTR_variant
2bc1518_AAC_1	chr1	203821418	203821419	+	AAACTAATATGGGAGATTTC	2bc1518_AAC_1.4	ZC3H11A	synonymous_variant
2bc15190_GAC_3	chr4	129783300	129783301	+	AGAGGACAATCTAGCCAAGC	2bc15190_GAC_3.7	JADE1	missense_variant
2bc15190_GAC_3	chr4	129783300	129783301	+	AAGAGGACAATCTAGCCAAG	2bc15190_GAC_3.8	JADE1	missense_variant
2bc15197_GAC_11	chr4	139966106	139966107	+	CATGACATTGAAAACCAACC	2bc15197_GAC_11.6	CCRN4L	missense_variant
2bc15199_GAC_8	chr4	139966590	139966591	+	GTGTGACTTCAGCTTTACTG	2bc15199_GAC_8.7	CCRN4L	missense_variant
2bc15200_GAC_2	chr4	139966955	139966956	+	GATAAGACAATGCCAGAGGA	2bc15200_GAC_2.8	ELF2	downstream_gene_variant
2bc1523_GAC_12	chr1	204518673	204518674	+	CGAGACGGGAACATTATTCA	2bc1523_GAC_12.6	MDM4	3_prime_UTR_variant
2bc15239_GAC_8	chr4	148555659	148555660	+	TTGGGACAGACCATAAATGA	2bc15239_GAC_8.7	TMEM184C	3_prime_UTR_variant
2bc15245_GAC_2	chr4	148558094	148558095	+	AAAGACAACAAATGTTGTGA	2bc15245_GAC_2.6	TMEM184C	intron_variant
2bc15263_AAC_2	chr4	155490723	155490724	+	AGAACTTTTGATAGAAATGG	2bc15263_AAC_2.5	FGB	synonymous_variant
2bc15263_AAC_2	chr4	155490723	155490724	+	CACAGAACTTTTGATAGAAA	2bc15263_AAC_2.8	FGB	synonymous_variant
2bc15264_AAC_1	chr4	155491653	155491654	+	CCAAACGGCAGATACTACTG	2bc15264_AAC_1.6	FGB	missense_variant
2bc15264_AAC_1	chr4	155491653	155491654	+	TCCAAACGGCAGATACTACT	2bc15264_AAC_1.7	FGB	missense_variant
2bc15264_AAC_1	chr4	155491653	155491654	+	ATCCAAACGGCAGATACTAC	2bc15264_AAC_1.8	FGB	missense_variant
2bc15264_GAC_2	chr4	155491675	155491676	+	TGGACAGTACACCTGGGACA	2bc15264_GAC_2.5	FGB	synonymous_variant
2bc15318_GAC_1	chr4	174243474	174243475	+	ATGGACTTGTCACCTGTATG	2bc15318_GAC_1.6	GALNT7	3_prime_UTR_variant
2bc15318_GAC_1	chr4	174243474	174243475	+	GATGGACTTGTCACCTGTAT	2bc15318_GAC_1.7	GALNT7	3_prime_UTR_variant
2bc15318_GAC_1	chr4	174243474	174243475	+	TGATGGACTTGTCACCTGTA	2bc15318_GAC_1.8	GALNT7	3_prime_UTR_variant
2bc15322_AAC_1	chr4	175238548	175238549	+	TGAACTTTTTTCTAGGACTT	2bc15322_AAC_1.5	CEP44	3_prime_UTR_variant
2bc1533_GAC_2	chr1	206634789	206634790	+	TTCTAGACAAGGGGACTATA	2bc1533_GAC_2.8	SRGAP2	3_prime_UTR_variant
2bc15331_GAC_1	chr4	183267969	183267970	+	CATGAGACTTTGGGGCAGGG	2bc15331_GAC_1.8	TENM3	synonymous_variant
2bc15334.0_AAC_9	chr4	183676204	183676205	+	CAACACCCTTAGAATTAGAC	2bc15334.0_AAC_9.4	TENM3	missense_variant
2bc15334.0_AAC_9	chr4	183676204	183676205	+	GCAACACCCTTAGAATTAGA	2bc15334.0_AAC_9.5	TENM3	missense_variant
2bc15337_GAC_4	chr4	183713604	183713605	+	TCACGGACTACAACGAGGAA	2bc15337_GAC_4.8	TENM3	missense_variant
2bc15341.1_GAC_5	chr4	183714816	183714817	+	ATTGACTTTCAACTGGTAAT	2bc15341.1_GAC_5.6	TENM3	missense_variant
2bc15342_AAC_4	chr4	183720956	183720957	+	CAACGAGGACTGCATCAAGG	2bc15342_AAC_4.4	TENM3	missense_variant
2bc15342_AAC_4	chr4	183720956	183720957	+	CGCCAACGAGGACTGCATCA	2bc15342_AAC_4.7	TENM3	missense_variant
2bc15345_GAC_10	chr4	183721731	183721732	+	GTCGGACTGAACGTAGCCAG	2bc15345_GAC_10.7	TENM3	3_prime_UTR_variant
2bc15350_GAC_1	chr4	184237155	184237156	+	TGGACTTCATTTTGTAAAAA	2bc15350_GAC_1.5	WWC2	3_prime_UTR_variant
2bc15355_GAC_5	chr4	184368162	184368163	+	CAATAGACTATATAAAACGG	2bc15355_GAC_5.8	CDKN2AIP	3_prime_UTR_variant
2bc15357_GAC_2	chr4	184426026	184426027	+	CTGGGGACTCCGAGGGGGAC	2bc15357_GAC_2.8
2bc15374_GAC_2	chr4	186284777	186284778	+	GACGGGACTTATGCTGTGGT	2bc15374_GAC_2.8	SNX25	3_prime_UTR_variant
2bc15391_GAC_1	chr5	642632	642633	+	TGGGACGAGACAGAGCTGAC	2bc15391_GAC_1.6	CEP72	intron_variant
2bc1540_GAC_1	chr1	206760812	206760813	+	GGACTGTTCCCGCGGCCCCA	2bc1540_GAC_1.4	RASSF5	3_prime_UTR_variant
2bc15415_GAC_5	chr5	5457579	5457580	+	GGACTTTTTATGTCAAAATG	2bc15415_GAC_5.4	KIAA0947	missense_variant
2bc15417_GAC_5	chr5	5461176	5461177	+	CCAGACCGTATCACAGTTTC	2bc15417_GAC_5.6	KIAA0947	missense_variant
2bc15417_GAC_6	chr5	5461207	5461208	+	TCACAGACTATCTAGAGAAT	2bc15417_GAC_6.8	KIAA0947	synonymous_variant
2bc15421_GAC_3	chr5	5462424	5462425	+	CTGGACTCCAGTGGGACACA	2bc15421_GAC_3.6	KIAA0947	missense_variant
2bc15428_GAC_11	chr5	5464905	5464906	+	AAGACAAGTCAAGAGATTTG	2bc15428_GAC_11.5	KIAA0947	missense_variant
2bc15428_GAC_11	chr5	5464905	5464906	+	CAAGACAAGTCAAGAGATTT	2bc15428_GAC_11.6	KIAA0947	missense_variant
2bc15428_GAC_11	chr5	5464905	5464906	+	CCAAGACAAGTCAAGAGATT	2bc15428_GAC_11.7	KIAA0947	missense_variant
2bc15428_GAC_4	chr5	5464791	5464792	+	GCTGACTGTAAGAATTTACC	2bc15428_GAC_4.6	KIAA0947	missense_variant
2bc15428_GAC_4	chr5	5464791	5464792	+	TGCTGACTGTAAGAATTTAC	2bc15428_GAC_4.7	KIAA0947	missense_variant
2bc15439_GAC_3	chr5	6756873	6756874	+	TTGACTGTAAACCCACATTA	2bc15439_GAC_3.5	PAPD7	3_prime_UTR_variant
2bc1547_AAC_1	chr1	206821232	206821233	+	TCACAAACTTCGACAGTACG	2bc1547_AAC_1.8	DYRK3	synonymous_variant
2bc15470_AAC_7	chr5	14291170	14291171	+	GAACTCAGGCTCAGGCAATG	2bc15470_AAC_7.4	TRIO	missense_variant
2bc15472.0_AAC_7	chr5	14508496	14508497	+	TTAAAAACTTTCTGCAGAGC	2bc15472.0_AAC_7.8	TRIO	missense_variant
2bc15472.0_GAC_4	chr5	14508435	14508436	+	GACTGACTTCCTTCATTGAG	2bc15472.0_GAC_4.7	TRIO	missense_variant
2bc15474_GAC_1	chr5	14509553	14509554	+	AGACTTTTCGTGAAATTTGT	2bc15474_GAC_1.4	TRIO	3_prime_UTR_variant
2bc15481_AAC_3	chr5	14690203	14690204	+	TGAACTATTCACAAATGAGG	2bc15481_AAC_3.5	FAM105B	synonymous_variant
2bc15481_AAC_3	chr5	14690203	14690204	+	TGATGAACTATTCACAAATG	2bc15481_AAC_3.8	FAM105B	synonymous_variant
2bc15488_AAC_1	chr5	17275368	17275369	+	TGTGAACGACGAGAAAGCCA	2bc15488_AAC_1.7	BASP1	missense_variant
2bc15489_AAC_1	chr5	17275765	17275766	+	AGGGGAACCCAAAAAGACTG	2bc15489_AAC_1.8	BASP1	synonymous_variant
2bc15489_AAC_6	chr5	17275843	17275844	+	CTCAAAACCCGGCAGCTCGG	2bc15489_AAC_6.8	BASP1	synonymous_variant
2bc15489_GAC_5	chr5	17275836	17275837	+	AGACTCAAAACCCGGCAGCT	2bc15489_GAC_5.4	BASP1	missense_variant
2bc1549_GAC_7	chr1	206906199	206906200	+	TCAGTGACTGAATTCTGCCT	2bc1549_GAC_7.8	MAPKAPK2	3_prime_UTR_variant
2bc15490_AAC_3	chr5	17275994	17275995	+	GTAACCGTGAAAGAGTGACA	2bc15490_AAC_3.5	BASP1	missense_variant
2bc15490_GAC_4	chr5	17276008	17276009	+	GAGTGACAAGGACAGCCTAT	2bc15490_GAC_4.7	BASP1	stop_lost
2bc15505_GAC_2	chr5	32710468	32710469	+	GAAAGACAGTCCCTTTATTT	2bc15505_GAC_2.7	NPR3	5_prime_UTR_variant
2bc1551_GAC_2	chr1	207533014	207533015	+	TCTTAGACTTATCTGCATAT	2bc1551_GAC_2.8	CD55	3_prime_UTR_variant
2bc15515_AAC_2	chr5	34823320	34823321	+	GGTCGAACTCCAATCCCGAA	2bc15515_AAC_2.8	RAI14	synonymous_variant
2bc15527_AAC_1	chr5	34925569	34925570	+	TGAAACAGAGGATGGACAGT	2bc15527_AAC_1.6	BRIX1	synonymous_variant
2bc15527_AAC_1	chr5	34925569	34925570	+	ATGAAACAGAGGATGGACAG	2bc15527_AAC_1.7	BRIX1	synonymous_variant
2bc15533.1_AAC_9	chr5	36976376	36976377	+	CAACAACAGATATCACAACA	2bc15533.1_AAC_9.4	NIPBL	synonymous_variant
2bc15533.1_AAC_9	chr5	36976376	36976377	+	TCAACAACAGATATCACAAC	2bc15533.1_AAC_9.5	NIPBL	synonymous_variant
2bc15540_AAC_2	chr5	36986326	36986327	+	GAAACTTATTAAAGATAGAG	2bc15540_AAC_2.5	NIPBL	synonymous_variant
2bc15548_AAC_8	chr5	38933304	38933305	+	AAAAACTACATGAACTCCCT	2bc15548_AAC_8.6	OSMR	missense_variant
2bc15548_AAC_8	chr5	38933304	38933305	+	AAAAAACTACATGAACTCCC	2bc15548_AAC_8.7	OSMR	missense_variant
2bc15551_AAC_2	chr5	38933710	38933711	+	TGGAACTTAACACTCCCCAT	2bc15551_AAC_2.6	OSMR	3_prime_UTR_variant
2bc15580.0_GAC_6	chr5	43174770	43174771	+	TGACTATTATAGAACAAGTT	2bc15580.0_GAC_6.4	ZNF131	missense_variant
2bc15580.0_GAC_6	chr5	43174770	43174771	+	ATGACTATTATAGAACAAGT	2bc15580.0_GAC_6.5	ZNF131	missense_variant
2bc1559_AAC_1	chr1	210025189	210025190	+	GAGAACTGGTTATGAGACAT	2bc1559_AAC_1.6	DIEXF	3_prime_UTR_variant
2bc15590.0_GAC_5	chr5	52097400	52097401	+	TGGACTCAAGCAGGTGGAGA	2bc15590.0_GAC_5.5	ITGA1	synonymous_variant
2bc15590.1_AAC_3	chr5	52097631	52097632	+	CCCGAACTTTCTGACCAAGA	2bc15590.1_AAC_3.7	ITGA1	synonymous_variant
2bc15590.1_AAC_3	chr5	52097631	52097632	+	TCCCGAACTTTCTGACCAAG	2bc15590.1_AAC_3.8	ITGA1	synonymous_variant
2bc15597_GAC_2	chr5	53815322	53815323	+	GCAGGACCTGGATCCCGTCA	2bc15597_GAC_2.7	SNX18	missense_variant
2bc15598_GAC_4	chr5	53839264	53839265	+	AATGACTGGACGTTGGATTA	2bc15598_GAC_4.6	SNX18	3_prime_UTR_variant
2bc15602_AAC_5	chr5	54460411	54460412	+	TGTTCAACTTGACATTTTCT	2bc15602_AAC_5.8	CDC20B	3_prime_UTR_variant
2bc15622_GAC_10	chr5	56177816	56177817	+	AGACTGGCCAGCATTTCAGT	2bc15622_GAC_10.4	MAP3K1	synonymous_variant
2bc15622_GAC_9	chr5	56177803	56177804	+	AGAGGACATTTCTGAGAGAC	2bc15622_GAC_9.7	MAP3K1	missense_variant
2bc15629_GAC_1	chr5	56469914	56469915	+	GGGACTGAGACTGGTTGTGG	2bc15629_GAC_1.5	GPBP1	5_prime_UTR_variant
2bc15629_GAC_1	chr5	56469914	56469915	+	TGGGACTGAGACTGGTTGTG	2bc15629_GAC_1.6	GPBP1	5_prime_UTR_variant
2bc15629_GAC_1	chr5	56469914	56469915	+	TTGGGACTGAGACTGGTTGT	2bc15629_GAC_1.7	GPBP1	5_prime_UTR_variant
2bc15629_GAC_1	chr5	56469914	56469915	+	TTTGGGACTGAGACTGGTTG	2bc15629_GAC_1.8	GPBP1	5_prime_UTR_variant
2bc15630_AAC_3	chr5	56471499	56471500	+	GTTCAAACGGATTATATAAC	2bc15630_AAC_3.8	GPBP1	5_prime_UTR_variant
2bc15631_AAC_2	chr5	56471963	56471964	+	GTACAACAGTGGCAAGTACA	2bc15631_AAC_2.7	GPBP1	5_prime_UTR_variant
2bc15631_AAC_5	chr5	56472048	56472049	+	AAACTTTAAAACAGAAGTAT	2bc15631_AAC_5.4	GPBP1	5_prime_UTR_variant
2bc15631_AAC_5	chr5	56472048	56472049	+	AAAACTTTAAAACAGAAGTA	2bc15631_AAC_5.5	GPBP1	5_prime_UTR_variant
2bc15631_AAC_9	chr5	56472125	56472126	+	GAACTTCGATATTATTTCAG	2bc15631_AAC_9.4	GPBP1	5_prime_UTR_variant
2bc15640.1_AAC_10	chr5	60840110	60840111	+	GAAACTGATGATGTTGGTTC	2bc15640.1_AAC_10.5	ZSWIM6	synonymous_variant
2bc15640.1_AAC_10	chr5	60840110	60840111	+	AGAAACTGATGATGTTGGTT	2bc15640.1_AAC_10.6	ZSWIM6	synonymous_variant
2bc15666_AAC_3	chr5	65350536	65350537	+	GCACGAACATACAGCATAGA	2bc15666_AAC_3.8	ERBB2IP	missense_variant
2bc15671_GAC_2	chr5	65474598	65474599	+	TAGATGACAAGGATGCACCA	2bc15671_GAC_2.8	SREK1	missense_variant
2bc15672_GAC_9	chr5	65475031	65475032	+	AGACTGGAGATAAGCATTGG	2bc15672_GAC_9.4	SREK1	3_prime_UTR_variant
2bc15672_GAC_9	chr5	65475031	65475032	+	TAAAGACTGGAGATAAGCAT	2bc15672_GAC_9.7	SREK1	3_prime_UTR_variant
2bc15678_GAC_2	chr5	67522263	67522264	+	GAGAGGACTGTGGCACGCAG	2bc15678_GAC_2.8	PIK3R1	5_prime_UTR_variant
2bc15682_GAC_1	chr5	67593805	67593806	+	GTTGGGACTCTGGAGAGCGG	2bc15682_GAC_1.8	PIK3R1	3_prime_UTR_variant
2bc15683_AAC_4	chr5	67593945	67593946	+	ATGAACGATATGTAGCAGAA	2bc15683_AAC_4.6	PIK3R1	3_prime_UTR_variant
2bc15716_GAC_2	chr5	71490707	71490708	+	AGACTTTCTGAAGCAGCCAC	2bc15716_GAC_2.4	MAP1B	missense_variant
2bc1573_AAC_5	chr1	212274112	212274113	+	TAACCAGGAAGACCTTAGTA	2bc1573_AAC_5.4	DTL	missense_variant
2bc15738_GAC_2	chr5	71658574	71658575	+	GAAAGACTCTACATGCCACA	2bc15738_GAC_2.7	CTC-365E16.1	non_coding_transcript_exon_variant
2bc15738_GAC_2	chr5	71658574	71658575	+	CGAAAGACTCTACATGCCAC	2bc15738_GAC_2.8	CTC-365E16.1	non_coding_transcript_exon_variant
2bc1574_AAC_1	chr1	212274313	212274314	+	TAAAAACTGGTTGTTGGCCA	2bc1574_AAC_1.7	DTL	missense_variant
2bc15743_GAC_6	chr5	72876043	72876044	+	GAGACTGGAATAATTATGGC	2bc15743_GAC_6.5	UTP15	3_prime_UTR_variant
2bc15746_AAC_9	chr5	73207272	73207273	+	TGAACATCAAGTAGACCTCA	2bc15746_AAC_9.5	ARHGEF28	synonymous_variant
2bc15751_AAC_3	chr5	74656185	74656186	+	TGAACTGGAACATGGGCATT	2bc15751_AAC_3.5	HMGCR	3_prime_UTR_variant
2bc15751_AAC_3	chr5	74656185	74656186	+	CTGAACTGGAACATGGGCAT	2bc15751_AAC_3.6	HMGCR	3_prime_UTR_variant
2bc15754_GAC_1	chr5	74657610	74657611	+	TGGACTCTGAAAAACATTCC	2bc15754_GAC_1.5	HMGCR	3_prime_UTR_variant
2bc15770_GAC_3	chr5	76128793	76128794	+	CTGACCTCCTCTCTGTCATC	2bc15770_GAC_3.5	F2RL1	missense_variant
2bc15773.0_GAC_12	chr5	76129997	76129998	+	ATAGACTTGTTAGGGCTTCA	2bc15773.0_GAC_12.6	F2RL1	3_prime_UTR_variant
2bc15776_GAC_5	chr5	76359044	76359045	+	GGACCATGCCTTGGGTAAAA	2bc15776_GAC_5.4	AGGF1	missense_variant
2bc15776_GAC_5	chr5	76359044	76359045	+	GGGACCATGCCTTGGGTAAA	2bc15776_GAC_5.5	AGGF1	missense_variant
2bc15780_AAC_2	chr5	78532605	78532606	+	CATAACCTGCCACAACCGGA	2bc15780_AAC_2.6	JMY	missense_variant
2bc15837_AAC_1	chr5	82837578	82837579	+	ACAGAACTTATTGCTGTGGA	2bc15837_AAC_1.7	VCAN	synonymous_variant
2bc15843.1_AAC_2	chr5	82876975	82876976	+	TAACCAGGAACATTTTTTAG	2bc15843.1_AAC_2.4	VCAN	3_prime_UTR_variant
2bc15843.1_AAC_2	chr5	82876975	82876976	+	GTAACCAGGAACATTTTTTA	2bc15843.1_AAC_2.5	VCAN	3_prime_UTR_variant
2bc15843.1_AAC_2	chr5	82876975	82876976	+	TGTAACCAGGAACATTTTTT	2bc15843.1_AAC_2.6	VCAN	3_prime_UTR_variant
2bc15843.1_GAC_1	chr5	82876964	82876965	+	TGGAGGACTTTTCTGTAACC	2bc15843.1_GAC_1.8	VCAN	3_prime_UTR_variant
2bc15852.0_GAC_6	chr5	92929594	92929595	+	CAGAGGACCCACCTGGGCCA	2bc15852.0_GAC_6.8	NR2F1	3_prime_UTR_variant
2bc15859_AAC_3	chr5	94939120	94939121	+	CAAACGTTATAGCAAATCTT	2bc15859_AAC_3.5	ARSK	missense_variant
2bc1587_GAC_1	chr1	213031807	213031808	+	AGACGATGAGGAGGGGGCGG	2bc1587_GAC_1.4	FLVCR1	missense_variant
2bc1587_GAC_1	chr1	213031807	213031808	+	GCCAGACGATGAGGAGGGGG	2bc1587_GAC_1.7	FLVCR1	missense_variant
2bc15870_AAC_1	chr5	96315511	96315512	+	AGAAAAACAAGCTGAGATCC	2bc15870_AAC_1.8	LNPEP	synonymous_variant
2bc15881.1_GAC_6	chr5	102612212	102612213	+	GAGGGGACCGTGTGTTTGCT	2bc15881.1_GAC_6.8	C5orf30	missense_variant
2bc15882_AAC_1	chr5	106997159	106997160	+	AAAAACGCATCCTGCTACGA	2bc15882_AAC_1.6	EFNA5	intron_variant
2bc15889_GAC_4	chr5	110097336	110097337	+	GAGACTGTATCAATACCATA	2bc15889_GAC_4.5	SLC25A46	missense_variant
2bc15890_GAC_3	chr5	110462605	110462606	+	CAAAGACTTTCATATTAAAT	2bc15890_GAC_3.7	WDR36	3_prime_UTR_variant
2bc15890_GAC_3	chr5	110462605	110462606	+	ACAAAGACTTTCATATTAAA	2bc15890_GAC_3.8	WDR36	3_prime_UTR_variant
2bc15896_GAC_4	chr5	112173371	112173372	+	TAAAGACCAGGAAGCATTAT	2bc15896_GAC_4.7	CTC-554D6.1	missense_variant
2bc15896_GAC_4	chr5	112173371	112173372	+	CTAAAGACCAGGAAGCATTA	2bc15896_GAC_4.8	CTC-554D6.1	missense_variant
2bc15901_AAC_1	chr5	112175956	112175957	+	AAAAACTATTGATTCTGAAA	2bc15901_AAC_1.6	CTC-554D6.1	missense_variant
2bc15911_GAC_2	chr5	112179214	112179215	+	AAAGACTCTAATTTATCAAA	2bc15911_GAC_2.6	CTC-554D6.1	missense_variant
2bc15920_GAC_4	chr5	112929231	112929232	+	TGACTTTCAAAAACTGAGGT	2bc15920_GAC_4.4	YTHDC2	3_prime_UTR_variant
2bc15920_GAC_4	chr5	112929231	112929232	+	CTGACTTTCAAAAACTGAGG	2bc15920_GAC_4.5	YTHDC2	3_prime_UTR_variant
2bc15920_GAC_4	chr5	112929231	112929232	+	GCACTGACTTTCAAAAACTG	2bc15920_GAC_4.8	YTHDC2	3_prime_UTR_variant
2bc15927_GAC_4	chr5	118485019	118485020	+	GTATGGACCCCTGGCTGGCA	2bc15927_GAC_4.8	DMXL1	synonymous_variant
2bc15939.1_AAC_3	chr5	118729284	118729285	+	CCTAACGGGTAACAGACCAT	2bc15939.1_AAC_3.6	TNFAIP8	3_prime_UTR_variant
2bc15939.1_AAC_3	chr5	118729284	118729285	+	TCCTAACGGGTAACAGACCA	2bc15939.1_AAC_3.7	TNFAIP8	3_prime_UTR_variant
2bc15939.1_GAC_5	chr5	118729295	118729296	+	CAGACCATGGGAGAGATATG	2bc15939.1_GAC_5.5	TNFAIP8	3_prime_UTR_variant
2bc15939.1_GAC_6	chr5	118729364	118729365	+	AGACCTGAGGACTTTTTAAT	2bc15939.1_GAC_6.4	TNFAIP8	3_prime_UTR_variant
2bc15942_AAC_2	chr5	118729951	118729952	+	GAACTCATTGAAACAATTTA	2bc15942_AAC_2.4	TNFAIP8	3_prime_UTR_variant
2bc15942_AAC_2	chr5	118729951	118729952	+	TGAACTCATTGAAACAATTT	2bc15942_AAC_2.5	TNFAIP8	3_prime_UTR_variant
2bc15948_GAC_1	chr5	121356277	121356278	+	GCGGTGACGACTTCTTCATT	2bc15948_GAC_1.8	SRFBP1	missense_variant
2bc15957_GAC_2	chr5	122881382	122881383	+	GGACAAATCAGATGATAGAA	2bc15957_GAC_2.4	CSNK1G3	missense_variant
2bc15958_GAC_1	chr5	122950167	122950168	+	AGTGACCACGTATATTTTCA	2bc15958_GAC_1.6	CSNK1G3	3_prime_UTR_variant
2bc15961_GAC_5	chr5	125939794	125939795	+	AGACCAGAAATGAACTATAA	2bc15961_GAC_5.4	PHAX	synonymous_variant
2bc15969_AAC_4	chr5	127522402	127522403	+	ATTAACATCACAATGGCGAA	2bc15969_AAC_4.6	SLC12A2	3_prime_UTR_variant
2bc15970_AAC_1	chr5	127524544	127524545	+	GAACTTTTAAGATGGATAAT	2bc15970_AAC_1.4	SLC12A2	3_prime_UTR_variant
2bc15983_GAC_2	chr5	132202331	132202332	+	GAAATGACGAACGAGTCAAC	2bc15983_GAC_2.8	UQCRQ	5_prime_UTR_variant
2bc15994_AAC_2	chr5	133861363	133861364	+	CAGAAACATACACAGGGGGT	2bc15994_AAC_2.7	JADE2	5_prime_UTR_variant
2bc15995_GAC_1	chr5	133901854	133901855	+	TTGACCACGGCCTGGAAATG	2bc15995_GAC_1.5	JADE2	missense_variant
2bc15997_AAC_2	chr5	133914291	133914292	+	ACTGAACAATGGGCACCGCG	2bc15997_AAC_2.7	JADE2	3_prime_UTR_variant
2bc15998_GAC_2	chr5	133914471	133914472	+	CGCAGGACGGGCCTGGTTCA	2bc15998_GAC_2.8	JADE2	3_prime_UTR_variant
2bc16002_GAC_4	chr5	133916414	133916415	+	GGACCTGACAACTTGTCATT	2bc16002_GAC_4.4	JADE2	3_prime_UTR_variant
2bc16008_GAC_3	chr5	134076869	134076870	+	AACTGACCAGCAGGGTGGTG	2bc16008_GAC_3.7	CAMLG	missense_variant
2bc16010_AAC_1	chr5	134086606	134086607	+	CATGAACTGCTTGATTATTG	2bc16010_AAC_1.7	CAMLG	3_prime_UTR_variant
2bc16010_AAC_1	chr5	134086606	134086607	+	TCATGAACTGCTTGATTATT	2bc16010_AAC_1.8	CAMLG	3_prime_UTR_variant
2bc16020_AAC_3	chr5	134190923	134190924	+	CTGGGAACCACCAAAGCAGC	2bc16020_AAC_3.8	C5orf24	missense_variant
2bc16020_GAC_6	chr5	134190971	134190972	+	TTGGGGACAACTAAAGCTGC	2bc16020_GAC_6.8	C5orf24	missense_variant
2bc16026_AAC_4	chr5	134235321	134235322	+	TTCGAACTGAGAGTATTCGG	2bc16026_AAC_4.7	TXNDC15	missense_variant
2bc16041_GAC_9	chr5	137523022	137523023	+	CAGACTGCAGCCCTTATGCC	2bc16041_GAC_9.5	KIF20A	missense_variant
2bc16043_GAC_11	chr5	137682804	137682805	+	GCTCGACCATGCCAAGAGAC	2bc16043_GAC_11.7	RP11-256P1.1	3_prime_UTR_variant
2bc16043_GAC_13	chr5	137682827	137682828	+	CGGGACAAGATAAACGGAGC	2bc16043_GAC_13.6	RP11-256P1.1	3_prime_UTR_variant
2bc16043_GAC_4	chr5	137682622	137682623	+	CCTGGACTTGAATTTGATTG	2bc16043_GAC_4.7	FAM53C	3_prime_UTR_variant
2bc16047_AAC_9	chr5	137727049	137727050	+	CTTGGAACAGACACTAAGCC	2bc16047_AAC_9.8	KDM3B	missense_variant
2bc16057_AAC_3	chr5	137801541	137801542	+	GGACAACTACCCTAAGCTGG	2bc16057_AAC_3.7	EGR1	missense_variant
2bc16057_GAC_2	chr5	137801538	137801539	+	CATGGACAACTACCCTAAGC	2bc16057_GAC_2.7	EGR1	missense_variant
2bc16062_AAC_6	chr5	137803808	137803809	+	AAGAAACACAAGAGACTTAA	2bc16062_AAC_6.7	EGR1	3_prime_UTR_variant
2bc16062_GAC_5	chr5	137803752	137803753	+	GGACAATTGAAATTTGCTAA	2bc16062_GAC_5.4	EGR1	missense_variant
2bc16062_GAC_7	chr5	137803817	137803818	+	GAGACTTAAAGGACAGGAGG	2bc16062_GAC_7.5	EGR1	3_prime_UTR_variant
2bc16062_GAC_7	chr5	137803817	137803818	+	CAAGAGACTTAAAGGACAGG	2bc16062_GAC_7.8	EGR1	3_prime_UTR_variant
2bc16062_GAC_8	chr5	137803826	137803827	+	TAAAGGACAGGAGGAGGAGA	2bc16062_GAC_8.8	EGR1	3_prime_UTR_variant
2bc16068_GAC_2	chr5	138269896	138269897	+	GCAGACTGAACCAGTCCAGG	2bc16068_GAC_2.6	CTNNA1	3_prime_UTR_variant
2bc16070_AAC_1	chr5	138643432	138643433	+	AGTAACATTTTGGCCAGCTT	2bc16070_AAC_1.6	MATR3	missense_variant
2bc16070_AAC_3	chr5	138643475	138643476	+	TGAACTGAGTCGTTATCCAG	2bc16070_AAC_3.5	MATR3	synonymous_variant
2bc16076_GAC_1	chr5	139060466	139060467	+	TGACCTGGCGGCGGCCATGG	2bc16076_GAC_1.4	CXXC5	missense_variant
2bc16076_GAC_1	chr5	139060466	139060467	+	GCATGACCTGGCGGCGGCCA	2bc16076_GAC_1.7	CXXC5	missense_variant
2bc1608_AAC_3	chr1	214813564	214813565	+	CGAAAAACTTTTAACTCAGA	2bc1608_AAC_3.8	CENPF	synonymous_variant
2bc16082_GAC_1	chr5	139494157	139494158	+	GCCGGACCTGGCCCAGGCGC	2bc16082_GAC_1.7	PURA	missense_variant
2bc16090_AAC_7	chr5	139876795	139876796	+	TCAAGAACCAGATGGACTAA	2bc16090_AAC_7.8	ANKHD1	synonymous_variant
2bc16090_GAC_2	chr5	139876677	139876678	+	CCAGTGACTTAGGTTCTAAT	2bc16090_GAC_2.8	ANKHD1	missense_variant
2bc16091_AAC_7	chr5	139905830	139905831	+	GAACCTAGAGGTGGTGGTGC	2bc16091_AAC_7.4	ANKHD1	5_prime_UTR_variant
2bc16102.0_AAC_1	chr5	139946291	139946292	+	CAACGTGGAGAAGACATTAA	2bc16102.0_AAC_1.4	SLC35A4	5_prime_UTR_variant
2bc16102.0_AAC_1	chr5	139946291	139946292	+	CCAACGTGGAGAAGACATTA	2bc16102.0_AAC_1.5	SLC35A4	5_prime_UTR_variant
2bc16102.1_GAC_3	chr5	139946546	139946547	+	TGGGACTCGCCCCAAGACTG	2bc16102.1_GAC_3.6	SLC35A4	5_prime_UTR_variant
2bc16104_GAC_4	chr5	139947085	139947086	+	CATGGACCCCAGCACCTACC	2bc16104_GAC_4.7	SLC35A4	missense_variant
2bc16110_GAC_6	chr5	140049156	140049157	+	TGACTTCTTCGCAGGACTGA	2bc16110_GAC_6.4	WDR55	missense_variant
2bc16110_GAC_6	chr5	140049156	140049157	+	ATGACTTCTTCGCAGGACTG	2bc16110_GAC_6.5	WDR55	missense_variant
2bc16115_GAC_1	chr5	140053613	140053614	+	CAGACTGGACTAAGCCTCCT	2bc16115_GAC_1.5	HARS	3_prime_UTR_variant
2bc16115_GAC_1	chr5	140053613	140053614	+	ACAGACTGGACTAAGCCTCC	2bc16115_GAC_1.6	HARS	3_prime_UTR_variant
2bc16117_GAC_2	chr5	140078216	140078217	+	GGACTTCACAACAACTAGCC	2bc16117_GAC_2.4	HARS2	3_prime_UTR_variant
2bc16117_GAC_9	chr5	140078363	140078364	+	GAGACATGCTCTAGCTGCAG	2bc16117_GAC_9.5	HARS2	3_prime_UTR_variant
2bc16118_GAC_2	chr5	140078625	140078626	+	GAGGACAGATGCTATCCTAA	2bc16118_GAC_2.6	HARS2	3_prime_UTR_variant
2bc16118_GAC_2	chr5	140078625	140078626	+	TGAGGACAGATGCTATCCTA	2bc16118_GAC_2.7	HARS2	3_prime_UTR_variant
2bc16130_GAC_2	chr5	140187145	140187146	+	GGACATTAACGATAACCCGC	2bc16130_GAC_2.4	PCDHA1	missense_variant
2bc16132_GAC_11	chr5	140187671	140187672	+	ACTGGACAAATTATTGTAAA	2bc16132_GAC_11.7	PCDHA1	synonymous_variant
2bc16132_GAC_11	chr5	140187671	140187672	+	TACTGGACAAATTATTGTAA	2bc16132_GAC_11.8	PCDHA1	synonymous_variant
2bc16132_GAC_9	chr5	140187580	140187581	+	TTTAGACGAAGGATTGAATG	2bc16132_GAC_9.7	PCDHA1	missense_variant
2bc16132_GAC_9	chr5	140187580	140187581	+	ATTTAGACGAAGGATTGAAT	2bc16132_GAC_9.8	PCDHA1	missense_variant
2bc16147_GAC_2	chr5	140255430	140255431	+	GGACATTAACGACAACCCGC	2bc16147_GAC_2.4	PCDHA1	missense_variant
2bc16160_GAC_4	chr5	140346937	140346938	+	GCTGGACCTTAAGCCCCTGC	2bc16160_GAC_4.7	PCDHA1	missense_variant
2bc1617_AAC_5	chr1	214816044	214816045	+	GAGAAACTTTCAAGGTGACT	2bc1617_AAC_5.7	CENPF	missense_variant
2bc16170_GAC_3	chr5	140389270	140389271	+	TGGACCTTTAAATACGGACC	2bc16170_GAC_3.5	PCDHA1	missense_variant
2bc16173_AAC_3	chr5	140474553	140474554	+	AGGAGAACTTGCTGTGAGGG	2bc16173_AAC_3.8	PCDHB2	synonymous_variant
2bc16174_AAC_4	chr5	140474844	140474845	+	AATAGAACGTGCCCAGGACT	2bc16174_AAC_4.8	PCDHB2	synonymous_variant
2bc16180_GAC_3	chr5	140515167	140515168	+	AGACCTGGGTCTTGGGGTGG	2bc16180_GAC_3.4	PCDHB5	missense_variant
2bc16180_GAC_3	chr5	140515167	140515168	+	AAGACCTGGGTCTTGGGGTG	2bc16180_GAC_3.5	PCDHB5	missense_variant
2bc16180_GAC_3	chr5	140515167	140515168	+	AAAGACCTGGGTCTTGGGGT	2bc16180_GAC_3.6	PCDHB5	missense_variant
2bc16180_GAC_3	chr5	140515167	140515168	+	AAAAGACCTGGGTCTTGGGG	2bc16180_GAC_3.7	PCDHB5	missense_variant
2bc16190_GAC_1	chr5	140530952	140530953	+	AGACTCTGGACATAACCAAC	2bc16190_GAC_1.4	PCDHB6	missense_variant
2bc1620_GAC_5	chr1	214818335	214818336	+	AGACTCAAAACTCCATTTAC	2bc1620_GAC_5.4	CENPF	missense_variant
2bc16204_GAC_1	chr5	140857589	140857590	+	TCCAAGACACAGATTCACCC	2bc16204_GAC_1.8	PCDHGA1	missense_variant
2bc16205_GAC_1	chr5	140857856	140857857	+	TAGAGACCTATACCGAGCCC	2bc16205_GAC_1.7	PCDHGA1	missense_variant
2bc16214_AAC_2	chr5	141367421	141367422	+	GTAACTTTGCGGGATATTTA	2bc16214_AAC_2.5	RNF14	3_prime_UTR_variant
2bc16214_AAC_2	chr5	141367421	141367422	+	AGTAACTTTGCGGGATATTT	2bc16214_AAC_2.6	RNF14	3_prime_UTR_variant
2bc16215_AAC_5	chr5	142602028	142602029	+	CAGAACTGCTGAGCTTTACA	2bc16215_AAC_5.6	ARHGAP26	3_prime_UTR_variant
2bc16215_GAC_1	chr5	142601957	142601958	+	GGGACTCTGAACGGAAAGAC	2bc16215_GAC_1.5	ARHGAP26	missense_variant
2bc16217_GAC_1	chr5	142602492	142602493	+	CTTGAGACTTAAAGTGCTAC	2bc16217_GAC_1.8	ARHGAP26	3_prime_UTR_variant
2bc16222_GAC_5	chr5	142607933	142607934	+	TAGAGACACAAGAGAGGCTG	2bc16222_GAC_5.7	ARHGAP26	3_prime_UTR_variant
2bc16232_GAC_3	chr5	145890089	145890090	+	TGGACTGTGTGCCAGAGGAG	2bc16232_GAC_3.5	TCERG1	missense_variant
2bc16245_GAC_2	chr5	148748805	148748806	+	GATGACTGTGGTAGGACCCA	2bc16245_GAC_2.6	PCYOX1L	3_prime_UTR_variant
2bc16253_AAC_6	chr5	149361069	149361070	+	GCAACTTTCCCATGATCCCT	2bc16253_AAC_6.5	SLC26A2	synonymous_variant
2bc16260.1_GAC_2	chr5	149431707	149431708	+	AGAGACAGAGGAGGAGGGTG	2bc16260.1_GAC_2.6	HMGXB3	missense_variant
2bc16272_AAC_3	chr5	149932883	149932884	+	TCCAGAACACCAGGTAGCCG	2bc16272_AAC_3.8	NDST1	missense_variant
2bc16272_AAC_5	chr5	149932918	149932919	+	ACTGAACGTTTGTGAAAGCT	2bc16272_AAC_5.7	NDST1	3_prime_UTR_variant
2bc16272_AAC_5	chr5	149932918	149932919	+	GACTGAACGTTTGTGAAAGC	2bc16272_AAC_5.8	NDST1	3_prime_UTR_variant
2bc16272_GAC_2	chr5	149932874	149932875	+	GAGAGGACCTCCAGAACACC	2bc16272_GAC_2.8	NDST1	missense_variant
2bc16278_GAC_5	chr5	149935551	149935552	+	CCGGGACTTGCAGGTATGGG	2bc16278_GAC_5.7	NDST1	3_prime_UTR_variant
2bc16278_GAC_5	chr5	149935551	149935552	+	GCCGGGACTTGCAGGTATGG	2bc16278_GAC_5.8	NDST1	3_prime_UTR_variant
2bc16279_GAC_1	chr5	149936801	149936802	+	GGACACAGGGCTCTGGAAGG	2bc16279_GAC_1.4	NDST1	3_prime_UTR_variant
2bc16279_GAC_1	chr5	149936801	149936802	+	GAAGGACACAGGGCTCTGGA	2bc16279_GAC_1.7	NDST1	3_prime_UTR_variant
2bc1628_AAC_4	chr1	214820583	214820584	+	AGAACTGAGAAATCTGACAG	2bc1628_AAC_4.5	CENPF	synonymous_variant
2bc16286_AAC_1	chr5	150032410	150032411	+	AAGAACTGCCATCAAGGGTC	2bc16286_AAC_1.6	SYNPO	3_prime_UTR_variant
2bc16294_GAC_1	chr5	150647195	150647196	+	TGACCTAAGGGAGAATGAGT	2bc16294_GAC_1.4	GM2A	3_prime_UTR_variant
2bc1630_AAC_4	chr1	214837120	214837121	+	AGAACTGTAAGGTCCAGTGA	2bc1630_AAC_4.5	CENPF	missense_variant
2bc1630_GAC_5	chr1	214837204	214837205	+	ACAGGACTTCTCTTTAGTCA	2bc1630_GAC_5.7	CENPF	3_prime_UTR_variant
2bc1630_GAC_5	chr1	214837204	214837205	+	TACAGGACTTCTCTTTAGTC	2bc1630_GAC_5.8	CENPF	3_prime_UTR_variant
2bc16303_GAC_2	chr5	153433745	153433746	+	GGACTTTTACTCGCTTCTTT	2bc16303_GAC_2.4	MFAP3	3_prime_UTR_variant
2bc16306_GAC_1	chr5	153435072	153435073	+	CATAGACTGGTATTTCTTTA	2bc16306_GAC_1.7	MFAP3	3_prime_UTR_variant
2bc16308_GAC_6	chr5	153796581	153796582	+	CAGACTTCCTCTTTCAAGGG	2bc16308_GAC_6.5	GALNT10	3_prime_UTR_variant
2bc16308_GAC_6	chr5	153796581	153796582	+	CTGCAGACTTCCTCTTTCAA	2bc16308_GAC_6.8	GALNT10	3_prime_UTR_variant
2bc1632_GAC_1	chr1	215793900	215793901	+	CAAAGACTACTCCATCTCCT	2bc1632_GAC_1.7	KCTD3	missense_variant
2bc1633_AAC_1	chr1	215794047	215794048	+	AAAACTTTACAAGATAAAAT	2bc1633_AAC_1.5	KCTD3	3_prime_UTR_variant
2bc16339_GAC_5	chr5	154195413	154195414	+	ACATGGACTGGGATGTGTGT	2bc16339_GAC_5.8	LARP1	3_prime_UTR_variant
2bc16346_AAC_2	chr5	156819910	156819911	+	GAACAAATACATGAAGTCCG	2bc16346_AAC_2.4	CYFIP2	3_prime_UTR_variant
2bc16354_AAC_1	chr5	157166763	157166764	+	GCAAGAACTATTCCATGCCT	2bc16354_AAC_1.8	THG1L	3_prime_UTR_variant
2bc16367_AAC_1	chr5	159437554	159437555	+	AGAGAACTGTGGGGTTCCAG	2bc16367_AAC_1.7	TTC1	missense_variant
2bc16391_AAC_3	chr5	172461750	172461751	+	CAAACAAGACTCCAGTGGGG	2bc16391_AAC_3.5	ATP6V0E1	3_prime_UTR_variant
2bc16391_AAC_3	chr5	172461750	172461751	+	AGACAAACAAGACTCCAGTG	2bc16391_AAC_3.8	ATP6V0E1	3_prime_UTR_variant
2bc16391_GAC_2	chr5	172461746	172461747	+	AAGACAAACAAGACTCCAGT	2bc16391_GAC_2.5	ATP6V0E1	3_prime_UTR_variant
2bc16391_GAC_2	chr5	172461746	172461747	+	CAAGACAAACAAGACTCCAG	2bc16391_GAC_2.6	ATP6V0E1	3_prime_UTR_variant
2bc16401_AAC_3	chr5	173315733	173315734	+	GAACTGAACAAACCGCCCCT	2bc16401_AAC_3.4	CPEB4	5_prime_UTR_variant
2bc16401_AAC_3	chr5	173315733	173315734	+	GGAACTGAACAAACCGCCCC	2bc16401_AAC_3.5	CPEB4	5_prime_UTR_variant
2bc16408_AAC_2	chr5	174954208	174954209	+	AAACTTACCCTGAAATATTA	2bc16408_AAC_2.4	SFXN1	3_prime_UTR_variant
2bc16413_AAC_2	chr5	175310075	175310076	+	GAACCCCCAGATGAGAAAAT	2bc16413_AAC_2.4	CPLX2	3_prime_UTR_variant
2bc16419_GAC_9	chr5	175934093	175934094	+	AGACTGCTGCATCCTTAGGA	2bc16419_GAC_9.4	FAF2	3_prime_UTR_variant
2bc16419_GAC_9	chr5	175934093	175934094	+	TAAAAGACTGCTGCATCCTT	2bc16419_GAC_9.8	FAF2	3_prime_UTR_variant
2bc16428_GAC_2	chr5	176084941	176084942	+	CGGGGACCTGAAGGATGGAG	2bc16428_GAC_2.7	TSPAN17	3_prime_UTR_variant
2bc1643_GAC_2	chr1	218520269	218520270	+	CAGGGACTTGCTCCAGGAGA	2bc1643_GAC_2.7	TGFB2	missense_variant
2bc16432_AAC_3	chr5	176492008	176492009	+	GAACTTTCATGCCAAACCTG	2bc16432_AAC_3.4	ZNF346	3_prime_UTR_variant
2bc16432_AAC_3	chr5	176492008	176492009	+	GGAACTTTCATGCCAAACCT	2bc16432_AAC_3.5	ZNF346	3_prime_UTR_variant
2bc16432_AAC_3	chr5	176492008	176492009	+	TGGAACTTTCATGCCAAACC	2bc16432_AAC_3.6	ZNF346	3_prime_UTR_variant
2bc16432_GAC_1	chr5	176491987	176491988	+	TAGACATTTCCAGCAAAACC	2bc16432_GAC_1.5	ZNF346	3_prime_UTR_variant
2bc16442_AAC_7	chr5	176637997	176637998	+	GAACTCTCTTACAGATCCTT	2bc16442_AAC_7.4	NSD1	synonymous_variant
2bc16445_AAC_2	chr5	176638791	176638792	+	AAACGGAAAAGGCCCAGAGC	2bc16445_AAC_2.4	NSD1	missense_variant
2bc16445_GAC_1	chr5	176638777	176638778	+	AAAGGACTCTCTTTTGAAAA	2bc16445_GAC_1.7	NSD1	synonymous_variant
2bc16447_GAC_13	chr5	176721747	176721748	+	AGACCTAACTCCTCGCCAGA	2bc16447_GAC_13.4	NSD1	missense_variant
2bc16449.0_GAC_4	chr5	176722349	176722350	+	GCACAGACTTGCTGGTCTCT	2bc16449.0_GAC_4.8	NSD1	missense_variant
2bc1645_AAC_1	chr1	218615199	218615200	+	AATGAACGTTTCATTGCCCT	2bc1645_AAC_1.7	TGFB2	3_prime_UTR_variant
2bc16455_GAC_4	chr5	177022477	177022478	+	AACTGACTTCTTCTGTCAGG	2bc16455_GAC_4.7	TMED9	3_prime_UTR_variant
2bc16473_AAC_3	chr5	178506635	178506636	+	GAACATCAGCGAATTCACAC	2bc16473_AAC_3.4	ZNF354C	synonymous_variant
2bc16482_AAC_6	chr5	179193512	179193513	+	AGAACTCCGCGAATAACCAG	2bc16482_AAC_6.5	MAML1	missense_variant
2bc16482_AAC_6	chr5	179193512	179193513	+	CAGAACTCCGCGAATAACCA	2bc16482_AAC_6.6	MAML1	missense_variant
2bc16482_AAC_6	chr5	179193512	179193513	+	TCAGAACTCCGCGAATAACC	2bc16482_AAC_6.7	MAML1	missense_variant
2bc16484_GAC_7	chr5	179201157	179201158	+	ATGGACATGCCCACATTCCA	2bc16484_GAC_7.6	MAML1	synonymous_variant
2bc16488_GAC_6	chr5	179203060	179203061	+	AGTGGACTTGACTAAGCTGA	2bc16488_GAC_6.7	MAML1	3_prime_UTR_variant
2bc16488_GAC_6	chr5	179203060	179203061	+	AAGTGGACTTGACTAAGCTG	2bc16488_GAC_6.8	MAML1	3_prime_UTR_variant
2bc16491_AAC_2	chr5	179260415	179260416	+	GCTAGAACTTTGTAGTTACT	2bc16491_AAC_2.8	SQSTM1	intron_variant
2bc1650_AAC_1	chr1	220870106	220870107	+	TGAACGGGAGCCCCTGCTGT	2bc1650_AAC_1.5	C1orf115	3_prime_UTR_variant
2bc1650_AAC_1	chr1	220870106	220870107	+	GTGAACGGGAGCCCCTGCTG	2bc1650_AAC_1.6	C1orf115	3_prime_UTR_variant
2bc16506_GAC_10	chr5	180651399	180651400	+	GGACTACTACTTGGGGGACA	2bc16506_GAC_10.4	TRIM41	missense_variant
2bc16506_GAC_12	chr5	180651429	180651430	+	GGACCTGAGGGGGGAGGATG	2bc16506_GAC_12.4	TRIM41	missense_variant
2bc16506_GAC_4	chr5	180651323	180651324	+	TCTGGACCAGTGGCATGAGC	2bc16506_GAC_4.7	TRIM41	missense_variant
2bc16506_GAC_5	chr5	180651351	180651352	+	GGACAACATGGACTATGTGT	2bc16506_GAC_5.4	TRIM41	missense_variant
2bc16506_GAC_5	chr5	180651351	180651352	+	GGGACAACATGGACTATGTG	2bc16506_GAC_5.5	TRIM41	missense_variant
2bc16506_GAC_7	chr5	180651360	180651361	+	GGACTATGTGTGGGAGGAGG	2bc16506_GAC_7.4	TRIM41	missense_variant
2bc16506_GAC_7	chr5	180651360	180651361	+	CATGGACTATGTGTGGGAGG	2bc16506_GAC_7.7	TRIM41	missense_variant
2bc16506_GAC_8	chr5	180651381	180651382	+	GGAGGACGAGGAGGAAGACC	2bc16506_GAC_8.7	TRIM41	missense_variant
2bc16506_GAC_9	chr5	180651393	180651394	+	AGACCTGGACTACTACTTGG	2bc16506_GAC_9.4	TRIM41	missense_variant
2bc16506_GAC_9	chr5	180651393	180651394	+	AAGACCTGGACTACTACTTG	2bc16506_GAC_9.5	TRIM41	missense_variant
2bc16506_GAC_9	chr5	180651393	180651394	+	GAAGACCTGGACTACTACTT	2bc16506_GAC_9.6	TRIM41	missense_variant
2bc16506_GAC_9	chr5	180651393	180651394	+	GGAAGACCTGGACTACTACT	2bc16506_GAC_9.7	TRIM41	missense_variant
2bc16507_AAC_1	chr5	180661545	180661546	+	CACCAACGGCAAACGCTATC	2bc16507_AAC_1.7	TRIM41	missense_variant
2bc16507_GAC_6	chr5	180661632	180661633	+	GGACTATGAAGCTGGGCGCC	2bc16507_GAC_6.4	TRIM41	missense_variant
2bc16535_GAC_2	chr6	3113925	3113926	+	AAATGACTCCTAGTTGTGTT	2bc16535_GAC_2.7	RIPK1	3_prime_UTR_variant
2bc1655_GAC_2	chr1	220871386	220871387	+	GATGACCTGTGGACTGCCAT	2bc1655_GAC_2.6	C1orf115	3_prime_UTR_variant
2bc16551_GAC_5	chr6	4892421	4892422	+	GGACCCCGTCGAGCAGGGTC	2bc16551_GAC_5.4	CDYL	missense_variant
2bc16551_GAC_6	chr6	4892445	4892446	+	GGACACAGTGGCACCCGAAG	2bc16551_GAC_6.4	CDYL	missense_variant
2bc16556_AAC_4	chr6	5369230	5369231	+	GGGACAACTATTACCTGAAT	2bc16556_AAC_4.8	FARS2	missense_variant
2bc16592_GAC_3	chr6	7726887	7726888	+	GGACTCAGACGCACCTGGCC	2bc16592_GAC_3.4
2bc16593_GAC_2	chr6	7727028	7727029	+	CCGGACGACCATGAGAGATA	2bc16593_GAC_2.6
2bc16593_GAC_4	chr6	7727047	7727048	+	AAGGACTGAGGGCCAGGAAG	2bc16593_GAC_4.6	BMP6	5_prime_UTR_variant
2bc16593_GAC_4	chr6	7727047	7727048	+	TAAGGACTGAGGGCCAGGAA	2bc16593_GAC_4.7	BMP6	5_prime_UTR_variant
2bc16593_GAC_4	chr6	7727047	7727048	+	ATAAGGACTGAGGGCCAGGA	2bc16593_GAC_4.8	BMP6	5_prime_UTR_variant
2bc16595_GAC_3	chr6	7880596	7880597	+	TGGGGACACACATTCTGCCT	2bc16595_GAC_3.7	BMP6	3_prime_UTR_variant
2bc16603.0_GAC_6	chr6	10529811	10529812	+	CTCCTGACCACGCTGTTGGA	2bc16603.0_GAC_6.8	GCNT2	missense_variant
2bc16606_GAC_2	chr6	11134911	11134912	+	TGACTGAAGAACATTTGTAT	2bc16606_GAC_2.4	SMIM13	3_prime_UTR_variant
2bc16645_GAC_2	chr6	15501205	15501206	+	AAGTGACTGACCTCAAAAAA	2bc16645_GAC_2.7	JARID2	missense_variant
2bc16655_AAC_2	chr6	17292983	17292984	+	GAACTGTGGAACAAGTGATG	2bc16655_AAC_2.4	RBM24	3_prime_UTR_variant
2bc1667_AAC_1	chr1	222800978	222800979	+	AGAAGAACTTTTAGGGTTTT	2bc1667_AAC_1.8	MIA3	synonymous_variant
2bc16672_GAC_10	chr6	21594475	21594476	+	AGAGACAGCAAACTGCAGCG	2bc16672_GAC_10.6	SOX4	5_prime_UTR_variant
2bc16673_AAC_2	chr6	21594781	21594782	+	AACCAACAATGCCGAGAACA	2bc16673_AAC_2.7	SOX4	missense_variant
2bc16676_AAC_7	chr6	21596002	21596003	+	AAACTTTGAGAGCATGTCCC	2bc16676_AAC_7.4	SOX4	missense_variant
2bc16676_GAC_11	chr6	21596107	21596108	+	CCCGGACTACTGCACGCCCG	2bc16676_GAC_11.7	SOX4	missense_variant
2bc16679_AAC_1	chr6	21596730	21596731	+	AAACGCGTGATGAAGACAGA	2bc16679_AAC_1.4	SOX4	3_prime_UTR_variant
2bc16679_GAC_3	chr6	21596761	21596762	+	GGGGTGACGAATTTGGCCGA	2bc16679_GAC_3.8	SOX4	3_prime_UTR_variant
2bc16679_GAC_5	chr6	21596802	21596803	+	GGGACTGAGAGACTCCACGC	2bc16679_GAC_5.5	SOX4	3_prime_UTR_variant
2bc16680_AAC_5	chr6	21597000	21597001	+	ACGAACTGGAAGGGGGTTCA	2bc16680_AAC_5.6	SOX4	3_prime_UTR_variant
2bc16680_GAC_8	chr6	21597118	21597119	+	CCCAGACCCCGGAGGCGTGG	2bc16680_GAC_8.7	SOX4	3_prime_UTR_variant
2bc16680_GAC_9	chr6	21597143	21597144	+	AGACTGTTTGATGTGGTACA	2bc16680_GAC_9.4	SOX4	3_prime_UTR_variant
2bc16680_GAC_9	chr6	21597143	21597144	+	GAGACTGTTTGATGTGGTAC	2bc16680_GAC_9.5	SOX4	3_prime_UTR_variant
2bc16682_GAC_4	chr6	21597484	21597485	+	GGACTTTAAAAAAACAATTC	2bc16682_GAC_4.4	SOX4	3_prime_UTR_variant
2bc167_AAC_3	chr1	14108415	14108416	+	CAAACTGTGCAACCCAAAAA	2bc167_AAC_3.5	PRDM2	missense_variant
2bc16705_GAC_2	chr6	26094788	26094789	+	AGAGGACTCCTTAAATTTGG	2bc16705_GAC_2.7	HFE	3_prime_UTR_variant
2bc16705_GAC_2	chr6	26094788	26094789	+	AAGAGGACTCCTTAAATTTG	2bc16705_GAC_2.8	HFE	3_prime_UTR_variant
2bc1672_AAC_3	chr1	222802327	222802328	+	TAACGCATCCAGAGACAGTG	2bc1672_AAC_3.4	MIA3	missense_variant
2bc16732_GAC_2	chr6	26413671	26413672	+	GGACTATGGGGCTGACTGAT	2bc16732_GAC_2.4	BTN3A1	missense_variant
2bc16732_GAC_2	chr6	26413671	26413672	+	TGGACTATGGGGCTGACTGA	2bc16732_GAC_2.5	BTN3A1	missense_variant
2bc16745_AAC_1	chr6	26545891	26545892	+	CAGAAACTGAATTGAAATAA	2bc16745_AAC_1.7	HMGN4	3_prime_UTR_variant
2bc16745_AAC_1	chr6	26545891	26545892	+	TCAGAAACTGAATTGAAATA	2bc16745_AAC_1.8	HMGN4	3_prime_UTR_variant
2bc16758_GAC_1	chr6	28097523	28097524	+	GGACATCATAGAGTACACAC	2bc16758_GAC_1.4	ZSCAN16-AS1	synonymous_variant
2bc16758_GAC_1	chr6	28097523	28097524	+	TGGACATCATAGAGTACACA	2bc16758_GAC_1.5	ZSCAN16-AS1	synonymous_variant
2bc16808_GAC_2	chr6	30593889	30593890	+	AGACTGGGAAGAGAGCTAGA	2bc16808_GAC_2.4	MRPS18B	3_prime_UTR_variant
2bc16808_GAC_2	chr6	30593889	30593890	+	AAGACTGGGAAGAGAGCTAG	2bc16808_GAC_2.5	MRPS18B	3_prime_UTR_variant
2bc1681_AAC_3	chr1	223010616	223010617	+	CAGAACTGACTGGCTAGTCT	2bc1681_AAC_3.6	DISP1	non_coding_transcript_exon_variant
2bc1681_AAC_3	chr1	223010616	223010617	+	GCAGAACTGACTGGCTAGTC	2bc1681_AAC_3.7	DISP1	non_coding_transcript_exon_variant
2bc16824_AAC_1	chr6	31597520	31597521	+	CAATGAACTTTGATCCCCGA	2bc16824_AAC_1.8	PRRC2A	missense_variant
2bc16825_GAC_2	chr6	31599117	31599118	+	AGGAGACTGCACAGCTGACG	2bc16825_GAC_2.7	PRRC2A	missense_variant
2bc16825_GAC_2	chr6	31599117	31599118	+	GAGGAGACTGCACAGCTGAC	2bc16825_GAC_2.8	PRRC2A	missense_variant
2bc16826_AAC_6	chr6	31599408	31599409	+	ATAACCAAGGGGAAGCTAGG	2bc16826_AAC_6.5	PRRC2A	missense_variant
2bc16826_AAC_6	chr6	31599408	31599409	+	GATAACCAAGGGGAAGCTAG	2bc16826_AAC_6.6	PRRC2A	missense_variant
2bc16826_AAC_6	chr6	31599408	31599409	+	AGATAACCAAGGGGAAGCTA	2bc16826_AAC_6.7	PRRC2A	missense_variant
2bc16826_AAC_6	chr6	31599408	31599409	+	AAGATAACCAAGGGGAAGCT	2bc16826_AAC_6.8	PRRC2A	missense_variant
2bc16826_GAC_9	chr6	31599570	31599571	+	GGACCTATGGGGGACGAGGG	2bc16826_GAC_9.4	PRRC2A	missense_variant
2bc16826_GAC_9	chr6	31599570	31599571	+	GGGGGACCTATGGGGGACGA	2bc16826_GAC_9.7	PRRC2A	missense_variant
2bc16826_GAC_9	chr6	31599570	31599571	+	CGGGGGACCTATGGGGGACG	2bc16826_GAC_9.8	PRRC2A	missense_variant
2bc16829_AAC_5	chr6	31600387	31600388	+	GAACTCAGACCAAGCCAATG	2bc16829_AAC_5.4	PRRC2A	missense_variant
2bc1683_GAC_2	chr1	223176042	223176043	+	AGACTTTATGACCCCAAAGA	2bc1683_GAC_2.4	DISP1	missense_variant
2bc16834_AAC_2	chr6	31785582	31785583	+	TACTGAACTTGCTTTTTTTC	2bc16834_AAC_2.8	HSPA1A	3_prime_UTR_variant
2bc16838_GAC_1	chr6	31797690	31797691	+	AGGTGGACTGTTGGGACTCA	2bc16838_GAC_1.8	HSPA1B	3_prime_UTR_variant
2bc16846_GAC_2	chr6	32936438	32936439	+	GGACTGCGGGATAGGAAGCT	2bc16846_GAC_2.4	BRD2	5_prime_UTR_variant
2bc16846_GAC_2	chr6	32936438	32936439	+	AGGACTGCGGGATAGGAAGC	2bc16846_GAC_2.5	BRD2	5_prime_UTR_variant
2bc16857_GAC_1	chr6	32948654	32948655	+	CAGGGACATTTACTGAAGGA	2bc16857_GAC_1.7	BRD2	3_prime_UTR_variant
2bc16857_GAC_1	chr6	32948654	32948655	+	GCAGGGACATTTACTGAAGG	2bc16857_GAC_1.8	BRD2	3_prime_UTR_variant
2bc16861_GAC_2	chr6	33169260	33169261	+	CGACCATGGACATTCACATG	2bc16861_GAC_2.4	SLC39A7	missense_variant
2bc16863_AAC_3	chr6	33171693	33171694	+	GGAACTGTAGCCTGGGAGAA	2bc16863_AAC_3.5	SLC39A7	3_prime_UTR_variant
2bc16865_GAC_1	chr6	33180288	33180289	+	AGGACACAAATGAGGACACG	2bc16865_GAC_1.5	RING1	3_prime_UTR_variant
2bc16883_GAC_1	chr6	33424249	33424250	+	CGGGACCTATGCAAGGGCCA	2bc16883_GAC_1.6	ZBTB9	missense_variant
2bc16883_GAC_1	chr6	33424249	33424250	+	CCGGGACCTATGCAAGGGCC	2bc16883_GAC_1.7	ZBTB9	missense_variant
2bc16890_GAC_5	chr6	34826490	34826491	+	ATCAGGACTTACAGAAGTCA	2bc16890_GAC_5.8	UHRF1BP1	synonymous_variant
2bc169_AAC_2	chr1	14109013	14109014	+	GAACTCCAGCCCGATAAGAA	2bc169_AAC_2.4	PRDM2	missense_variant
2bc1690_AAC_1	chr1	223963297	223963298	+	TTGTAAACCAATTATGATAA	2bc1690_AAC_1.8	CAPN2	3_prime_UTR_variant
2bc16906_GAC_4	chr6	35393845	35393846	+	ACAAGGACATGTACTAACGG	2bc16906_GAC_4.8	PPARD	missense_variant
2bc16910_GAC_4	chr6	36076439	36076440	+	AGTGACTTTACAGGAGGTTG	2bc16910_GAC_4.6	MAPK14	3_prime_UTR_variant
2bc1692_AAC_6	chr1	224345222	224345223	+	GCAAAAACAGCTTCAAGACC	2bc1692_AAC_6.8	FBXO28	3_prime_UTR_variant
2bc1693_AAC_1	chr1	224345381	224345382	+	TCGGAAACGAAAAAAGGCCA	2bc1693_AAC_1.8	FBXO28	3_prime_UTR_variant
2bc16954_GAC_1	chr6	41065555	41065556	+	CTAGACAGCATTTATCCCTC	2bc16954_GAC_1.6	NFYA	3_prime_UTR_variant
2bc16956_GAC_11	chr6	41066053	41066054	+	AGACTTTGTGACAGCATTTG	2bc16956_GAC_11.4	NFYA	3_prime_UTR_variant
2bc16956_GAC_11	chr6	41066053	41066054	+	TAGACTTTGTGACAGCATTT	2bc16956_GAC_11.5	NFYA	3_prime_UTR_variant
2bc16956_GAC_11	chr6	41066053	41066054	+	ATAGACTTTGTGACAGCATT	2bc16956_GAC_11.6	NFYA	3_prime_UTR_variant
2bc16972_GAC_2	chr6	41900484	41900485	+	AAGGACACCAAGACCCCCGT	2bc16972_GAC_2.6	BYSL	3_prime_UTR_variant
2bc16972_GAC_5	chr6	41900515	41900516	+	AAGATGACACTGAGCTTTAA	2bc16972_GAC_5.8	BYSL	3_prime_UTR_variant
2bc16977_GAC_3	chr6	42046535	42046536	+	GGACTTGACAGAGGAGCCAT	2bc16977_GAC_3.4	TAF8	3_prime_UTR_variant
2bc16977_GAC_3	chr6	42046535	42046536	+	GGGACTTGACAGAGGAGCCA	2bc16977_GAC_3.5	TAF8	3_prime_UTR_variant
2bc1699_AAC_5	chr1	224377919	224377920	+	ATGAAACTTACTCATATTAT	2bc1699_AAC_5.7	DEGS1	missense_variant
2bc1699_AAC_5	chr1	224377919	224377920	+	CATGAAACTTACTCATATTA	2bc1699_AAC_5.8	DEGS1	missense_variant
2bc16993_AAC_7	chr6	42906822	42906823	+	TCAGAACTGGGCACCAGGAC	2bc16993_AAC_7.7	CNPY3	3_prime_UTR_variant
2bc16993_GAC_5	chr6	42906787	42906788	+	AAGGACTCCAGTGTGAACTC	2bc16993_GAC_5.6	CNPY3	3_prime_UTR_variant
2bc16993_GAC_8	chr6	42906835	42906836	+	ACCAGGACTGGAGCCCCCTC	2bc16993_GAC_8.8	CNPY3	3_prime_UTR_variant
2bc16996_GAC_7	chr6	42997020	42997021	+	AGGACAGATTTGGCCACGGC	2bc16996_GAC_7.5	RRP36	3_prime_UTR_variant
2bc1700_AAC_3	chr1	224380213	224380214	+	CAAAACTTTAGATGATAAAA	2bc1700_AAC_3.6	DEGS1	3_prime_UTR_variant
2bc17010_AAC_1	chr6	43581715	43581716	+	TTTCAAACCAGTCAAAGTAC	2bc17010_AAC_1.8	POLH	3_prime_UTR_variant
2bc17012_AAC_2	chr6	43603582	43603583	+	TAACCGCAAGGAGTAGCGGA	2bc17012_AAC_2.4	MAD2L1BP	5_prime_UTR_variant
2bc17012_AAC_2	chr6	43603582	43603583	+	CTAACCGCAAGGAGTAGCGG	2bc17012_AAC_2.5	MAD2L1BP	5_prime_UTR_variant
2bc17012_AAC_2	chr6	43603582	43603583	+	ATTCTAACCGCAAGGAGTAG	2bc17012_AAC_2.8	MAD2L1BP	5_prime_UTR_variant
2bc17023_GAC_7	chr6	43753021	43753022	+	AAAGACAGATCACAGGTACA	2bc17023_GAC_7.6	VEGFA	3_prime_UTR_variant
2bc17023_GAC_7	chr6	43753021	43753022	+	GAAAGACAGATCACAGGTAC	2bc17023_GAC_7.7	VEGFA	3_prime_UTR_variant
2bc1706_AAC_3	chr1	227083528	227083529	+	GAACTGAGAAGGTCAGATTA	2bc1706_AAC_3.4	PSEN2	3_prime_UTR_variant
2bc1706_AAC_3	chr1	227083528	227083529	+	TGAACTGAGAAGGTCAGATT	2bc1706_AAC_3.5	PSEN2	3_prime_UTR_variant
2bc17070_GAC_4	chr6	53787535	53787536	+	ACTGGACTCAAACAAAAACG	2bc17070_GAC_4.7	LRRC1	missense_variant
2bc17082_AAC_1	chr6	57012465	57012466	+	ATAACTTTCTTTTCTGGTGT	2bc17082_AAC_1.5	ZNF451	missense_variant
2bc17082_GAC_4	chr6	57012533	57012534	+	CATGTGACTGAATTTCATAA	2bc17082_GAC_4.8	ZNF451	missense_variant
2bc17094_GAC_1	chr6	64394403	64394404	+	TCAGAGACTTGTGTTACTAT	2bc17094_GAC_1.8	PHF3	missense_variant
2bc17096_GAC_8	chr6	64394912	64394913	+	TGGACCGGAAAGTAATATCT	2bc17096_GAC_8.5	PHF3	synonymous_variant
2bc17104_GAC_2	chr6	64421928	64421929	+	TGACCAGGCCCAGTCAGTGA	2bc17104_GAC_2.4	PHF3	missense_variant
2bc17107_AAC_2	chr6	64422864	64422865	+	GTACAAACTTTTCACCCATG	2bc17107_AAC_2.8	PHF3	missense_variant
2bc17108_GAC_1	chr6	64423149	64423150	+	AAGACATTCGGAGGCCAGAA	2bc17108_GAC_1.5	PHF3	missense_variant
2bc1711_GAC_2	chr1	227843500	227843501	+	CCTGACAAATGTAAAAAATG	2bc1711_GAC_2.6	ZNF678	missense_variant
2bc1713_GAC_3	chr1	227843749	227843750	+	CAGACTTTATTCAACTTTAG	2bc1713_GAC_3.5	ZNF678	3_prime_UTR_variant
2bc17140.0_GAC_3	chr6	83075396	83075397	+	GGACTTAAGTAATAATTCGC	2bc17140.0_GAC_3.4	TPBG	missense_variant
2bc17140.1_AAC_8	chr6	83075685	83075686	+	GGAACTCAACAGTGCTGACC	2bc17140.1_AAC_8.5	TPBG	synonymous_variant
2bc17140.1_GAC_3	chr6	83075573	83075574	+	CGACTGCCACATGGCAGACA	2bc17140.1_GAC_3.4	TPBG	missense_variant
2bc17140.1_GAC_4	chr6	83075588	83075589	+	AGACATGGTGACCTGGCTCA	2bc17140.1_GAC_4.4	TPBG	missense_variant
2bc1717_GAC_2	chr1	227968623	227968624	+	TGGACCATGGCGGGACCCCA	2bc1717_GAC_2.5	SNAP47	3_prime_UTR_variant
2bc17181_AAC_10	chr6	89793741	89793742	+	TCTAACTGAAGTGAGCCAAA	2bc17181_AAC_10.6	PNRC1	missense_variant
2bc17182_GAC_6	chr6	89793965	89793966	+	CCCTGGACTCTTGAGAAAAT	2bc17182_GAC_6.8	PNRC1	3_prime_UTR_variant
2bc17183_AAC_2	chr6	89871903	89871904	+	TTTAAACCAGAGTTACTGGA	2bc17183_AAC_2.7	PM20D2	synonymous_variant
2bc17187_AAC_2	chr6	90340903	90340904	+	CAACAATTAAACTGAAACCA	2bc17187_AAC_2.4	ANKRD6	3_prime_UTR_variant
2bc17187_AAC_2	chr6	90340903	90340904	+	TCAACAATTAAACTGAAACC	2bc17187_AAC_2.5	ANKRD6	3_prime_UTR_variant
2bc17190_GAC_4	chr6	90572221	90572222	+	AAAGACTTAAGTACTGGCTG	2bc17190_GAC_4.6	CASP8AP2	non_coding_transcript_exon_variant
2bc17196_GAC_3	chr6	90573895	90573896	+	ATGGACCACAGAATGGCAAC	2bc17196_GAC_3.6	CASP8AP2	non_coding_transcript_exon_variant
2bc17206_GAC_1	chr6	96053782	96053783	+	TGGACTGTTTATTGCCCTTC	2bc17206_GAC_1.5	MANEA	synonymous_variant
2bc17211_GAC_2	chr6	97001335	97001336	+	AAGACCTTGTTCTCAAATCT	2bc17211_GAC_2.5	UFL1	missense_variant
2bc17231_GAC_1	chr6	107827539	107827540	+	GGACTCAGTGACTCACCTGC	2bc17231_GAC_1.4	SOBP	synonymous_variant
2bc17241_AAC_2	chr6	111196198	111196199	+	CTGAACTTTAGTAACACAGC	2bc17241_AAC_2.6	AMD1	5_prime_UTR_variant
2bc17252_AAC_1	chr6	114182094	114182095	+	AAACTTTCTTTGTCAATCTA	2bc17252_AAC_1.4	MARCKS	3_prime_UTR_variant
2bc17252_GAC_2	chr6	114182115	114182116	+	ATGGACATGCCCATATATGA	2bc17252_GAC_2.6	MARCKS	3_prime_UTR_variant
2bc17255_GAC_1	chr6	116720690	116720691	+	CCAAGGACTACAGTGCCCGC	2bc17255_GAC_1.8	DSE	3_prime_UTR_variant
2bc17269_GAC_2	chr6	117825027	117825028	+	AGACAATTACAGTACCAAAG	2bc17269_GAC_2.4	GOPC	missense_variant
2bc17269_GAC_2	chr6	117825027	117825028	+	AAGACAATTACAGTACCAAA	2bc17269_GAC_2.5	GOPC	missense_variant
2bc17269_GAC_2	chr6	117825027	117825028	+	AAAGACAATTACAGTACCAA	2bc17269_GAC_2.6	GOPC	missense_variant
2bc17271_GAC_1	chr6	117869101	117869102	+	ACCGGGACAGTCACGAGGAA	2bc17271_GAC_1.8	GOPC	missense_variant
2bc17271_GAC_2	chr6	117869138	117869139	+	CATGGACACGGATGCCGAGG	2bc17271_GAC_2.7	GOPC	missense_variant
2bc17279_AAC_1	chr6	121768307	121768308	+	AGAGAAACTGAACAAGAAAG	2bc17279_AAC_1.8	GJA1	synonymous_variant
2bc17288_AAC_2	chr6	122753316	122753317	+	TGAACTTGCTCCTGCACCTC	2bc17288_AAC_2.5	HSF2	synonymous_variant
2bc1729_GAC_1	chr1	228682035	228682036	+	GCATGACGCTCTGTGAAGGC	2bc1729_GAC_1.7	RNF187	3_prime_UTR_variant
2bc17295_AAC_9	chr6	126210462	126210463	+	GAACTTTCTTCTCAAACTGG	2bc17295_AAC_9.4	NCOA7	synonymous_variant
2bc17295_AAC_9	chr6	126210462	126210463	+	GAAGAACTTTCTTCTCAAAC	2bc17295_AAC_9.7	NCOA7	synonymous_variant
2bc17299_AAC_3	chr6	126249940	126249941	+	AATATAACATTAAAAAGACT	2bc17299_AAC_3.8	NCOA7	3_prime_UTR_variant
2bc17299_GAC_1	chr6	126249876	126249877	+	AGACTTCATAGTTCAGGATC	2bc17299_GAC_1.4	NCOA7	3_prime_UTR_variant
2bc17302_AAC_3	chr6	127440289	127440290	+	AATTAACAATCAAAAGAAAG	2bc17302_AAC_3.7	RSPO3	5_prime_UTR_variant
2bc17302_AAC_5	chr6	127440377	127440378	+	TTGAACTTTATGGAATACAT	2bc17302_AAC_5.6	RSPO3	missense_variant
2bc17303_GAC_2	chr6	127440764	127440765	+	GGACAGGGGCACCCAGCCGA	2bc17303_GAC_2.4	RSPO3	intron_variant
2bc17305_AAC_6	chr6	127517196	127517197	+	CTCAACCAGATGCCCAGGAC	2bc17305_AAC_6.6	RSPO3	3_prime_UTR_variant
2bc17305_GAC_7	chr6	127517210	127517211	+	GGACAGGTGCTCTAGCCATT	2bc17305_GAC_7.4	RSPO3	3_prime_UTR_variant
2bc17307_GAC_3	chr6	127517591	127517592	+	AGGACAGTGTTGTTTTGACC	2bc17307_GAC_3.5	RSPO3	3_prime_UTR_variant
2bc17307_GAC_3	chr6	127517591	127517592	+	AAGGACAGTGTTGTTTTGAC	2bc17307_GAC_3.6	RSPO3	3_prime_UTR_variant
2bc17308_AAC_3	chr6	127517828	127517829	+	TACAAAACTGTGAAGGATTG	2bc17308_AAC_3.8	RSPO3	3_prime_UTR_variant
2bc17312.1_AAC_1	chr6	127608209	127608210	+	TTGAAAACATGGTTCAATAT	2bc17312.1_AAC_1.8	RNF146	3_prime_UTR_variant
2bc17322.1_AAC_4	chr6	133850357	133850358	+	CTAACCCAGAAAATCTGAAT	2bc17322.1_AAC_4.5	RP3-323P13.2	3_prime_UTR_variant
2bc17326_GAC_2	chr6	136512925	136512926	+	ACCACGACCACGCAGGCCAA	2bc17326_GAC_2.8	PDE7B	missense_variant
2bc17327_GAC_3	chr6	136513252	136513253	+	GAAGACTAGGAGGAAGAATG	2bc17327_GAC_3.6	PDE7B	3_prime_UTR_variant
2bc17328_GAC_7	chr6	136513523	136513524	+	AGACAATGGATCTGCAACTT	2bc17328_GAC_7.4	PDE7B	3_prime_UTR_variant
2bc17333_AAC_2	chr6	138200069	138200070	+	GTGAACGTTGCCACAACGCC	2bc17333_AAC_2.6	TNFAIP3	synonymous_variant
2bc17336_GAC_6	chr6	138202796	138202797	+	TCAGGACTGCTTCATCGTCT	2bc17336_GAC_6.7	TNFAIP3	3_prime_UTR_variant
2bc17368_GAC_1	chr6	144086492	144086493	+	AGACAGTTTCTAGCAAAGCA	2bc17368_GAC_1.4	PHACTR2	missense_variant
2bc17368_GAC_1	chr6	144086492	144086493	+	GAGACAGTTTCTAGCAAAGC	2bc17368_GAC_1.5	PHACTR2	missense_variant
2bc17368_GAC_14	chr6	144086657	144086658	+	ACAGACTGTCCCTGGAGCTG	2bc17368_GAC_14.6	PHACTR2	missense_variant
2bc17368_GAC_2	chr6	144086513	144086514	+	GGGACAGTGGGGACCACCAA	2bc17368_GAC_2.5	PHACTR2	missense_variant
2bc17368_GAC_2	chr6	144086513	144086514	+	AGGGACAGTGGGGACCACCA	2bc17368_GAC_2.6	PHACTR2	missense_variant
2bc17369_AAC_1	chr6	144144825	144144826	+	TAACGAAGAGTGAGACTATT	2bc17369_AAC_1.4	PHACTR2	stop_retained_variant
2bc17369_GAC_4	chr6	144144854	144144855	+	CAGAGACTGATCATCTTTGG	2bc17369_GAC_4.7	PHACTR2	3_prime_UTR_variant
2bc17369_GAC_4	chr6	144144854	144144855	+	ACAGAGACTGATCATCTTTG	2bc17369_GAC_4.8	PHACTR2	3_prime_UTR_variant
2bc17381.0_AAC_6	chr6	147706152	147706153	+	AGAAACCAAGGGGGCTGCTG	2bc17381.0_AAC_6.6	STXBP5	3_prime_UTR_variant
2bc17396_AAC_6	chr6	149699360	149699361	+	CTAACGCACAGCATTAGTGA	2bc17396_AAC_6.5	TAB2	missense_variant
2bc17399.1_GAC_3	chr6	149700573	149700574	+	GGACCCTACATTAGCACATG	2bc17399.1_GAC_3.4	TAB2	missense_variant
2bc17419_GAC_3	chr6	151673306	151673307	+	AAAGACTGAGGGGACTCAAG	2bc17419_GAC_3.6	AKAP12	missense_variant
2bc17423_GAC_2	chr6	151674721	151674722	+	TGGACCAAAACAAAAAGAGA	2bc17423_GAC_2.5	AKAP12	synonymous_variant
2bc17425_GAC_1	chr6	151677733	151677734	+	TGCTGGACTGCATTCACACA	2bc17425_GAC_1.8	AKAP12	3_prime_UTR_variant
2bc17429_AAC_4	chr6	155153345	155153346	+	CCTAACAATTCTGGACTTGT	2bc17429_AAC_4.6	SCAF8	missense_variant
2bc17429_GAC_11	chr6	155153499	155153500	+	GGACTAATACCACAGGCACC	2bc17429_GAC_11.4	SCAF8	synonymous_variant
2bc1743_GAC_3	chr1	229772057	229772058	+	CAGACGGACACAGTGCATGA	2bc1743_GAC_3.5	URB2	synonymous_variant
2bc17430_GAC_3	chr6	155153655	155153656	+	GAAAGACCTTTTTTAGCTCC	2bc17430_GAC_3.7	SCAF8	synonymous_variant
2bc17431_GAC_7	chr6	155154254	155154255	+	AGACAGAATTCAAAACACTT	2bc17431_GAC_7.4	TIAM2	5_prime_UTR_variant
2bc17431_GAC_7	chr6	155154254	155154255	+	GAGACAGAATTCAAAACACT	2bc17431_GAC_7.5	TIAM2	5_prime_UTR_variant
2bc17444_AAC_1	chr6	158365097	158365098	+	TTAACGGCATAAAGCAAAAC	2bc17444_AAC_1.5	SNX9	3_prime_UTR_variant
2bc17475_GAC_2	chr6	160525856	160525857	+	TGACCAGGACAGTGAGGATG	2bc17475_GAC_2.4	IGF2R	missense_variant
2bc17475_GAC_6	chr6	160525982	160525983	+	TGAGGACGATAGGGTGGGGC	2bc17475_GAC_6.7	IGF2R	missense_variant
2bc17493_GAC_6	chr6	161470125	161470126	+	AGGACGGACAATTAACGACC	2bc17493_GAC_6.5	MAP3K4	synonymous_variant
2bc17494_GAC_2	chr6	161470457	161470458	+	AGACTTCCAGGACAGGGTGC	2bc17494_GAC_2.4	MAP3K4	missense_variant
2bc17494_GAC_5	chr6	161470508	161470509	+	AAGACTTAAATCAGAAATTA	2bc17494_GAC_5.5	MAP3K4	missense_variant
2bc17502_GAC_2	chr6	168351992	168351993	+	GGACTCCAGTACCTCTAGCC	2bc17502_GAC_2.4	MLLT4	missense_variant
2bc17509_AAC_2	chr6	168371048	168371049	+	TGAACTATTCAGACTATTGT	2bc17509_AAC_2.5	MLLT4	3_prime_UTR_variant
2bc17513_GAC_1	chr6	170102914	170102915	+	CTATGGACACCCCTCCCACC	2bc17513_GAC_1.8	C6orf120	synonymous_variant
2bc17514_GAC_1	chr6	170103051	170103052	+	GGAAGACGCCTCGCAAGAGG	2bc17514_GAC_1.7	C6orf120	missense_variant
2bc1753.0_GAC_5	chr1	230415358	230415359	+	CGACTGTGCAGACACAGCAG	2bc1753.0_GAC_5.4	GALNT2	3_prime_UTR_variant
2bc1753.1_AAC_7	chr1	230415539	230415540	+	GAACGGATGCGTGCGAGCTG	2bc1753.1_AAC_7.4	GALNT2	3_prime_UTR_variant
2bc1753.1_GAC_3	chr1	230415507	230415508	+	AGCGACAACCGACTGGGGAG	2bc1753.1_GAC_3.6	GALNT2	3_prime_UTR_variant
2bc17531_AAC_5	chr7	193500	193501	+	CAACCTCTCGTCCCACTCGC	2bc17531_AAC_5.4	FAM20C	missense_variant
2bc17534_AAC_2	chr7	197606	197607	+	ATTAACTAGTACTTTGTGCG	2bc17534_AAC_2.6	FAM20C	intron_variant
2bc17546_GAC_3	chr7	878798	878799	+	ATAAAGACTGAAAGGAACTC	2bc17546_GAC_3.8	SUN1	non_coding_transcript_exon_variant
2bc17547_GAC_3	chr7	913010	913011	+	ACTGGGACAGCGTGAAACAC	2bc17547_GAC_3.8	SUN1	3_prime_UTR_variant
2bc1756_GAC_1	chr1	230829188	230829189	+	GTTGGACTTCCAGGCTGAAG	2bc1756_GAC_1.7	COG2	3_prime_UTR_variant
2bc1756_GAC_1	chr1	230829188	230829189	+	AGTTGGACTTCCAGGCTGAA	2bc1756_GAC_1.8	COG2	3_prime_UTR_variant
2bc17568_GAC_2	chr7	2419997	2419998	+	CTCTGGACTGTGACTGCGCC	2bc17568_GAC_2.8	EIF3B	3_prime_UTR_variant
2bc17571.0_GAC_8	chr7	2473387	2473388	+	CAGGACCGCCAGCAGCTGGG	2bc17571.0_GAC_8.6	CHST12	missense_variant
2bc1758_GAC_4	chr1	231136139	231136140	+	GAGACTGAATGACATGCAAC	2bc1758_GAC_4.5	ARV1	3_prime_UTR_variant
2bc17581_AAC_4	chr7	2654177	2654178	+	TGAAACTGTCAAGATGGCTT	2bc17581_AAC_4.6	IQCE	3_prime_UTR_variant
2bc17585_GAC_1	chr7	2702046	2702047	+	CGTGGACAGCAGGGGCCACG	2bc17585_GAC_1.7	TTYH3	3_prime_UTR_variant
2bc17588_GAC_1	chr7	2702746	2702747	+	ATCGGACGTGCTACCCCTCC	2bc17588_GAC_1.7	TTYH3	3_prime_UTR_variant
2bc17590_GAC_4	chr7	2703470	2703471	+	CTGTGACTTTCTACTCACCA	2bc17590_GAC_4.7	TTYH3	3_prime_UTR_variant
2bc17598_GAC_5	chr7	4803846	4803847	+	GGACAAGTGCAGAACCTCTG	2bc17598_GAC_5.4	FOXK1	3_prime_UTR_variant
2bc1760_GAC_4	chr1	231403571	231403572	+	CATGGACTTTGATGCTCTGG	2bc1760_GAC_4.7	GNPAT	missense_variant
2bc1760_GAC_5	chr1	231403594	231403595	+	GAAAAGACTTTATGGCTAAA	2bc1760_GAC_5.8	GNPAT	missense_variant
2bc17601_GAC_1	chr7	4806466	4806467	+	GGGACTCTCCAGAAAGCCCC	2bc17601_GAC_1.5	FOXK1	3_prime_UTR_variant
2bc17601_GAC_1	chr7	4806466	4806467	+	TGGGACTCTCCAGAAAGCCC	2bc17601_GAC_1.6	FOXK1	3_prime_UTR_variant
2bc17602_GAC_6	chr7	4806746	4806747	+	GAGTGACTTCATGCGGGATG	2bc17602_GAC_6.7	FOXK1	3_prime_UTR_variant
2bc17603_GAC_8	chr7	4807185	4807186	+	TAGACGGGACTCAGCTCCAG	2bc17603_GAC_8.5	FOXK1	3_prime_UTR_variant
2bc17608_AAC_6	chr7	5036849	5036850	+	GAACTTTTTTCCCAAGGGTA	2bc17608_AAC_6.4	RBAK-RBAKDN	non_coding_transcript_exon_variant
2bc17624_AAC_1	chr7	5108231	5108232	+	GAGGAACTGTACACTACTGG	2bc17624_AAC_1.7	RBAK-RBAKDN	3_prime_UTR_variant
2bc17631_AAC_2	chr7	5272136	5272137	+	CAAAACCTGCTTGTCTGTCC	2bc17631_AAC_2.6	WIPI2	3_prime_UTR_variant
2bc17634_AAC_3	chr7	5343025	5343026	+	ATGAACTCTGGAGCCCTGAG	2bc17634_AAC_3.6	SLC29A4	3_prime_UTR_variant
2bc17639_GAC_5	chr7	6193685	6193686	+	GGACGCAAAGGGGATGATCG	2bc17639_GAC_5.4	USP42	missense_variant
2bc1764_GAC_1	chr1	231413341	231413342	+	AGGACTCATTACAACAAACA	2bc1764_GAC_1.5	GNPAT	3_prime_UTR_variant
2bc1764_GAC_1	chr1	231413341	231413342	+	AAGGACTCATTACAACAAAC	2bc1764_GAC_1.6	GNPAT	3_prime_UTR_variant
2bc17642_GAC_8	chr7	6194468	6194469	+	GGACCACAACCGGGGCCGTA	2bc17642_GAC_8.4	USP42	missense_variant
2bc17642_GAC_8	chr7	6194468	6194469	+	AGGACCACAACCGGGGCCGT	2bc17642_GAC_8.5	USP42	missense_variant
2bc1765_AAC_4	chr1	231487407	231487408	+	ATAAACTTAAGGATCGTTTC	2bc1765_AAC_4.6	SPRTN	3_prime_UTR_variant
2bc17654_GAC_1	chr7	6647858	6647859	+	GGACTCCCAGAAGAGAACCT	2bc17654_GAC_1.4	C7orf26	3_prime_UTR_variant
2bc17656_GAC_2	chr7	6662903	6662904	+	AACTGGACTTACTACGAACG	2bc17656_GAC_2.8	ZNF853	3_prime_UTR_variant
2bc17661_GAC_1	chr7	6692796	6692797	+	GCGAGACGGCGGCCGCCGCG	2bc17661_GAC_1.7	ZNF316	non_coding_transcript_exon_variant
2bc17661_GAC_1	chr7	6692796	6692797	+	GGCGAGACGGCGGCCGCCGC	2bc17661_GAC_1.8	ZNF316	non_coding_transcript_exon_variant
2bc17665_GAC_2	chr7	6693760	6693761	+	GCTCGGACTTCAAGCGGCAT	2bc17665_GAC_2.8	ZNF316	non_coding_transcript_exon_variant
2bc17667_GAC_3	chr7	7278063	7278064	+	GTGGGACTGAAAACCAAAGA	2bc17667_GAC_3.7	C1GALT1	synonymous_variant
2bc17675_GAC_16	chr7	7613151	7613152	+	CAGACTTCACTGTTTTTGAA	2bc17675_GAC_16.5	MIOS	missense_variant
2bc17676_GAC_2	chr7	7613314	7613315	+	GTATGGACTTGATACAGAGC	2bc17676_GAC_2.8	MIOS	synonymous_variant
2bc17696_AAC_1	chr7	12728279	12728280	+	TTGCTAACAAACAAGATTTG	2bc17696_AAC_1.8	ARL4A	missense_variant
2bc17715_GAC_1	chr7	23205437	23205438	+	GGACTGCTATAATGTAGTGA	2bc17715_GAC_1.4	KLHL7	missense_variant
2bc17717_AAC_2	chr7	23213911	23213912	+	CTTGAAACATGAAAAATGAG	2bc17717_AAC_2.8	KLHL7	missense_variant
2bc17736_AAC_4	chr7	29606163	29606164	+	CAAACCAGACAAGTTATACG	2bc17736_AAC_4.5	PRR15	synonymous_variant
2bc17736_AAC_4	chr7	29606163	29606164	+	CCAAACCAGACAAGTTATAC	2bc17736_AAC_4.6	PRR15	synonymous_variant
2bc17736_AAC_4	chr7	29606163	29606164	+	CCCAAACCAGACAAGTTATA	2bc17736_AAC_4.7	PRR15	synonymous_variant
2bc17742_GAC_3	chr7	30405757	30405758	+	GAGACTTGGTAATACAGAGA	2bc17742_GAC_3.5	ZNRF2	3_prime_UTR_variant
2bc17745_GAC_2	chr7	30673461	30673462	+	AAAGAGACAATCGAGGAATG	2bc17745_GAC_2.8	GARS	missense_variant
2bc17749_AAC_1	chr7	32598678	32598679	+	ATACCAACTTGGGAACTATC	2bc17749_AAC_1.8	AVL9	missense_variant
2bc17749_AAC_2	chr7	32598686	32598687	+	GGGAACTATCAGGAAAGTCA	2bc17749_AAC_2.6	AVL9	missense_variant
2bc17778_GAC_6	chr7	37990214	37990215	+	AACTGACTAGATGGCTAATA	2bc17778_GAC_6.7	SFRP4	3_prime_UTR_variant
2bc17783_GAC_1	chr7	39989926	39989927	+	AGGACTCGGGACTCCCCCGC	2bc17783_GAC_1.5	CDK13	5_prime_UTR_variant
2bc17785_AAC_4	chr7	39991124	39991125	+	GGAACCGCCCAAGGCCTACC	2bc17785_AAC_4.5	CDK13	synonymous_variant
2bc17785_AAC_4	chr7	39991124	39991125	+	AGGAACCGCCCAAGGCCTAC	2bc17785_AAC_4.6	CDK13	synonymous_variant
2bc17790_GAC_3	chr7	40134040	40134041	+	TCAGACTACAAGGACAACTT	2bc17790_GAC_3.6	CDK13	missense_variant
2bc17791.0_GAC_2	chr7	40134265	40134266	+	GGAGACATTTACCTCAATGC	2bc17791.0_GAC_2.6	CDK13	missense_variant
2bc17791.1_AAC_3	chr7	40134421	40134422	+	TAACTATGGTGGTAACTTAC	2bc17791.1_AAC_3.4	CDK13	missense_variant
2bc17791.1_GAC_7	chr7	40134483	40134484	+	ACCTGGACTTCTCCTGCCCA	2bc17791.1_GAC_7.8	CDK13	missense_variant
2bc17791.1_GAC_8	chr7	40134500	40134501	+	CAAGGACCTGGATATTCACA	2bc17791.1_GAC_8.7	CDK13	synonymous_variant
2bc17791.1_GAC_9	chr7	40134527	40134528	+	GGACATATTAGCACATCAAC	2bc17791.1_GAC_9.4	CDK13	synonymous_variant
2bc178_GAC_3	chr1	15546039	15546040	+	TGACAGGCAGAACTCTAAGT	2bc178_GAC_3.4	TMEM51	3_prime_UTR_variant
2bc17800_GAC_1	chr7	43594706	43594707	+	GGACATTAATATAAAAATGC	2bc17800_GAC_1.4	HECW1	intron_variant
2bc17801_AAC_11	chr7	43664566	43664567	+	AAATAACTTTGTCAAATTTG	2bc17801_AAC_11.7	COA1	3_prime_UTR_variant
2bc17802_AAC_4	chr7	43846770	43846771	+	AAACGCATCCTGCACTGCCT	2bc17802_AAC_4.4	BLVRA	synonymous_variant
2bc17802_AAC_4	chr7	43846770	43846771	+	GAAACGCATCCTGCACTGCC	2bc17802_AAC_4.5	BLVRA	synonymous_variant
2bc17814_GAC_11	chr7	44664098	44664099	+	TGGGACTAGTTCGAACTATG	2bc17814_GAC_11.6	OGDH	5_prime_UTR_variant
2bc17814_GAC_3	chr7	44663957	44663958	+	GGACTTGTGCTGCTAAGTTG	2bc17814_GAC_3.4	OGDH	missense_variant
2bc17818_GAC_3	chr7	45115600	45115601	+	GGACATCAGCAGCGACATTG	2bc17818_GAC_3.4	CCM2	missense_variant
2bc17818_GAC_6	chr7	45115645	45115646	+	GGACTCAGCATGATGGACAG	2bc17818_GAC_6.4	CCM2	missense_variant
2bc17836_GAC_2	chr7	45757431	45757432	+	CTCAGACTTTAAAGCCACCA	2bc17836_GAC_2.7	ADCY1	3_prime_UTR_variant
2bc17836_GAC_2	chr7	45757431	45757432	+	TCTCAGACTTTAAAGCCACC	2bc17836_GAC_2.8	ADCY1	3_prime_UTR_variant
2bc17844_GAC_2	chr7	55273343	55273344	+	TCCAGACTCTTTCGATACCC	2bc17844_GAC_2.7	EGFR	3_prime_UTR_variant
2bc17846.1_GAC_2	chr7	55274123	55274124	+	TGACACATCAAATAATAACT	2bc17846.1_GAC_2.4	EGFR	3_prime_UTR_variant
2bc17861_GAC_2	chr7	56147473	56147474	+	GGACTCAGCCTCCTGTGTTT	2bc17861_GAC_2.4	SUMF2	3_prime_UTR_variant
2bc17876_AAC_1	chr7	64865153	64865154	+	GAACATTACAAATAGAAAGA	2bc17876_AAC_1.4	ZNF92	3_prime_UTR_variant
2bc17876_AAC_1	chr7	64865153	64865154	+	TGAACATTACAAATAGAAAG	2bc17876_AAC_1.5	ZNF92	3_prime_UTR_variant
2bc17877_AAC_14	chr7	65419409	65419410	+	CAAACTGATTTTTAAAAATC	2bc17877_AAC_14.5	VKORC1L1	3_prime_UTR_variant
2bc1788_GAC_5	chr1	233518353	233518354	+	TGACGTGGAAGGTCAGAGCA	2bc1788_GAC_5.4	MLK4	missense_variant
2bc1788_GAC_5	chr1	233518353	233518354	+	CTGACGTGGAAGGTCAGAGC	2bc1788_GAC_5.5	MLK4	missense_variant
2bc17895_GAC_7	chr7	66420750	66420751	+	GGACTTGAGGACCTACCTGA	2bc17895_GAC_7.4	TMEM248	3_prime_UTR_variant
2bc17897_GAC_1	chr7	66423167	66423168	+	CGGACTGGAGGGCCAGCAGA	2bc17897_GAC_1.5	TMEM248	3_prime_UTR_variant
2bc1790_GAC_1	chr1	233807118	233807119	+	GAAGGACAAGGACGAGGATC	2bc1790_GAC_1.7	KCNK1	missense_variant
2bc17907_GAC_5	chr7	70256047	70256048	+	TGAGAGACAGAACTCCTGCA	2bc17907_GAC_5.8	AUTS2	3_prime_UTR_variant
2bc17908_GAC_2	chr7	70256840	70256841	+	GGACATGAGCAACCAGTGCC	2bc17908_GAC_2.4	AUTS2	3_prime_UTR_variant
2bc17911_GAC_1	chr7	72416819	72416820	+	TCTGGACCTTGGCACCTGCT	2bc17911_GAC_1.7	POM121	3_prime_UTR_variant
2bc17915_GAC_1	chr7	73097898	73097899	+	ATGACATAAAAACCGGGTGC	2bc17915_GAC_1.5	WBSCR22	5_prime_UTR_variant
2bc17917_GAC_2	chr7	73536746	73536747	+	GGACCATGACTTAGGGAGGT	2bc17917_GAC_2.4	LIMK1	3_prime_UTR_variant
2bc17917_GAC_2	chr7	73536746	73536747	+	GGGACCATGACTTAGGGAGG	2bc17917_GAC_2.5	LIMK1	3_prime_UTR_variant
2bc17917_GAC_2	chr7	73536746	73536747	+	CGTGGGACCATGACTTAGGG	2bc17917_GAC_2.8	LIMK1	3_prime_UTR_variant
2bc17919_AAC_2	chr7	73790484	73790485	+	CAACGAGAAGTACGCACAGG	2bc17919_AAC_2.4	CLIP2	missense_variant
2bc17919_AAC_2	chr7	73790484	73790485	+	GGCCAACGAGAAGTACGCAC	2bc17919_AAC_2.7	CLIP2	missense_variant
2bc17919_GAC_5	chr7	73790562	73790563	+	GGACAACTGGAAATCCAAGC	2bc17919_GAC_5.4	CLIP2	missense_variant
2bc17919_GAC_8	chr7	73790598	73790599	+	GGACCACCAGAAGTCCCTGG	2bc17919_GAC_8.4	CLIP2	missense_variant
2bc17919_GAC_8	chr7	73790598	73790599	+	CTCGGACCACCAGAAGTCCC	2bc17919_GAC_8.7	CLIP2	missense_variant
2bc17920_GAC_4	chr7	73791024	73791025	+	GGACTACGAGCGGCTGCAGC	2bc17920_GAC_4.4	CLIP2	missense_variant
2bc17920_GAC_4	chr7	73791024	73791025	+	TGGACTACGAGCGGCTGCAG	2bc17920_GAC_4.5	CLIP2	missense_variant
2bc17921_AAC_5	chr7	73818302	73818303	+	CAATAACGTACTCACCGCCG	2bc17921_AAC_5.7	CLIP2	3_prime_UTR_variant
2bc17923_GAC_4	chr7	73819228	73819229	+	CTGGGACTGAGACCCAGGCC	2bc17923_GAC_4.7	CLIP2	3_prime_UTR_variant
2bc17925_GAC_2	chr7	75517917	75517918	+	ACGGACAAGGCTCCTCGCCA	2bc17925_GAC_2.6	RHBDD2	3_prime_UTR_variant
2bc17926_GAC_2	chr7	75615921	75615922	+	CAAAGACTCCTCTGGGCCTG	2bc17926_GAC_2.7	POR	3_prime_UTR_variant
2bc17926_GAC_2	chr7	75615921	75615922	+	ACAAAGACTCCTCTGGGCCT	2bc17926_GAC_2.8	POR	3_prime_UTR_variant
2bc17947_AAC_9	chr7	86823315	86823316	+	AGAACTGATGAATAGTGTTA	2bc17947_AAC_9.5	DMTF1	synonymous_variant
2bc17950_GAC_3	chr7	87536870	87536871	+	AAATGACTTAGAAGAACTAA	2bc17950_GAC_3.7	DBF4	missense_variant
2bc17950_GAC_3	chr7	87536870	87536871	+	AAAATGACTTAGAAGAACTA	2bc17950_GAC_3.8	DBF4	missense_variant
2bc17957_GAC_3	chr7	89854703	89854704	+	GGACCTGAGACATCTGCTTG	2bc17957_GAC_3.4	STEAP2	missense_variant
2bc17966_GAC_1	chr7	90042071	90042072	+	CAGGGACTCTGCTTCCCAAC	2bc17966_GAC_1.7	CTB-13L3.1	missense_variant
2bc17969_GAC_3	chr7	90896127	90896128	+	AGACTACAGTCTGAGACCCG	2bc17969_GAC_3.4	FZD1	missense_variant
2bc17969_GAC_3	chr7	90896127	90896128	+	GAGACTACAGTCTGAGACCC	2bc17969_GAC_3.5	FZD1	missense_variant
2bc17969_GAC_3	chr7	90896127	90896128	+	GGAGACTACAGTCTGAGACC	2bc17969_GAC_3.6	FZD1	missense_variant
2bc17979_GAC_1	chr7	91632303	91632304	+	GTTGTGACCATGACAAGCAG	2bc17979_GAC_1.8	AKAP9	missense_variant
2bc17989.0_GAC_5	chr7	92027751	92027752	+	GGTGACAGCCTCATGAGACT	2bc17989.0_GAC_5.6	ANKIB1	missense_variant
2bc17994_AAC_9	chr7	92164015	92164016	+	AAACTCTTTGAAAAACTCAG	2bc17994_AAC_9.4	RBM48	missense_variant
2bc18009_GAC_2	chr7	94294047	94294048	+	CAAGGACTGGCCAATACTTG	2bc18009_GAC_2.7	PEG10	3_prime_UTR_variant
2bc18010_GAC_1	chr7	94295060	94295061	+	GTGACTGTGTGCTAAATTTT	2bc18010_GAC_1.5	PEG10	3_prime_UTR_variant
2bc18011_GAC_4	chr7	94295443	94295444	+	CATGACTTTTCTTGCGGTTT	2bc18011_GAC_4.6	PEG10	3_prime_UTR_variant
2bc18011_GAC_5	chr7	94295487	94295488	+	GGAGGACTGAGGCCTTATTA	2bc18011_GAC_5.7	PEG10	3_prime_UTR_variant
2bc18012_GAC_2	chr7	94295662	94295663	+	CTTGTGACATGAAACATCTC	2bc18012_GAC_2.8	PEG10	3_prime_UTR_variant
2bc18012_GAC_5	chr7	94295723	94295724	+	AAGACTATGTCTTCACATCA	2bc18012_GAC_5.5	PEG10	3_prime_UTR_variant
2bc18014_GAC_3	chr7	94296211	94296212	+	TGGACACTGTCTTGAGGATG	2bc18014_GAC_3.5	PEG10	3_prime_UTR_variant
2bc18048_GAC_2	chr7	95169027	95169028	+	GGACTATGGGGACTTGCAAG	2bc18048_GAC_2.4	ASB4	3_prime_UTR_variant
2bc18048_GAC_2	chr7	95169027	95169028	+	TGGACTATGGGGACTTGCAA	2bc18048_GAC_2.5	ASB4	3_prime_UTR_variant
2bc18048_GAC_2	chr7	95169027	95169028	+	ATGGACTATGGGGACTTGCA	2bc18048_GAC_2.6	ASB4	3_prime_UTR_variant
2bc1805_AAC_1	chr1	235505546	235505547	+	TTGGAACTCCATCAGGGACA	2bc1805_AAC_1.7	GGPS1	synonymous_variant
2bc18050_AAC_4	chr7	96810436	96810437	+	TGAACAAATTGGACAGTTGC	2bc18050_AAC_4.5	ACN9	3_prime_UTR_variant
2bc18052_GAC_2	chr7	97821500	97821501	+	CCGACATGGATAATCCAGAA	2bc18052_GAC_2.5	LMTK2	missense_variant
2bc18052_GAC_9	chr7	97821638	97821639	+	GGGGACTTACACGTGACCAG	2bc18052_GAC_9.6	LMTK2	missense_variant
2bc18069_GAC_3	chr7	98609934	98609935	+	CCTGGACAATCTGTGCCGCA	2bc18069_GAC_3.7	TRRAP	missense_variant
2bc1807_GAC_5	chr1	236645659	236645660	+	AGGACTTACTAGACGTGATC	2bc1807_GAC_5.5	EDARADD	missense_variant
2bc18070_AAC_1	chr7	98610160	98610161	+	AGCTGAACTATGACGATGCT	2bc18070_AAC_1.8	TRRAP	3_prime_UTR_variant
2bc18072_AAC_2	chr7	98610608	98610609	+	GAACTCTGAGAGTCTGCAGG	2bc18072_AAC_2.4	TRRAP	3_prime_UTR_variant
2bc18072_AAC_2	chr7	98610608	98610609	+	ACAGAACTCTGAGAGTCTGC	2bc18072_AAC_2.7	TRRAP	3_prime_UTR_variant
2bc18073_GAC_3	chr7	99054116	99054117	+	CAGTGGACAGTGACAGCAGC	2bc18073_GAC_3.8	ATP5J2-PTCD1	synonymous_variant
2bc18079_AAC_5	chr7	99123741	99123742	+	CCTCAAACTTTATTCAGCAT	2bc18079_AAC_5.8	ZKSCAN5	missense_variant
2bc18087_GAC_2	chr7	99130127	99130128	+	ATGGACATGGTCGAGGAATT	2bc18087_GAC_2.6	ZKSCAN5	3_prime_UTR_variant
2bc1809_GAC_3	chr1	236646041	236646042	+	AGGACAAGGACGTGGAACAG	2bc1809_GAC_3.5	EDARADD	3_prime_UTR_variant
2bc18102_GAC_4	chr7	99227965	99227966	+	CTTGACACGTGTTGGTAGCT	2bc18102_GAC_4.6	ZSCAN25	3_prime_UTR_variant
2bc18102_GAC_4	chr7	99227965	99227966	+	CCTTGACACGTGTTGGTAGC	2bc18102_GAC_4.7	ZSCAN25	3_prime_UTR_variant
2bc18110_AAC_4	chr7	99632277	99632278	+	GTGAAAACAAAAACGACATT	2bc18110_AAC_4.8	ZKSCAN1	3_prime_UTR_variant
2bc18122_AAC_10	chr7	99704710	99704711	+	AAACTTTTATTCTGAGAAAC	2bc18122_AAC_10.4	TAF6	3_prime_UTR_variant
2bc18140_GAC_3	chr7	100029141	100029142	+	AGACTTTGGAAGGGGACCCG	2bc18140_GAC_3.4	MEPCE	missense_variant
2bc18140_GAC_3	chr7	100029141	100029142	+	CAGACTTTGGAAGGGGACCC	2bc18140_GAC_3.5	MEPCE	missense_variant
2bc18140_GAC_3	chr7	100029141	100029142	+	CCAGACTTTGGAAGGGGACC	2bc18140_GAC_3.6	MEPCE	missense_variant
2bc18144_GAC_5	chr7	100304583	100304584	+	GACGGACTTTAAGGCCCAGC	2bc18144_GAC_5.7	POP7	missense_variant
2bc18156_GAC_2	chr7	100730720	100730721	+	AGACTGCCTGGCACAGCTGG	2bc18156_GAC_2.4	TRIM56	missense_variant
2bc18156_GAC_2	chr7	100730720	100730721	+	CCAAGACTGCCTGGCACAGC	2bc18156_GAC_2.7	TRIM56	missense_variant
2bc18159_GAC_11	chr7	100731916	100731917	+	CAGACACCCCACGAGGATGG	2bc18159_GAC_11.5	TRIM56	missense_variant
2bc18159_GAC_11	chr7	100731916	100731917	+	GCCCAGACACCCCACGAGGA	2bc18159_GAC_11.8	TRIM56	missense_variant
2bc18162_GAC_2	chr7	100732853	100732854	+	TCCGGACAGTTAAAGGGGCT	2bc18162_GAC_2.7	TRIM56	missense_variant
2bc18162_GAC_4	chr7	100732945	100732946	+	GGACATTTTCCTGAAGGGCA	2bc18162_GAC_4.4	TRIM56	3_prime_UTR_variant
2bc18162_GAC_4	chr7	100732945	100732946	+	AGGACATTTTCCTGAAGGGC	2bc18162_GAC_4.5	TRIM56	3_prime_UTR_variant
2bc18165_GAC_2	chr7	100734505	100734506	+	GTGGACAGTGGGGCATTCGT	2bc18165_GAC_2.6	TRIM56	intron_variant
2bc18165_GAC_2	chr7	100734505	100734506	+	TGTGGACAGTGGGGCATTCG	2bc18165_GAC_2.7	TRIM56	intron_variant
2bc18173_AAC_2	chr7	100781087	100781088	+	GATGGAACTACGGGGCTTAC	2bc18173_AAC_2.8	SERPINE1	3_prime_UTR_variant
2bc18197_GAC_2	chr7	102087571	102087572	+	AGACATTTTGCAAGGCTGCC	2bc18197_GAC_2.4	ORAI2	3_prime_UTR_variant
2bc18197_GAC_2	chr7	102087571	102087572	+	CAGACATTTTGCAAGGCTGC	2bc18197_GAC_2.5	ORAI2	3_prime_UTR_variant
2bc18200_GAC_1	chr7	102088297	102088298	+	CGGACTCAGAGGGGCCACCG	2bc18200_GAC_1.5	ORAI2	3_prime_UTR_variant
2bc18200_GAC_1	chr7	102088297	102088298	+	ACGGACTCAGAGGGGCCACC	2bc18200_GAC_1.6	ORAI2	3_prime_UTR_variant
2bc18200_GAC_1	chr7	102088297	102088298	+	CACGGACTCAGAGGGGCCAC	2bc18200_GAC_1.7	ORAI2	3_prime_UTR_variant
2bc18203_GAC_1	chr7	102089944	102089945	+	CAGGACTTTAAGACCAGCCT	2bc18203_GAC_1.6	ORAI2	3_prime_UTR_variant
2bc18210_AAC_17	chr7	104748059	104748060	+	CAACTGGACTCGACTCACTC	2bc18210_AAC_17.4	KMT2E	synonymous_variant
2bc18210_GAC_18	chr7	104748064	104748065	+	GGACTCGACTCACTCTGGAC	2bc18210_GAC_18.4	KMT2E	missense_variant
2bc18210_GAC_18	chr7	104748064	104748065	+	TGGACTCGACTCACTCTGGA	2bc18210_GAC_18.5	KMT2E	missense_variant
2bc18210_GAC_19	chr7	104748069	104748070	+	GACTCGACTCACTCTGGACG	2bc18210_GAC_19.8	KMT2E	missense_variant
2bc18213.1_AAC_3	chr7	104752940	104752941	+	CAACAAACTGTGTTTACATC	2bc18213.1_AAC_3.8	KMT2E	missense_variant
2bc1823_AAC_8	chr1	236715067	236715068	+	AAACGGACTCTCAAATGATC	2bc1823_AAC_8.4	LGALS8	3_prime_UTR_variant
2bc1823_GAC_13	chr1	236715158	236715159	+	AGACTGGAGCTGCCTGTATG	2bc1823_GAC_13.4	LGALS8	3_prime_UTR_variant
2bc18232_GAC_2	chr7	107559804	107559805	+	GGACTGAATTATGAAACTTT	2bc18232_GAC_2.4	DLD	3_prime_UTR_variant
2bc18233_GAC_3	chr7	108213394	108213395	+	GGACACAGTGCTTTTACTAG	2bc18233_GAC_3.4	DNAJB9	synonymous_variant
2bc18233_GAC_6	chr7	108213474	108213475	+	GATGACTTATTTAAAGACTT	2bc18233_GAC_6.6	DNAJB9	missense_variant
2bc18234_AAC_5	chr7	108213748	108213749	+	CACTCAACGAAGAGGAAATA	2bc18234_AAC_5.8	DNAJB9	synonymous_variant
2bc18234_GAC_3	chr7	108213698	108213699	+	CAGACTGAAAATAGATTTCA	2bc18234_GAC_3.5	DNAJB9	missense_variant
2bc18234_GAC_4	chr7	108213737	108213738	+	AGGACTGTCACTCAACGAAG	2bc18234_GAC_4.5	DNAJB9	missense_variant
2bc18235_AAC_10	chr7	111982882	111982883	+	ATCAACAAAAGATTGGTCCT	2bc18235_AAC_10.6	ZNF277	3_prime_UTR_variant
2bc18247_AAC_1	chr7	116146471	116146472	+	GATGAACTTATAATGATTAA	2bc18247_AAC_1.7	CAV2	3_prime_UTR_variant
2bc18247_AAC_1	chr7	116146471	116146472	+	TGATGAACTTATAATGATTA	2bc18247_AAC_1.8	CAV2	3_prime_UTR_variant
2bc18264_GAC_4	chr7	116437802	116437803	+	AATGACTGTAAATTGCGATA	2bc18264_GAC_4.6	MET	3_prime_UTR_variant
2bc1827_GAC_5	chr1	237061049	237061050	+	GGCTGACACTTACCTGCTTC	2bc1827_GAC_5.7	MTR	3_prime_UTR_variant
2bc18278_GAC_2	chr7	127732419	127732420	+	AAAGACTATGTCCTAGTGGA	2bc18278_GAC_2.6	SND1	3_prime_UTR_variant
2bc18278_GAC_2	chr7	127732419	127732420	+	CAAAGACTATGTCCTAGTGG	2bc18278_GAC_2.7	SND1	3_prime_UTR_variant
2bc18279_GAC_8	chr7	128097553	128097554	+	TGACCTAGACATGTCCAGAT	2bc18279_GAC_8.4	RP11-212P7.3	3_prime_UTR_variant
2bc18279_GAC_8	chr7	128097553	128097554	+	CTGACCTAGACATGTCCAGA	2bc18279_GAC_8.5	RP11-212P7.3	3_prime_UTR_variant
2bc18280_GAC_1	chr7	128098407	128098408	+	TGGACATTGTGGCCACCATG	2bc18280_GAC_1.5	RP11-212P7.3	3_prime_UTR_variant
2bc18287_AAC_2	chr7	128409316	128409317	+	AAACTTTTTAAGACATGAAA	2bc18287_AAC_2.4	CALU	3_prime_UTR_variant
2bc1829_GAC_6	chr1	237061456	237061457	+	AGACCTCGTTTTCTAAAGGC	2bc1829_GAC_6.4	MTR	3_prime_UTR_variant
2bc1829_GAC_6	chr1	237061456	237061457	+	CGGAAGACCTCGTTTTCTAA	2bc1829_GAC_6.8	MTR	3_prime_UTR_variant
2bc18291_AAC_1	chr7	128589120	128589121	+	AAAGAACTCTCCCAACCCTG	2bc18291_AAC_1.7	IRF5	3_prime_UTR_variant
2bc18291_AAC_1	chr7	128589120	128589121	+	GAAAGAACTCTCCCAACCCT	2bc18291_AAC_1.8	IRF5	3_prime_UTR_variant
2bc18304_GAC_4	chr7	129125515	129125516	+	GGACTCTGAGTTTTCACCTG	2bc18304_GAC_4.4	STRIP2	missense_variant
2bc18308_GAC_2	chr7	129394983	129394984	+	GGACGGCCAAGCTGTGGAGG	2bc18308_GAC_2.4	NRF1	missense_variant
2bc18308_GAC_2	chr7	129394983	129394984	+	CATGGACGGCCAAGCTGTGG	2bc18308_GAC_2.7	NRF1	missense_variant
2bc18312_GAC_14	chr7	129770596	129770597	+	TCTGGACTGTTCATTGATAC	2bc18312_GAC_14.7	KLHDC10	3_prime_UTR_variant
2bc18316_GAC_10	chr7	131172586	131172587	+	GGACTGCACCAGAGTTCTGA	2bc18316_GAC_10.4	MKLN1	3_prime_UTR_variant
2bc18321_GAC_2	chr7	133749554	133749555	+	GTTGGACTCTGAAAAACAAG	2bc18321_GAC_2.7	EXOC4	3_prime_UTR_variant
2bc18325_AAC_5	chr7	134212599	134212600	+	CAAAAACAGCAACAGAGAGC	2bc18325_AAC_5.7	AKR1B10	5_prime_UTR_variant
2bc18326_AAC_6	chr7	134346350	134346351	+	ACTCAACAGCGAAGGAATGG	2bc18326_AAC_6.7	BPGM	missense_variant
2bc18326_GAC_3	chr7	134346288	134346289	+	TAAGACATGGAGAGGGTGCT	2bc18326_GAC_3.6	BPGM	synonymous_variant
2bc18345_GAC_1	chr7	138269634	138269635	+	ATGATGACTTTGTACAGCCC	2bc18345_GAC_1.8	TRIM24	missense_variant
2bc18353_AAC_1	chr7	138968463	138968464	+	GAACTATGTGTCTCCATTAC	2bc18353_AAC_1.4	UBN2	missense_variant
2bc18382_GAC_1	chr7	142965923	142965924	+	CAGACTTTAAGATTGCCCGG	2bc18382_GAC_1.5	AC073342.12	synonymous_variant
2bc18382_GAC_1	chr7	142965923	142965924	+	TGCCAGACTTTAAGATTGCC	2bc18382_GAC_1.8	AC073342.12	synonymous_variant
2bc18396_GAC_3	chr7	148875907	148875908	+	TGACCTGCCTGAAGCCTCTG	2bc18396_GAC_3.4	ZNF398	missense_variant
2bc18397_GAC_4	chr7	148876199	148876200	+	AAGACTTACCTACCATCTTC	2bc18397_GAC_4.5	ZNF398	synonymous_variant
2bc18397_GAC_4	chr7	148876199	148876200	+	CAAGACTTACCTACCATCTT	2bc18397_GAC_4.6	ZNF398	synonymous_variant
2bc18407_GAC_1	chr7	148921912	148921913	+	ATGGACGCCCAGCTCATCTA	2bc18407_GAC_1.6	ZNF282	3_prime_UTR_variant
2bc18407_GAC_1	chr7	148921912	148921913	+	AATGGACGCCCAGCTCATCT	2bc18407_GAC_1.7	ZNF282	3_prime_UTR_variant
2bc18423_GAC_1	chr7	149576733	149576734	+	TTACAGACGGGGCAGATGCC	2bc18423_GAC_1.8	ATP6V0E2	3_prime_UTR_variant
2bc18431_GAC_3	chr7	150069987	150069988	+	CGACGACGAGGAGAGACTCC	2bc18431_GAC_3.4	ZNF775	3_prime_UTR_variant
2bc18431_GAC_7	chr7	150070132	150070133	+	GGACAATGGGAATCCTAGAG	2bc18431_GAC_7.4	ZNF775	3_prime_UTR_variant
2bc18431_GAC_7	chr7	150070132	150070133	+	GGGACAATGGGAATCCTAGA	2bc18431_GAC_7.5	ZNF775	3_prime_UTR_variant
2bc18431_GAC_7	chr7	150070132	150070133	+	GGGGACAATGGGAATCCTAG	2bc18431_GAC_7.6	ZNF775	3_prime_UTR_variant
2bc18433_AAC_5	chr7	150070933	150070934	+	AGGAACTTCCGCACCTCCTG	2bc18433_AAC_5.6	ZNF775	3_prime_UTR_variant
2bc18433_GAC_2	chr7	150070820	150070821	+	AAGGACTGCCGCATTGGTGA	2bc18433_GAC_2.6	ZNF775	3_prime_UTR_variant
2bc18438_AAC_3	chr7	150107464	150107465	+	ACAAACTCTCCAGGCCTGGT	2bc18438_AAC_3.6	ZNF775	non_coding_transcript_exon_variant
2bc18438_AAC_3	chr7	150107464	150107465	+	GACAAACTCTCCAGGCCTGG	2bc18438_AAC_3.7	ZNF775	non_coding_transcript_exon_variant
2bc18454_GAC_1	chr7	150930583	150930584	+	TGAGGACCGATGCCAGAGGC	2bc18454_GAC_1.7	CHPF2	5_prime_UTR_variant
2bc18456_AAC_5	chr7	150932474	150932475	+	ATCAACCAAGACCTGTACTT	2bc18456_AAC_5.6	CHPF2	missense_variant
2bc18456_GAC_3	chr7	150932396	150932397	+	CGACTGGTTCTTCATCATGC	2bc18456_GAC_3.4	CHPF2	missense_variant
2bc18456_GAC_6	chr7	150932480	150932481	+	CCAAGACCTGTACTTAGGCC	2bc18456_GAC_6.7	CHPF2	missense_variant
2bc18456_GAC_6	chr7	150932480	150932481	+	ACCAAGACCTGTACTTAGGC	2bc18456_GAC_6.8	CHPF2	missense_variant
2bc18458_AAC_1	chr7	150933516	150933517	+	ATTTGAACTGGCCAAAAATA	2bc18458_AAC_1.8	CHPF2	synonymous_variant
2bc1846_GAC_2	chr1	242042166	242042167	+	AGACCAAGAAGGCAAGAGAC	2bc1846_GAC_2.4	EXO1	missense_variant
2bc18460_GAC_3	chr7	150934757	150934758	+	CTTCGACCCAGCACGGGGCA	2bc18460_GAC_3.7	CHPF2	missense_variant
2bc18463_AAC_3	chr7	150935514	150935515	+	TGAACTGGCAGGCCAGGAAG	2bc18463_AAC_3.5	CHPF2	synonymous_variant
2bc18475_AAC_3	chr7	154795836	154795837	+	AGGAACTCATGGGTGATTAT	2bc18475_AAC_3.6	PAXIP1-AS1	non_coding_transcript_exon_variant
2bc18479_AAC_7	chr7	155473391	155473392	+	GTATGAACAAGAACAAGGAG	2bc18479_AAC_7.8	RBM33	synonymous_variant
2bc18493_GAC_1	chr7	156808604	156808605	+	GCAGACTGTTGGCAGAAAAA	2bc18493_GAC_1.6	MNX1-AS1	non_coding_transcript_exon_variant
2bc1852_GAC_2	chr1	244217626	244217627	+	GGGACTTGGCGGCCGAGCCT	2bc1852_GAC_2.5	ZBTB18	missense_variant
2bc1852_GAC_2	chr1	244217626	244217627	+	AGGGACTTGGCGGCCGAGCC	2bc1852_GAC_2.6	ZBTB18	missense_variant
2bc18537_AAC_7	chr8	6303255	6303256	+	TGTGGAACTTCTAGACTTAT	2bc18537_AAC_7.8	MCPH1	3_prime_UTR_variant
2bc18544_AAC_1	chr8	6615168	6615169	+	GAACTAATGACAACTTGAGA	2bc18544_AAC_1.4	AGPAT5	3_prime_UTR_variant
2bc1857_GAC_2	chr1	244220008	244220009	+	CTATGGACTGAAAAAGCCCC	2bc1857_GAC_2.8	ZBTB18	3_prime_UTR_variant
2bc1857_GAC_4	chr1	244220038	244220039	+	GGACTGCCTTGATTGACATG	2bc1857_GAC_4.4	ZBTB18	3_prime_UTR_variant
2bc1857_GAC_4	chr1	244220038	244220039	+	TGGACTGCCTTGATTGACAT	2bc1857_GAC_4.5	ZBTB18	3_prime_UTR_variant
2bc1857_GAC_4	chr1	244220038	244220039	+	CTGGACTGCCTTGATTGACA	2bc1857_GAC_4.6	ZBTB18	3_prime_UTR_variant
2bc1858_GAC_2	chr1	244220338	244220339	+	TGGACTGTTTTGGAAATATT	2bc1858_GAC_2.5	ZBTB18	3_prime_UTR_variant
2bc18581_GAC_1	chr8	17422796	17422797	+	CTGGACAGCATCTCCTCAGA	2bc18581_GAC_1.6	SLC7A2	3_prime_UTR_variant
2bc18612_GAC_3	chr8	19709203	19709204	+	GGAGGACTTTCGCCTGGCCA	2bc18612_GAC_3.7	INTS10	synonymous_variant
2bc18622_AAC_1	chr8	21961711	21961712	+	CACAAACGTGGGTGTTGGTG	2bc18622_AAC_1.7	AC091171.1	3_prime_UTR_variant
2bc18649_GAC_3	chr8	23083450	23083451	+	AGACTATCTGGCACATGACA	2bc18649_GAC_3.4	RP11-1149O23.4	non_coding_transcript_exon_variant
2bc18652_AAC_7	chr8	23118188	23118189	+	AGAAACTCTCAGAATGTGTT	2bc18652_AAC_7.6	CHMP7	3_prime_UTR_variant
2bc18652_GAC_9	chr8	23118261	23118262	+	TACAGGACAGATAGAATTTC	2bc18652_GAC_9.8	CHMP7	3_prime_UTR_variant
2bc18653_GAC_1	chr8	23118618	23118619	+	GGGACTTAGCTGCCATTTTA	2bc18653_GAC_1.5	CHMP7	3_prime_UTR_variant
2bc18662_GAC_2	chr8	23429567	23429568	+	GGACAGGAAGGACTTGGGAA	2bc18662_GAC_2.4	SLC25A37	3_prime_UTR_variant
2bc18662_GAC_2	chr8	23429567	23429568	+	TGGACAGGAAGGACTTGGGA	2bc18662_GAC_2.5	SLC25A37	3_prime_UTR_variant
2bc18675_AAC_3	chr8	25271586	25271587	+	GTCACAACTTTTGTGAATAC	2bc18675_AAC_3.8	DOCK5	3_prime_UTR_variant
2bc18695_GAC_2	chr8	27528651	27528652	+	AGGACAGCCAGGCCCAAAAG	2bc18695_GAC_2.5	SCARA3	synonymous_variant
2bc18695_GAC_2	chr8	27528651	27528652	+	GAGGACAGCCAGGCCCAAAA	2bc18695_GAC_2.6	SCARA3	synonymous_variant
2bc18695_GAC_2	chr8	27528651	27528652	+	AGAGGACAGCCAGGCCCAAA	2bc18695_GAC_2.7	SCARA3	synonymous_variant
2bc18695_GAC_3	chr8	27528671	27528672	+	AAGGGGACATAGGGCCCCCA	2bc18695_GAC_3.8	SCARA3	missense_variant
2bc18699_GAC_3	chr8	27530127	27530128	+	AGCTGGACTAGGAGTGGGAA	2bc18699_GAC_3.8	SCARA3	3_prime_UTR_variant
2bc18701_GAC_4	chr8	27634025	27634026	+	AGACTGCCATCAGCAAATCA	2bc18701_GAC_4.4	ESCO2	5_prime_UTR_variant
2bc18705_GAC_2	chr8	28047373	28047374	+	GAGACTGGAAACTGCCTTCA	2bc18705_GAC_2.5	ELP3	3_prime_UTR_variant
2bc18719_GAC_3	chr8	28573179	28573180	+	TAGACACTATGCATATTTGT	2bc18719_GAC_3.5	EXTL3	5_prime_UTR_variant
2bc1872_AAC_2	chr1	249141571	249141572	+	GAACGAGCTCACGGCGGTGA	2bc1872_AAC_2.4	ZNF672	synonymous_variant
2bc18721_GAC_3	chr8	28573544	28573545	+	CCCGACGTGATCTGGGGGGC	2bc18721_GAC_3.6	EXTL3	5_prime_UTR_variant
2bc18725_GAC_13	chr8	28575371	28575372	+	TCACTGACTTTTACCGCAGC	2bc18725_GAC_13.8	EXTL3	missense_variant
2bc18725_GAC_7	chr8	28575281	28575282	+	TGACAACGGGGACCTGGACC	2bc18725_GAC_7.4	EXTL3	missense_variant
2bc18742_GAC_4	chr8	29963407	29963408	+	ATGGACTTCCTGTCATTTGT	2bc18742_GAC_4.6	LEPROTL1	3_prime_UTR_variant
2bc18743_GAC_1	chr8	29963541	29963542	+	AGACTTGCTGAAGGATTAAA	2bc18743_GAC_1.4	LEPROTL1	3_prime_UTR_variant
2bc18752_GAC_5	chr8	30410135	30410136	+	TGGATGACAAGCAACCACTG	2bc18752_GAC_5.8	RBPMS	intron_variant
2bc18754_GAC_2	chr8	30413241	30413242	+	CTTGACGCAGGCAGTCTGGA	2bc18754_GAC_2.6	RBPMS	intron_variant
2bc18754_GAC_2	chr8	30413241	30413242	+	CCTTGACGCAGGCAGTCTGG	2bc18754_GAC_2.7	RBPMS	intron_variant
2bc1876_GAC_2	chr1	249142446	249142447	+	GCTCGGACCTCACCAAGCAC	2bc1876_GAC_2.8	ZNF672	missense_variant
2bc18774.0_AAC_7	chr8	32621616	32621617	+	GAAACTCGCCAATAGCCGGC	2bc18774.0_AAC_7.5	NRG1	3_prime_UTR_variant
2bc18774.0_AAC_7	chr8	32621616	32621617	+	AGAAACTCGCCAATAGCCGG	2bc18774.0_AAC_7.6	NRG1	3_prime_UTR_variant
2bc18774.1_GAC_8	chr8	32621854	32621855	+	CTCGACACAGGAAGAAATCC	2bc18774.1_GAC_8.6	NRG1	3_prime_UTR_variant
2bc18799_AAC_1	chr8	37611487	37611488	+	TCCAACAGCAAGATTTACTT	2bc18799_AAC_1.6	ERLIN2	missense_variant
2bc18799_GAC_2	chr8	37611511	37611512	+	AGACATTCCTAACATGTTCA	2bc18799_GAC_2.4	ERLIN2	missense_variant
2bc18819_GAC_9	chr8	38678077	38678078	+	AGTGACTTTTGTTCTCCCAC	2bc18819_GAC_9.6	TACC1	5_prime_UTR_variant
2bc18825_GAC_1	chr8	38854493	38854494	+	CCAGACTTGGGGCCCCGGCA	2bc18825_GAC_1.6	ADAM9	5_prime_UTR_variant
2bc18825_GAC_1	chr8	38854493	38854494	+	GCCAGACTTGGGGCCCCGGC	2bc18825_GAC_1.7	ADAM9	5_prime_UTR_variant
2bc18829.0_GAC_10	chr8	40011517	40011518	+	ACCGGGACTGGAAAGGGACC	2bc18829.0_GAC_10.8	C8orf4	3_prime_UTR_variant
2bc18829.0_GAC_4	chr8	40011392	40011393	+	ATAAGGACGTTATCCAAGAA	2bc18829.0_GAC_4.8	C8orf4	3_prime_UTR_variant
2bc18829.1_AAC_3	chr8	40011596	40011597	+	AGAACAAAATGCTTTCAGCA	2bc18829.1_AAC_3.5	C8orf4	3_prime_UTR_variant
2bc18829.1_AAC_6	chr8	40011687	40011688	+	TGAGAACTAAAGAAAACAGA	2bc18829.1_AAC_6.7	C8orf4	3_prime_UTR_variant
2bc18834_AAC_3	chr8	41456060	41456061	+	TGAACTCTCTACCATGAACA	2bc18834_AAC_3.5	AGPAT6	5_prime_UTR_variant
2bc18834_GAC_2	chr8	41455980	41455981	+	AAGACTGTAGCTCTCCAGGT	2bc18834_GAC_2.5	AGPAT6	5_prime_UTR_variant
2bc18843_GAC_2	chr8	42188506	42188507	+	GGACTCGACCCCCTGACATG	2bc18843_GAC_2.4	IKBKB	3_prime_UTR_variant
2bc18843_GAC_2	chr8	42188506	42188507	+	GGGACTCGACCCCCTGACAT	2bc18843_GAC_2.5	IKBKB	3_prime_UTR_variant
2bc18843_GAC_2	chr8	42188506	42188507	+	GGGGACTCGACCCCCTGACA	2bc18843_GAC_2.6	IKBKB	3_prime_UTR_variant
2bc18844_GAC_1	chr8	42188705	42188706	+	GTGACTTTCACCCAGGACCC	2bc18844_GAC_1.5	IKBKB	3_prime_UTR_variant
2bc18866_AAC_2	chr8	43055684	43055685	+	AAACTTTTAAAAACTCTCAT	2bc18866_AAC_2.4	HGSNAT	3_prime_UTR_variant
2bc18867_GAC_3	chr8	43055808	43055809	+	AAAGGACAAACAGAGACACA	2bc18867_GAC_3.7	HGSNAT	3_prime_UTR_variant
2bc18867_GAC_5	chr8	43055818	43055819	+	AGACACACGGCATTGTTCAT	2bc18867_GAC_5.4	HGSNAT	3_prime_UTR_variant
2bc18867_GAC_5	chr8	43055818	43055819	+	GAGACACACGGCATTGTTCA	2bc18867_GAC_5.5	HGSNAT	3_prime_UTR_variant
2bc18876_AAC_3	chr8	54870959	54870960	+	CATGAACTCTGCTGTCTATA	2bc18876_AAC_3.7	RGS20	missense_variant
2bc18884_AAC_4	chr8	56699142	56699143	+	TTGGAACTTTCCTGATACAA	2bc18884_AAC_4.7	TGS1	missense_variant
2bc18885_AAC_1	chr8	56699424	56699425	+	TAACATAAAACTGAATTCAG	2bc18885_AAC_1.4	TGS1	missense_variant
2bc18890_AAC_2	chr8	56923429	56923430	+	GAAACTGCTCTGTGTTTAGA	2bc18890_AAC_2.5	LYN	3_prime_UTR_variant
2bc18891_GAC_1	chr8	56923723	56923724	+	TATGAGACTATTTATACCCA	2bc18891_GAC_1.8	LYN	3_prime_UTR_variant
2bc18897_GAC_13	chr8	59059738	59059739	+	CTCAGACTGTGAACAGTCTC	2bc18897_GAC_13.7	FAM110B	missense_variant
2bc189_AAC_4	chr1	15986675	15986676	+	AATAACTGTTGCAGGTAATC	2bc189_AAC_4.6	DDI2	3_prime_UTR_variant
2bc18907_AAC_2	chr8	61693769	61693770	+	TAGATAACCAAGAACTAAAT	2bc18907_AAC_2.8	CHD7	missense_variant
2bc18907_AAC_3	chr8	61693776	61693777	+	AGAACTAAATAGGAACTCAC	2bc18907_AAC_3.5	CHD7	synonymous_variant
2bc18909_AAC_7	chr8	61765672	61765673	+	AAACTTTGCTCAAAACAGAG	2bc18909_AAC_7.4	CHD7	missense_variant
2bc18909_AAC_7	chr8	61765672	61765673	+	AAAACTTTGCTCAAAACAGA	2bc18909_AAC_7.5	CHD7	missense_variant
2bc18909_AAC_7	chr8	61765672	61765673	+	AAAAACTTTGCTCAAAACAG	2bc18909_AAC_7.6	CHD7	missense_variant
2bc18919.1_GAC_3	chr8	64099142	64099143	+	ATGACTGGACTGAAAATTGG	2bc18919.1_GAC_3.5	YTHDF3	missense_variant
2bc18919.1_GAC_3	chr8	64099142	64099143	+	GGCATGACTGGACTGAAAAT	2bc18919.1_GAC_3.8	YTHDF3	missense_variant
2bc18919.2_AAC_10	chr8	64099400	64099401	+	TTGGAACTTGGGATGAAAAA	2bc18919.2_AAC_10.7	YTHDF3	missense_variant
2bc18919.2_AAC_10	chr8	64099400	64099401	+	ATTGGAACTTGGGATGAAAA	2bc18919.2_AAC_10.8	YTHDF3	missense_variant
2bc18919.3_AAC_11	chr8	64099662	64099663	+	TTCAACCAGAACAATGGAGC	2bc18919.3_AAC_11.6	YTHDF3	missense_variant
2bc18919.3_AAC_11	chr8	64099662	64099663	+	CTTCAACCAGAACAATGGAG	2bc18919.3_AAC_11.7	YTHDF3	missense_variant
2bc18920_AAC_6	chr8	64100149	64100150	+	CAAACCGGTTACCAATTCAA	2bc18920_AAC_6.5	YTHDF3	synonymous_variant
2bc18920_AAC_6	chr8	64100149	64100150	+	ACAAACCGGTTACCAATTCA	2bc18920_AAC_6.6	YTHDF3	synonymous_variant
2bc18920_GAC_1	chr8	64099981	64099982	+	CAGTGGACATTTTTGTGGAG	2bc18920_GAC_1.8	YTHDF3	synonymous_variant
2bc18920_GAC_2	chr8	64100019	64100020	+	GTGGACTATAATGCGTATGC	2bc18920_GAC_2.6	YTHDF3	missense_variant
2bc18921_GAC_15	chr8	64122552	64122553	+	CAGAAGACTGAATGAATGCA	2bc18921_GAC_15.8	YTHDF3	3_prime_UTR_variant
2bc18928_AAC_4	chr8	67342192	67342193	+	GAACAGCAAGAAGCCTCAGC	2bc18928_AAC_4.4	RRS1	missense_variant
2bc18929.0_GAC_3	chr8	67342481	67342482	+	TCGGACCCGTCTGTAAACCA	2bc18929.0_GAC_3.6	RRS1	3_prime_UTR_variant
2bc18942_GAC_3	chr8	74893764	74893765	+	GAAGACTATATCCATCTAAT	2bc18942_GAC_3.6	TMEM70	missense_variant
2bc18942_GAC_3	chr8	74893764	74893765	+	TGAAGACTATATCCATCTAA	2bc18942_GAC_3.7	TMEM70	missense_variant
2bc18957_GAC_3	chr8	79629662	79629663	+	GGACTAAATACCCTGTAGAA	2bc18957_GAC_3.4	ZC2HC1A	missense_variant
2bc18979_AAC_6	chr8	90936927	90936928	+	AAACTTTATCAAGAGAAACT	2bc18979_AAC_6.4	OSGIN2	missense_variant
2bc18979_AAC_6	chr8	90936927	90936928	+	CAAACTTTATCAAGAGAAAC	2bc18979_AAC_6.5	OSGIN2	missense_variant
2bc18991_AAC_2	chr8	94935249	94935250	+	AGAACTAGAACGGCTGAAAT	2bc18991_AAC_2.5	PDP1	synonymous_variant
2bc18998_GAC_4	chr8	96166555	96166556	+	AGGGAGACTTAAGGAATGGA	2bc18998_GAC_4.8	PLEKHF2	missense_variant
2bc19000_GAC_6	chr8	96167017	96167018	+	CAGTGACTAAGGACACATTT	2bc19000_GAC_6.7	PLEKHF2	missense_variant
2bc19000_GAC_6	chr8	96167017	96167018	+	GCAGTGACTAAGGACACATT	2bc19000_GAC_6.8	PLEKHF2	missense_variant
2bc19002_GAC_2	chr8	97346152	97346153	+	CAGACGAGGCATTAACCCCA	2bc19002_GAC_2.5	PTDSS1	3_prime_UTR_variant
2bc19009.0_GAC_7	chr8	98737028	98737029	+	TGCGGACACCACCATAAAAA	2bc19009.0_GAC_7.7	MTDH	3_prime_UTR_variant
2bc19012_GAC_3	chr8	99039850	99039851	+	CAAAGACATGAAAAAAGCCG	2bc19012_GAC_3.7	MATN2	missense_variant
2bc19014_GAC_1	chr8	99101747	99101748	+	GGACTCTCTCAGAGCAGTGG	2bc19014_GAC_1.4	C8orf47	missense_variant
2bc19014_GAC_1	chr8	99101747	99101748	+	GAAGGACTCTCTCAGAGCAG	2bc19014_GAC_1.7	C8orf47	missense_variant
2bc19017_GAC_2	chr8	99170089	99170090	+	ATGAGGACTGGCATTACTGT	2bc19017_GAC_2.8	POP1	missense_variant
2bc19021_GAC_2	chr8	99961529	99961530	+	TGACTTTGCCAATTTGGCGG	2bc19021_GAC_2.4	OSR2	missense_variant
2bc19021_GAC_2	chr8	99961529	99961530	+	TTTTGACTTTGCCAATTTGG	2bc19021_GAC_2.7	OSR2	missense_variant
2bc19035_GAC_6	chr8	103821417	103821418	+	CAAAGGACAATGTTGCCTAA	2bc19035_GAC_6.8	KB-1732A1.1	non_coding_transcript_exon_variant
2bc19039_AAC_1	chr8	104085000	104085001	+	AAGGGAACAGAGTAAAGCCA	2bc19039_AAC_1.8	ATP6V1C1	3_prime_UTR_variant
2bc1904_GAC_7	chr10	3166545	3166546	+	TGACTTTGGTTAACACCCTG	2bc1904_GAC_7.4	PFKP	intron_variant
2bc19041_GAC_4	chr8	104336832	104336833	+	CTTAAGACTTCTGGGGGACA	2bc19041_GAC_4.8	FZD6	missense_variant
2bc19048_GAC_1	chr8	107284210	107284211	+	CTGCGGACTGGGAAGCACGA	2bc19048_GAC_1.8	OXR1	non_coding_transcript_exon_variant
2bc19050_GAC_1	chr8	107284557	107284558	+	AGAGAGACTTTACCAGATGC	2bc19050_GAC_1.8	OXR1	non_coding_transcript_exon_variant
2bc19055_AAC_1	chr8	107718777	107718778	+	AGAACTTTCCCCTATACGAG	2bc19055_AAC_1.5	OXR1	5_prime_UTR_variant
2bc19055_AAC_6	chr8	107718945	107718946	+	GAACATTCTACAAATGAAGT	2bc19055_AAC_6.4	OXR1	5_prime_UTR_variant
2bc19081_AAC_3	chr8	124453675	124453676	+	TGGAACTGTGGAGAAATTCT	2bc19081_AAC_3.6	WDYHV1	3_prime_UTR_variant
2bc19099_AAC_4	chr8	126011642	126011643	+	GGAACCATGTGGACTTTTCT	2bc19099_AAC_4.5	SQLE	5_prime_UTR_variant
2bc19099_AAC_4	chr8	126011642	126011643	+	TGGAACCATGTGGACTTTTC	2bc19099_AAC_4.6	SQLE	5_prime_UTR_variant
2bc19105.2_GAC_2	chr8	126448774	126448775	+	GATGGACAGGCCCTTTGGCG	2bc19105.2_GAC_2.7	TRIB1	3_prime_UTR_variant
2bc19105.3_AAC_3	chr8	126449033	126449034	+	ATAAACTTGAGCATTCGAAT	2bc19105.3_AAC_3.6	TRIB1	3_prime_UTR_variant
2bc19105.3_AAC_3	chr8	126449033	126449034	+	AATAAACTTGAGCATTCGAA	2bc19105.3_AAC_3.7	TRIB1	3_prime_UTR_variant
2bc19105.3_GAC_2	chr8	126449000	126449001	+	TATGGACATCTTACACCCGG	2bc19105.3_GAC_2.7	TRIB1	3_prime_UTR_variant
2bc19105.4_GAC_5	chr8	126449267	126449268	+	CAGACTGTTTTAAGTTGCTC	2bc19105.4_GAC_5.5	TRIB1	3_prime_UTR_variant
2bc19107_AAC_3	chr8	126449882	126449883	+	AAGGAACTTTAAAAATCATC	2bc19107_AAC_3.7	TRIB1	3_prime_UTR_variant
2bc19109_GAC_3	chr8	126450418	126450419	+	ATGGGACTTTGAGAAGAGGG	2bc19109_GAC_3.7	TRIB1	3_prime_UTR_variant
2bc19109_GAC_7	chr8	126450503	126450504	+	TCCGACTAAGGACTCTGGGC	2bc19109_GAC_7.6	TRIB1	3_prime_UTR_variant
2bc19110_AAC_2	chr8	128748673	128748674	+	GAAACTTTGCCCATAGCAGC	2bc19110_AAC_2.5	MYC	5_prime_UTR_variant
2bc19110_AAC_2	chr8	128748673	128748674	+	CGAAACTTTGCCCATAGCAG	2bc19110_AAC_2.6	MYC	5_prime_UTR_variant
2bc19110_AAC_3	chr8	128748711	128748712	+	GAACTTACAACACCCGAGCA	2bc19110_AAC_3.4	MYC	5_prime_UTR_variant
2bc19112_GAC_2	chr8	128752836	128752837	+	GGACTATCCTGCTGCCAAGA	2bc19112_GAC_2.4	MYC	missense_variant
2bc19112_GAC_2	chr8	128752836	128752837	+	AGGACTATCCTGCTGCCAAG	2bc19112_GAC_2.5	MYC	missense_variant
2bc1912_GAC_2	chr10	5136622	5136623	+	GTCAGACAAGTGACAGGGAA	2bc1912_GAC_2.7	AKR1C3	5_prime_UTR_variant
[truncated: 7,080 more rows]
