# Supplementary material for: Parallel functional assessment of m6A sites in human endodermal differentiation with base editor screens
Source: Nat Commun. 2022 Jan 25;13:478. doi: 10.1038/s41467-022-28106-0 (PMC8789821; doi:10.1038/s41467-022-28106-0)
Supplement: Supplementary file 5 — Supplementary Dataset 2 [file 41467_2022_28106_MOESM5_ESM.xlsx]

## Sheet: Sheet 1
File Name: Supplementary Data 2
Description: BE3 screening results in A549 cells.
sgRNA	Normalized_Counts							D30 LFC
	D0	D10_1	D10_2	D20_1	D20_2	D30_1	D30_2	Rank	FC
myc-3	2483.56	374.91	540.86	143.38	212.57	9.57	55.39	1	-6.75316
myc-2	1483.5	507.17	396.98	279.97	279.54	9.57	272.91	2	-4.85939
myc-1	1696.4	648	431.63	624.86	260.13	434.68	176.23	3	-2.6157
2bc23548_GAC_2.4	621.13	463.4	474.69	328.41	286.34	116.91	99.7	4	-2.52436
2bc36062_GAC_4.5	439.48	233.13	181.69	212.16	180.54	94.59	123.87	5	-2.0215
2bc38475.1_GAC_7.8	917.05	700.33	425.33	466.95	391.17	238.06	284.99	6	-1.81588
2bc25054_GAC_3.8	954.16	621.36	600.72	550.26	647.42	274.2	268.88	7	-1.81314
KRAS-3	1072.34	662.27	555.56	422.38	459.11	293.33	332.32	8	-1.78014
2bc71_GAC_4.4	1435.64	1022.91	1031.3	810.86	1117.2	362.41	537.76	9	-1.70133
2bc10018_AAC_5.5	919.98	560.46	662.68	581.26	854.16	227.43	388.72	10	-1.62953
2bc7096_GAC_13.7	1842.89	1678.52	1046	1106.33	1011.41	608.97	596.17	11	-1.61285
2bc35758_GAC_4.4	1583.11	1384.49	1390.47	1340.77	1149.24	502.69	555.89	12	-1.58246
NT-925	598.67	465.3	381.22	375.88	463.97	129.66	327.29	13	-1.53911
2bc12712_AAC_5.7	381.86	370.15	249.95	363.29	153.36	255.07	70.49	14	-1.50985
CDK9-4	1996.22	1119.96	992.44	834.11	736.71	780.08	636.45	15	-1.50236
2bc22269_AAC_3.5	1044.99	800.25	928.38	761.45	714.39	245.5	561.93	16	-1.49236
2bc34073_AAC_1.8	904.36	597.57	506.2	561.89	482.41	535.64	194.36	17	-1.4869
2bc31425_AAC_3.8	646.53	442.47	553.46	270.29	448.43	121.16	442.09	18	-1.48209
2bc13324_GAC_5.8	1356.53	1130.43	1191.98	864.14	807.57	550.52	441.08	19	-1.46093
2bc14236_GAC_1.7	1869.26	1001.02	1267.6	1124.74	966.76	701.43	658.61	20	-1.45953
2bc15920_GAC_4.5	809.62	593.76	610.17	578.35	470.76	229.56	381.67	21	-1.45165
2bc25621_GAC_4.6	1203.2	1050.5	889.52	835.08	642.56	602.6	324.27	22	-1.44461
2bc13501.1_GAC_4.7	1301.84	1188.47	1032.35	804.08	623.15	477.19	481.37	23	-1.44163
2bc14577_GAC_6.8	1773.55	1509.14	1215.09	1347.56	1154.09	711	605.23	24	-1.4349
2bc25350_GAC_5.6	602.58	489.09	598.62	361.35	631.89	153.04	326.28	25	-1.43114
2bc19812_GAC_3.5	1295.01	655.61	692.09	619.04	470.76	502.69	470.29	26	-1.41328
2bc21092_GAC_1.7	934.63	671.79	490.45	528.95	361.08	419.8	295.06	27	-1.40904
NT-721	1238.36	839.26	876.92	766.3	790.1	307.14	718.02	28	-1.3989
NT-113	1103.59	841.16	1033.4	622.92	666.83	352.84	505.54	29	-1.38571
2bc6333_GAC_3.5	863.34	678.45	708.89	786.64	437.76	534.58	205.44	30	-1.38137
2bc39456_GAC_13.4	1274.5	942.98	1004	751.76	1016.26	336.9	711.98	31	-1.37978
2bc30827_GAC_3.7	1391.69	1238.91	1119.52	1172.21	818.25	502.69	575.02	32	-1.37213
2bc33605_GAC_2.4	1210.04	787.88	662.68	790.51	704.68	438.93	502.51	33	-1.36541
2bc2946_GAC_3.7	890.68	469.11	713.09	620.98	512.5	380.48	315.2	34	-1.36286
NT-952	1585.06	1164.69	1265.5	946.49	1285.13	517.57	741.18	35	-1.35568
2bc26798_GAC_1.5	3641.84	2196.15	2220.13	1816.44	1717.06	1380.55	1484.38	36	-1.34712
NT-944	1367.28	646.1	667.93	888.36	610.53	535.64	541.79	37	-1.34374
2bc1760_GAC_4.7	1626.08	1175.15	1031.3	921.3	899.78	659.99	632.42	38	-1.33166
2bc3594.1_AAC_4.4	1181.72	945.83	940.98	824.42	861.93	496.32	448.13	39	-1.32522
BAP1-3	1183.67	1143.75	943.08	1054.99	697.89	506.95	446.12	40	-1.31556
2bc35918_GAC_1.7	1537.21	1276.97	1189.88	1014.3	676.53	529.26	722.05	41	-1.3142
2bc4295_GAC_8.7	1083.08	1077.14	613.32	971.67	501.82	1019.21	186.3	42	-1.31356
2bc1226_GAC_2.7	1375.09	1018.15	1015.55	802.14	966.76	538.83	568.98	43	-1.31235
2bc33479_GAC_1.5	798.88	648	698.39	684.92	604.71	612.16	170.19	44	-1.30745
2bc12388_GAC_5.6	2125.14	1708.01	1611.01	1342.71	1068.67	887.42	838.87	45	-1.30045
2bc8672_GAC_2.5	1416.11	988.65	1136.32	902.89	917.25	410.23	838.87	46	-1.27142
2bc9735_GAC_8.7	913.15	853.53	636.42	810.86	493.08	633.42	226.58	47	-1.26926
2bc11401_GAC_1.4	911.19	740.3	839.11	581.26	710.51	351.78	408.86	48	-1.26461
2bc39116.0_AAC_4.5	769.58	451.98	430.58	402.04	479.5	445.3	232.63	49	-1.25766
2bc6571_GAC_2.4	919.01	470.06	532.45	509.57	468.82	364.53	409.87	50	-1.24948
2bc13270_GAC_2.7	1224.69	816.42	874.82	605.48	980.34	471.87	563.94	51	-1.24738
2bc35234_GAC_3.6	892.64	612.79	630.12	637.45	432.9	368.78	387.71	52	-1.23921
2bc38923_GAC_9.4	1270.59	848.77	914.73	749.83	1048.29	458.06	635.44	53	-1.23578
2bc19379.1_AAC_3.8	816.46	616.6	374.92	492.13	437.76	313.52	384.69	54	-1.23326
2bc33045_AAC_2.8	616.25	457.69	421.13	381.69	254.31	218.93	317.22	55	-1.22554
2bc10053.0_GAC_9.5	1377.04	923.95	860.12	786.64	761.95	738.63	470.29	56	-1.2243
2bc35265_GAC_2.4	660.2	639.43	535.6	545.42	502.79	224.25	356.49	57	-1.22342
2bc30457_AAC_1.5	1995.25	1212.26	1253.94	973.61	1303.57	633.42	1154.07	58	-1.22259
2bc17140.0_GAC_3.4	861.38	827.84	750.9	709.14	474.64	582.4	234.64	59	-1.22042
2bc1226_GAC_2.8	571.33	359.68	509.35	216.04	504.73	122.22	492.44	60	-1.21961
2bc12722_GAC_2.6	1270.59	795.49	754.05	580.29	685.27	547.33	544.81	61	-1.21834
2bc33899_AAC_1.6	753.96	547.14	610.17	524.1	472.7	327.34	321.25	62	-1.21724
2bc19731_GAC_11.8	1267.66	1276.97	1128.97	859.3	1255.04	366.66	815.7	63	-1.21286
2bc19954_GAC_2.5	822.32	539.52	842.26	283.85	936.67	151.98	828.8	64	-1.21225
2bc27909.1_AAC_2.5	1392.67	1106.64	1132.12	1039.49	977.43	426.17	859.01	65	-1.20273
2bc23544.2_GAC_6.7	1771.6	1244.61	1424.08	1102.46	1365.69	565.4	1050.35	66	-1.20095
2bc36499_AAC_3.4	1298.91	1105.69	817.06	889.33	771.66	496.32	644.51	67	-1.19949
2bc11941_GAC_5.5	1042.06	976.28	949.39	779.86	695.95	447.43	464.25	68	-1.19308
NT-516	228.53	373	68.26	212.16	95.12	248.69	40.28	69	-1.19114
2bc28262.0_AAC_1.5	1309.66	1152.31	1215.09	1280.71	777.48	756.7	436.05	70	-1.18901
2bc12587.0_GAC_2.4	1800.9	1410.18	1467.14	1103.43	1345.3	520.76	1209.46	71	-1.18219
2bc32318_GAC_2.8	1336.02	1131.38	1276	1259.4	752.24	775.83	447.13	72	-1.18165
2bc15631_AAC_5.5	700.24	512.88	526.15	327.44	726.04	245.5	389.73	73	-1.17875
2bc30866_GAC_5.4	1487.4	1105.69	913.68	926.14	906.58	614.29	705.94	74	-1.17549
2bc35308_GAC_3.6	1763.79	1768.91	1456.63	1075.33	1203.59	1073.41	570.99	75	-1.17181
2bc27910_AAC_15.5	1254.96	954.39	1337.96	1077.27	1295.8	559.02	555.89	76	-1.17072
2bc8881_GAC_5.4	1413.18	1061.92	825.46	944.55	962.87	498.44	798.58	77	-1.16344
2bc7100_GAC_1.6	751.03	720.32	511.45	553.17	540.65	398.54	286	78	-1.1535
2bc37805_AAC_2.6	774.46	648	967.24	540.57	660.03	335.84	361.53	79	-1.15225
2bc23493_GAC_5.8	1259.85	824.99	977.74	776.95	1047.32	447.43	725.07	80	-1.14529
2bc40040_AAC_1.8	760.79	403.45	722.54	313.88	816.31	171.11	697.88	81	-1.13855
2bc18009_GAC_2.7	1495.21	1114.25	1137.37	1077.27	1039.55	584.53	796.57	82	-1.13174
2bc5350_AAC_7.4	1182.69	1046.69	837.01	948.42	900.75	453.81	651.56	83	-1.12101
2bc5820_GAC_3.4	869.2	899.21	976.69	995.89	737.69	383.66	416.92	84	-1.11989
2bc10359_GAC_2.8	1667.1	1144.7	1274.95	885.45	1114.29	822.59	716.01	85	-1.11919
2bc22213_GAC_1.5	1248.13	1052.4	1415.68	948.42	1236.59	326.27	1012.08	86	-1.11904
2bc14617.0_GAC_7.6	2179.83	1856.45	1753.84	1612.03	1574.38	732.26	1381.66	87	-1.1158
2bc39456_GAC_11.7	280.29	221.71	247.85	138.53	143.65	112.65	150.05	88	-1.10827
CDK6-1	1520.61	1351.19	775.05	1071.46	695.95	866.17	577.04	89	-1.10492
NT-1	1685.66	838.31	1367.37	1018.18	1028.88	770.52	798.58	90	-1.10361
2bc10436_GAC_4.7	907.29	642.29	710.99	719.79	899.78	303.96	590.13	91	-1.09911
2bc3814_GAC_3.5	724.66	676.54	514.6	544.45	588.21	480.38	240.68	92	-1.09166
2bc24306_GAC_6.4	629.92	531.91	612.27	438.85	469.79	228.5	382.68	93	-1.091
2bc12621_GAC_2.5	1541.12	1262.69	1209.84	1293.31	1162.82	671.68	779.45	94	-1.09079
2bc3636_GAC_3.5	3043.17	2077.21	2060.5	2303.73	2073.28	1648.37	1240.68	95	-1.08949
2bc7404_GAC_9.4	1539.16	924.9	1205.64	856.39	810.48	808.78	648.54	96	-1.0876
2bc32478_AAC_6.6	1356.53	871.61	1019.75	819.58	927.93	639.79	638.46	97	-1.08575
2bc6959_AAC_3.8	1103.59	630.87	913.68	767.26	782.33	491	550.85	98	-1.08544
2bc23765_GAC_5.5	1389.74	1310.27	856.97	1040.46	998.79	858.73	501.51	99	-1.0825
2bc17252_GAC_2.6	1226.64	971.52	1071.21	903.86	842.51	584.53	575.02	100	-1.0812
CDK2-3	1612.41	1096.17	1194.08	1190.62	1060.91	823.65	707.95	101	-1.07831
2bc20710_GAC_3.7	967.84	718.41	668.98	745.95	602.77	468.69	449.14	102	-1.07687
2bc1667_AAC_1.8	1107.49	864	993.49	773.08	713.42	494.19	561.93	103	-1.07149
2bc3316_GAC_2.5	1348.72	1230.34	1184.63	1175.12	822.13	721.63	572	104	-1.06988
2bc17667_GAC_3.7	868.22	549.99	821.26	406.88	1022.08	222.12	772.4	105	-1.06772
2bc45_AAC_1.6	513.71	326.38	401.18	328.41	348.46	173.23	347.43	106	-1.06625
2bc28460_GAC_9.6	1987.43	1461.57	1341.11	1326.24	1536.52	738.63	1221.54	107	-1.06509
2bc16865_GAC_1.5	1594.83	1085.71	874.82	939.7	733.8	853.41	681.77	108	-1.06407
2bc25027_GAC_1.7	2844.91	2235.17	1877.77	2108.04	1932.54	1528.28	1216.51	109	-1.06105
2bc22759_GAC_5.7	1604.6	1346.43	1419.88	1172.21	990.05	786.46	752.26	110	-1.06084
2bc12476_AAC_6.7	777.39	602.32	832.81	771.14	752.24	448.49	310.17	111	-1.05957
2bc1034_AAC_2.8	1305.75	1060.02	977.74	1002.67	841.54	692.93	566.96	112	-1.05883
NT-846	2048.96	2010.6	1744.39	1748.63	1262.8	1161.62	836.85	113	-1.0553
2bc3797_AAC_2.6	894.59	848.77	582.86	841.86	689.15	676.99	275.93	114	-1.04951
2bc1915_GAC_6.7	1033.27	748.86	1071.21	801.17	893.96	416.61	602.21	115	-1.04466
2bc36096_AAC_4.4	1725.7	1379.73	1386.27	1261.34	1491.87	646.17	1085.59	116	-1.04295
2bc23452_GAC_3.8	1006.9	745.06	947.29	560.92	849.31	572.84	416.92	117	-1.0429
2bc22319.0_AAC_7.7	1942.51	1307.42	1563.76	1158.65	1255.04	958.63	929.5	118	-1.04114
2bc12571_GAC_3.6	1360.44	1138.04	980.89	1062.74	987.14	645.11	679.75	119	-1.03873
2bc9070.0_AAC_8.8	2088.03	1818.39	1414.63	1451.21	1148.27	1110.61	930.51	120	-1.03842
2bc10045_GAC_12.6	1229.57	719.36	963.04	828.3	949.28	823.65	437.06	121	-1.03515
2bc18544_AAC_1.4	1128	726.98	615.42	787.61	634.8	605.78	501.51	122	-1.03316
BAP1-5	1328.21	1176.1	1231.89	1147.99	1075.47	639.79	658.61	123	-1.0329
2bc1915_AAC_5.8	910.22	706.99	902.13	788.58	599.85	367.72	541.79	124	-1.02804
NT-542	1346.77	963.91	910.53	1040.46	564.91	610.04	718.02	125	-1.02497
2bc12802_GAC_4.6	1293.05	942.02	998.75	890.3	808.54	961.82	419.94	126	-1.02473
2bc32007_GAC_6.4	2499.19	1933.53	1745.44	1654.66	1512.25	1327.41	1137.96	127	-1.02393
2bc2933.2_GAC_1.4	1380.95	1413.99	1336.91	1305.9	1224.95	1003.26	461.23	128	-1.02153
2bc8827_GAC_8.8	1556.74	1211.31	1247.64	1279.74	1195.83	835.35	706.94	129	-1.01847
2bc849_GAC_2.5	963.93	719.36	818.11	847.67	684.3	416.61	543.8	130	-1.01804
2bc960_AAC_2.8	2285.31	1418.75	1537.5	1350.46	1584.08	1102.1	1158.1	131	-1.01638
2bc18162_GAC_2.7	1592.88	1192.28	1140.52	1010.42	1191.94	837.47	741.18	132	-1.01563
NT-734	1104.56	1054.31	1012.4	764.36	1010.43	437.87	681.77	133	-1.01551
2bc14385_GAC_2.6	3319.55	3013.53	2925.87	2869.49	2289.74	1857.74	1470.28	134	-1.00617
2bc12620_GAC_3.6	1279.38	941.07	913.68	893.2	657.12	755.64	538.77	135	-1.00369
2bc26144_AAC_3.6	1156.33	1026.71	626.97	1087.93	513.47	630.23	527.69	136	-1.0037
2bc5160.1_AAC_2.8	2130.02	1651.87	1661.42	1440.56	1333.66	1018.14	1108.75	137	-1.00343
2bc21506_GAC_1.7	2905.46	2389.32	2837.65	2010.19	2435.33	1000.08	2106.73	138	-1.00121
2bc24416_AAC_5.4	979.56	782.17	1056.51	720.76	1066.73	403.86	594.15	139	-0.999793
2bc39116.0_AAC_4.7	616.25	443.42	367.57	524.1	254.31	402.79	236.65	140	-0.997124
2bc22735_GAC_1.7	1398.53	1236.05	904.23	1007.52	902.69	830.03	593.15	141	-0.995059
2bc10761_AAC_2.5	1266.68	1046.69	1017.65	949.39	1078.38	595.16	678.75	142	-0.994901
2bc29330_GAC_1.5	1493.26	975.33	1034.45	1054.99	836.69	928.87	606.24	143	-0.992711
2bc12476_AAC_6.6	498.08	498.61	632.22	334.22	547.44	210.43	298.08	144	-0.991857
2bc38300_GAC_2.6	1109.45	1050.5	788.7	758.55	730.89	461.25	677.74	145	-0.988632
2bc37306_GAC_1.7	1056.71	1005.78	1100.61	812.8	864.84	485.69	586.1	146	-0.985916
2bc4182_AAC_3.8	1067.45	936.32	978.79	912.58	712.45	843.85	344.41	147	-0.98554
2bc21459_AAC_5.5	1356.53	932.51	1049.15	933.89	918.22	748.2	628.39	148	-0.984307
2bc1397_GAC_2.4	1091.87	573.78	792.9	655.86	629.94	487.82	626.38	149	-0.982036
2bc10349_GAC_2.5	2638.84	1023.86	2375.56	2085.76	1843.24	1769.53	1012.08	150	-0.979559
2bc21819_GAC_3.6	1708.12	1495.82	1397.82	1351.43	1275.42	788.58	951.65	151	-0.979493
NT-947	1689.56	1437.78	1111.12	1096.65	1011.41	1005.39	731.11	152	-0.97869
2bc4229_GAC_2.7	996.16	719.36	726.74	495.04	628	335.84	761.32	153	-0.978239
2bc8545.1_AAC_8.8	1193.44	864.95	940.98	653.92	976.46	466.56	788.51	154	-0.976458
2bc28851_GAC_3.6	1000.07	540.47	780.3	607.42	784.28	306.08	845.92	155	-0.974814
2bc34073_GAC_2.5	1016.67	843.06	942.03	830.23	827.95	413.42	648.54	156	-0.973378
2bc23114_GAC_2.5	1671.98	1481.55	1224.54	1321.4	1007.52	975.63	750.25	157	-0.966633
2bc35937_GAC_1.7	1446.38	1216.07	1272.85	1063.71	981.32	713.13	770.39	158	-0.964498
2bc38890.1_AAC_2.8	1291.1	1020.05	1100.61	929.05	1088.09	598.35	735.14	159	-0.961025
CDK6-4	1749.14	1544.35	1379.97	1275.87	1082.26	926.74	877.13	160	-0.956096
2bc22408.1_GAC_1.6	982.49	852.58	830.71	785.67	814.37	551.58	467.27	161	-0.952529
2bc38046.1_GAC_5.8	2560.71	1902.13	1942.88	1663.37	1645.23	1589.92	1102.71	162	-0.95154
2bc10212_GAC_4.5	2977.73	1955.41	2243.24	1641.09	2378.06	1099.98	2161.11	163	-0.949588
2bc27867_GAC_1.4	1303.8	934.41	928.38	924.2	1018.2	630.23	724.06	164	-0.948657
2bc11045_GAC_4.6	706.1	581.39	739.34	630.67	569.76	438.93	306.14	165	-0.945781
NT-680	1736.44	1374.02	1488.14	1117.96	1651.06	787.52	1032.22	166	-0.945563
2bc15776_GAC_5.4	1220.78	1120.91	841.21	964.89	993.93	669.55	600.2	167	-0.945414
2bc40185_AAC_2.6	1430.76	897.3	1172.03	860.27	1014.32	814.09	678.75	168	-0.944675
2bc8780_GAC_2.6	1241.29	922.04	1313.81	814.73	717.3	866.17	482.37	169	-0.941373
2bc404_GAC_3.4	1296.96	960.1	960.94	972.64	728.95	1020.27	448.13	170	-0.939664
2bc17012_AAC_2.5	619.18	595.66	584.96	561.89	495.03	399.61	261.83	171	-0.936747
2bc23452_AAC_5.4	585.98	599.47	577.61	453.38	481.44	301.83	312.18	172	-0.932794
2bc30602_GAC_6.7	860.41	661.32	601.77	585.14	762.92	273.13	744.2	173	-0.932385
2bc21548_AAC_2.6	800.83	518.59	756.15	446.6	478.52	545.21	323.26	174	-0.931743
NT-407	1228.6	1321.69	1146.82	1125.71	846.4	814.09	509.56	175	-0.931723
2bc13924.0_GAC_5.4	2112.44	1677.57	1480.79	1551.97	1269.59	1531.47	801.61	176	-0.930966
2bc27048_GAC_7.5	2138.81	1976.35	1944.98	1721.5	1669.5	1152.05	1092.64	177	-0.930798
NT-387	923.89	703.19	1109.02	762.42	998.79	360.28	653.57	178	-0.928991
2bc9750_GAC_7.4	1314.54	1168.49	702.59	989.11	879.4	729.07	657.6	179	-0.924852
2bc24023_AAC_2.5	1314.54	1102.83	923.13	1106.33	885.22	923.56	519.63	180	-0.924141
2bc9259_AAC_4.5	1663.19	1122.82	1264.45	1281.68	1214.27	1140.36	673.71	181	-0.924109
2bc3501_AAC_4.5	1753.04	1265.55	909.48	1375.65	878.43	1376.3	620.34	182	-0.923896
NT-428	2440.59	1496.77	1522.8	1625.59	1267.65	1774.84	933.53	183	-0.923001
2bc9826_GAC_2.4	1629.01	1207.5	1315.91	1016.24	1164.77	685.49	1078.54	184	-0.921852
2bc6567_GAC_2.5	1203.2	733.64	1193.03	749.83	939.58	388.98	1037.25	185	-0.921611
2bc21822_AAC_3.5	1804.81	1402.57	1606.81	1491.9	1334.63	1016.02	895.26	186	-0.920193
2bc34808_AAC_1.8	1392.67	904.91	1391.52	851.55	1232.71	547.33	993.95	187	-0.916989
2bc31241_GAC_5.8	2685.72	2471.15	1847.31	2154.54	1663.67	1419.87	1424.96	188	-0.916969
2bc9740_GAC_3.8	1331.14	779.31	818.11	748.86	731.86	684.43	727.08	189	-0.916082
2bc4028_AAC_9.8	2090.96	1649.02	1847.31	1337.87	1689.88	950.13	1294.05	190	-0.91512
2bc19277_GAC_3.6	1649.52	1489.16	1128.97	1182.87	960.93	1114.86	687.81	191	-0.913574
2bc8752_AAC_11.5	1471.78	1295.05	1188.83	1087.93	1173.5	638.73	957.7	192	-0.9121
2bc33045_AAC_2.6	803.76	498.61	686.83	347.79	913.37	289.08	632.42	193	-0.910589
2bc6586_GAC_2.4	1097.73	1203.7	759.3	1043.36	747.39	561.15	608.25	194	-0.909926
2bc39014_GAC_5.7	1552.84	1351.19	1272.85	1355.31	1010.43	765.2	894.25	195	-0.90858
2bc10124_GAC_3.5	2286.28	1886.9	1671.93	2011.16	1893.72	1194.56	1246.72	196	-0.905694
2bc1507_AAC_10.6	1347.74	1210.36	893.72	1188.68	892.02	701.43	738.16	197	-0.905354
2bc7170_GAC_3.7	940.49	955.35	639.57	944.55	586.27	505.88	498.49	198	-0.905233
2bc238_GAC_1.4	1620.22	1110.45	1035.5	1177.05	1279.3	845.97	887.2	199	-0.903185
2bc36032_GAC_7.6	1843.87	1429.21	1411.48	1128.61	1249.21	835.35	1172.2	200	-0.897901
2bc200_GAC_1.6	1516.7	1119.96	1494.44	995.89	1294.83	691.87	957.7	201	-0.897826
2bc29151_AAC_3.5	1288.17	1010.54	796.06	1328.18	756.13	959.69	499.49	202	-0.895739
2bc39446_AAC_1.6	1036.2	838.31	995.59	868.98	1111.38	417.67	745.21	203	-0.893225
NT-191	1108.47	1020.05	1246.59	818.61	1141.47	506.95	702.92	204	-0.892896
2bc16593_GAC_2.6	1370.21	1117.11	1387.32	1002.67	1454.02	434.68	1254.77	205	-0.891673
2bc8456_AAC_1.6	1587.99	1215.12	1218.24	1092.77	1135.65	820.47	893.25	206	-0.891373
CDK6-2	1295.01	1149.46	1014.5	759.51	1246.3	641.92	759.31	207	-0.89135
2bc2752.0_GAC_2.6	1314.54	923.95	1322.21	1042.39	1041.49	750.32	669.68	208	-0.890997
2bc28999_GAC_4.5	1370.21	1037.18	1164.68	1029.8	1091	878.92	621.35	209	-0.890756
NT-170	2243.31	1786.99	1844.16	1937.54	1240.48	1499.58	977.84	210	-0.889515
2bc33141_AAC_3.6	1236.41	799.29	1103.77	832.17	857.07	585.59	761.32	211	-0.888888
2bc10407_AAC_3.7	1253.01	959.15	1099.56	635.51	1221.06	601.53	761.32	212	-0.888756
2bc33739_GAC_5.5	1098.7	832.6	1033.4	633.57	1060.91	431.49	816.71	213	-0.88815
2bc5784.1_AAC_2.7	1374.11	1133.28	1260.25	909.67	1284.15	685.49	805.63	214	-0.886799
2bc26295_GAC_1.7	1746.21	1263.65	1577.41	1097.61	1565.64	589.84	1512.58	215	-0.886524
2bc12817_GAC_4.5	1481.54	1118.06	921.03	1129.58	876.49	852.35	754.27	216	-0.885762
2bc22833_AAC_4.5	1027.41	1140.9	934.68	875.77	903.66	762.01	405.84	217	-0.88558
2bc9719_GAC_5.4	1333.09	1019.1	1002.95	1072.43	1016.26	624.91	836.85	218	-0.882394
2bc39288_GAC_7.7	1511.82	1305.51	1281.25	989.11	1285.13	465.5	1445.11	219	-0.88227
2bc4420_GAC_5.8	1081.13	1034.32	722.54	907.74	696.92	769.45	447.13	220	-0.882207
2bc36965_GAC_6.4	1133.86	1276.02	1000.85	1144.11	506.67	923.56	409.87	221	-0.881985
2bc4080_GAC_1.4	1624.13	1392.1	1522.8	1447.34	1654.94	777.95	1001	222	-0.880071
2bc34710_AAC_4.8	1694.45	1430.16	1218.24	1166.4	1302.6	774.77	1094.65	223	-0.879662
2bc23973_GAC_3.4	1554.79	991.5	1189.88	1191.58	1033.73	1035.15	689.82	224	-0.879654
2bc13337_AAC_2.8	1043.04	531.91	533.5	518.29	548.41	381.54	846.92	225	-0.875693
NT-707	1328.21	1266.5	1349.51	1018.18	1351.13	688.68	761.32	226	-0.875243
2bc39564_GAC_5.6	1647.57	1243.66	1286.5	1435.71	1322.98	813.03	992.94	227	-0.87476
2bc28217_GAC_3.6	1690.54	1512	1430.38	1390.18	1591.85	820.47	1038.26	228	-0.873139
2bc25649_GAC_1.8	786.18	470.06	638.52	730.45	456.2	366.66	503.52	229	-0.871614
2bc7086_GAC_2.4	790.09	630.87	678.43	822.48	519.29	613.22	304.13	230	-0.871471
2bc38098_GAC_1.4	1525.49	1461.57	1088.01	1443.46	1094.88	952.25	731.11	231	-0.870486
2bc11665_GAC_3.7	1112.38	932.51	885.32	1094.71	1031.79	691.87	535.75	232	-0.869547
NT-65	1105.54	1009.58	713.09	849.61	669.74	497.38	736.15	233	-0.869505
2bc12465_AAC_2.6	1111.4	931.56	884.27	766.3	921.14	732.26	506.54	234	-0.86779
NT-791	1530.37	932.51	1330.61	857.36	1136.62	589.84	1194.35	235	-0.86657
2bc35178_GAC_8.4	1357.51	1314.08	1329.56	1016.24	1076.44	620.66	894.25	236	-0.86565
NT-131	999.09	980.09	928.38	868.02	690.12	421.92	712.99	237	-0.865189
2bc5476_AAC_6.5	1749.14	1412.09	1425.13	1629.47	1364.72	1199.88	769.38	238	-0.864317
2bc8488_GAC_2.8	2105.61	1511.05	1628.87	1498.68	1661.73	1059.59	1265.85	239	-0.862432
2bc5903_AAC_1.7	3539.29	3062.06	2728.43	2904.37	2612.96	2646.32	1433.02	240	-0.861937
2bc27827.1_GAC_3.5	673.87	891.59	612.27	813.77	488.23	887.42	155.08	241	-0.861155
2bc21600_GAC_1.6	1456.15	959.15	1111.12	950.36	675.56	1239.2	519.63	242	-0.859676
2bc6177.0_GAC_10.4	1997.2	1543.4	1402.02	1572.31	1281.24	845.97	1432.01	243	-0.859619
NT-837	1128	1183.72	828.61	902.89	729.92	680.18	569.99	244	-0.857269
2bc12338_GAC_1.6	1054.76	857.34	931.53	744.01	978.4	527.14	644.51	245	-0.855648
2bc26738_GAC_2.5	1394.62	1202.75	1075.41	1126.68	1148.27	776.89	765.35	246	-0.854885
2bc8599.1_GAC_5.4	1137.77	1140.9	739.34	960.05	649.36	697.18	568.98	247	-0.853182
2bc37189_GAC_4.4	1699.33	1534.83	1445.08	942.61	1355.98	830.03	1066.46	248	-0.852933
EGFR-2	1546	1294.09	1217.19	1145.08	1078.38	720.56	1018.12	249	-0.851991
2bc15890_GAC_3.8	935.61	684.16	663.73	551.23	671.68	388.98	690.83	250	-0.851894
2bc25540_AAC_9.4	576.21	381.57	403.28	305.16	253.34	315.65	323.26	251	-0.851084
2bc27334_AAC_3.5	1199.3	951.54	1125.82	812.8	926.96	736.51	600.2	252	-0.851046
2bc33826_GAC_2.5	1257.89	1066.68	1117.42	986.21	1078.38	515.45	944.61	253	-0.850158
2bc1986_GAC_3.4	1546.98	1255.08	948.34	1211.93	895.9	1078.72	682.77	254	-0.850059
2bc10923_GAC_4.4	1515.72	1089.51	914.73	1198.37	775.54	1016.02	696.87	255	-0.849058
2bc38226_GAC_3.6	1250.08	1211.31	1407.27	995.89	1162.82	514.39	936.55	256	-0.848839
2bc9652_AAC_1.4	1491.31	1050.5	1185.68	996.86	1261.83	709.94	965.75	257	-0.848835
2bc37036_GAC_2.4	2857.61	2217.09	2349.31	2253.35	1973.31	1643.06	1534.73	258	-0.847624
2bc31988_AAC_3.7	1407.32	1000.07	953.59	882.55	983.26	1029.83	594.15	259	-0.847298
2bc32379_GAC_5.8	1133.86	989.6	884.27	868.98	907.55	703.56	566.96	260	-0.84421
2bc8594_GAC_3.6	1096.75	1013.39	1220.34	947.46	884.25	699.31	534.74	261	-0.842778
2bc12225_GAC_5.7	1329.19	945.83	1127.92	888.36	1092.94	689.74	796.57	262	-0.842549
NT-565	1532.33	1104.74	1160.48	957.14	1411.31	1070.22	683.78	263	-0.840971
2bc33154_GAC_1.4	1950.32	1338.82	1531.2	1415.37	1441.4	1048.96	1132.92	264	-0.839208
NT-101	1364.35	875.42	938.88	970.71	929.87	986.26	590.13	265	-0.838641
2bc39031_GAC_1.8	1374.11	1509.14	990.34	1218.71	702.74	1500.65	393.75	266	-0.838028
2bc887_GAC_1.5	1741.32	1279.82	1375.77	1236.15	1264.74	858.73	1106.74	267	-0.836885
2bc3407_GAC_3.7	1361.42	884.93	1248.69	909.67	1069.64	502.69	1159.11	268	-0.834733
2bc13886_GAC_4.4	1598.74	1243.66	1082.76	1271.02	1172.53	774.77	1037.25	269	-0.834634
AAVS1_3	3059.77	2825.12	2318.85	2576.92	1934.48	2003.34	1471.29	270	-0.833679
2bc4146_GAC_2.7	1141.68	790.73	978.79	780.83	1012.38	531.39	772.4	271	-0.833527
2bc33835.0_GAC_7.4	1028.39	864	1023.95	764.36	1010.43	434.68	766.36	272	-0.833328
2bc11347_AAC_1.6	1207.11	1241.76	938.88	929.05	984.23	695.06	661.63	273	-0.831904
2bc28204_AAC_1.6	1357.51	1577.65	1276	1084.05	1091	1024.52	567.97	274	-0.831545
2bc35887_GAC_3.7	1746.21	1218.92	1320.11	1352.4	1092.94	1019.21	945.61	275	-0.830843
2bc5394_GAC_8.4	1573.35	1205.6	1308.56	1199.33	1162.82	743.95	1052.36	276	-0.830387
NT-344	1060.62	411.07	541.91	529.92	704.68	561.15	634.44	277	-0.829901
2bc37880_GAC_8.8	2696.47	1953.51	1975.44	1660.47	1639.41	1248.77	1844.9	278	-0.829047
2bc36155_GAC_6.6	291.03	220.76	379.12	249.94	289.25	224.25	119.84	279	-0.828059
2bc31759_GAC_3.5	1579.2	1091.42	1039.7	1064.68	1006.55	932.06	848.94	280	-0.828079
2bc38923_GAC_3.4	1412.2	797.39	1550.1	849.61	1292.89	512.26	1235.64	281	-0.827841
NT-763	1620.22	1158.02	1387.32	1220.65	1660.76	657.86	1266.86	282	-0.827635
2bc24086_GAC_2.4	1318.45	818.32	848.57	713.01	1146.32	529.26	1045.31	283	-0.825853
NT-810	1357.51	1185.62	993.49	1165.43	814.37	894.86	657.6	284	-0.823455
2bc6804_GAC_2.5	1635.85	1056.21	1329.56	1134.43	1039.55	1386.93	616.31	285	-0.823229
2bc20493_AAC_2.8	1028.39	810.71	956.74	743.05	857.07	515.45	657.6	286	-0.820794
2bc7170_GAC_3.6	958.07	1003.87	950.44	939.7	832.81	577.09	510.57	287	-0.819679
2bc35047_AAC_1.4	848.69	548.09	949.39	544.45	667.8	402.79	574.01	288	-0.819686
2bc5317_GAC_3.8	1017.64	785.97	565.01	761.45	571.71	686.56	484.39	289	-0.819378
2bc24399_AAC_2.5	1044.01	797.39	882.17	704.29	889.1	410.23	853.97	290	-0.818754
2bc11228.0_GAC_4.4	1643.66	1525.32	1412.53	1333.99	1157	1120.17	776.43	291	-0.817589
2bc15580.0_GAC_6.4	1302.82	1321.69	1245.54	1082.11	971.61	652.55	837.86	292	-0.817167
2bc39856_GAC_1.7	1253.01	1257.94	1318.01	1118.93	1233.68	889.55	568.98	293	-0.816599
2bc33914.1_GAC_5.4	1577.25	1035.28	1014.5	801.17	939.58	887.42	905.33	294	-0.815309
2bc24917_GAC_5.8	1555.77	1537.69	1178.33	1371.78	1483.14	789.65	990.93	295	-0.814559
2bc39457_GAC_4.4	2351.72	1954.46	1822.11	1663.37	1586.99	1450.69	1233.63	296	-0.813892
2bc12205.1_GAC_2.4	3836.19	3030.66	2712.68	3349.03	2321.77	2766.42	1722.04	297	-0.813605
2bc6536_GAC_1.6	1285.24	1465.37	1583.71	1287.49	1415.19	781.14	685.8	298	-0.812281
2bc26765.1_AAC_4.8	1739.37	1750.83	1630.97	1523.87	1547.2	1176.5	834.84	299	-0.811528
2bc21571_GAC_2.6	863.34	733.64	693.14	699.45	588.21	631.29	383.68	300	-0.810826
2bc22820_GAC_1.4	547.89	570.92	545.06	497.95	400.87	417.67	233.63	301	-0.810592
NT-373	1713	1627.13	1162.58	1551	1378.31	1080.85	883.18	302	-0.810052
2bc23209_GAC_1.4	1420.01	1041.94	1232.94	888.36	1135.65	616.41	1065.45	303	-0.809189
2bc26466_GAC_1.8	1422.94	1276.97	1321.16	1110.21	1027.91	750.32	879.15	304	-0.808995
2bc17917_GAC_2.5	1018.62	1115.2	1008.2	1012.36	942.49	690.81	489.42	305	-0.808863
2bc11034_GAC_1.5	1543.07	1128.53	1267.6	1197.4	1430.72	698.25	1111.77	306	-0.808467
2bc8188_GAC_18.7	2486.49	1963.03	1807.4	1626.56	1819.95	1475.14	1366.56	307	-0.80841
2bc15421_GAC_3.6	1973.76	1592.88	1371.57	1231.3	1275.42	1013.89	1254.77	308	-0.807285
2bc1301_AAC_3.6	1153.4	826.89	1054.41	704.29	1124	512.26	848.94	309	-0.806552
2bc13689_AAC_2.7	1170	752.67	848.57	791.48	790.1	977.76	459.21	310	-0.804119
2bc20922_GAC_1.7	1000.07	916.33	955.69	859.3	925.02	572.84	574.01	311	-0.802425
2bc11904_GAC_1.4	1538.19	1379.73	971.44	1367.9	965.79	1130.8	688.82	312	-0.801462
2bc25872_AAC_3.7	1860.47	1620.47	1693.98	1607.19	1335.6	2167.01	526.68	313	-0.800315
2bc12566_GAC_1.4	1212.97	1059.06	1145.77	856.39	1330.75	498.44	973.81	314	-0.799942
2bc28592_GAC_1.6	1782.34	1573.85	1523.85	1420.21	1460.81	1153.12	909.36	315	-0.79954
2bc616_AAC_2.6	2584.15	2140.97	1975.44	1885.22	1741.33	1373.11	1606.23	316	-0.799127
2bc34514.2_GAC_12.4	1331.14	1224.63	1203.54	1035.61	1134.68	652.55	897.27	317	-0.798775
2bc27559_AAC_3.6	950.26	823.08	883.22	798.26	727.01	611.1	488.42	318	-0.798557
2bc22364_AAC_6.8	839.9	1051.45	801.31	924.2	608.59	614.29	379.65	319	-0.798423
2bc4233_AAC_8.4	1841.92	1234.15	1271.8	1268.12	1115.26	1300.84	863.04	320	-0.797739
2bc33080_GAC_1.5	959.05	619.45	748.8	598.7	617.33	645.11	472.3	321	-0.796982
2bc20231_AAC_7.6	961.98	988.65	939.93	1051.11	848.34	716.31	429	322	-0.795226
2bc10043_GAC_4.7	1498.14	1334.06	1532.25	1158.65	1271.54	820.47	909.36	323	-0.794449
2bc11834_AAC_2.6	1072.34	668.93	826.51	782.76	588.21	957.56	399.8	324	-0.79337
2bc25964_AAC_6.5	1308.68	1176.1	1079.61	1006.55	949.28	1064.91	536.75	325	-0.791586
2bc31363_AAC_5.7	1421.97	1428.26	1276	991.05	1244.36	705.69	956.69	326	-0.791276
2bc26928_AAC_1.8	1394.62	1188.47	1148.92	1390.18	1157	1169.06	556.89	327	-0.789465
2bc10891.2_GAC_2.7	1391.69	1209.41	1204.59	1030.77	880.37	746.07	869.08	328	-0.789366
2bc27960_GAC_7.8	1335.05	1372.12	1139.47	1484.15	977.43	1088.29	548.84	329	-0.788633
2bc1852_GAC_2.5	1208.09	934.41	1000.85	834.11	847.37	651.48	752.26	330	-0.78718
2bc14505_GAC_6.6	1270.59	1088.56	976.69	1069.52	1112.35	706.75	767.37	331	-0.786865
NT-98	2020.64	1790.8	1887.22	1700.19	1609.32	1254.08	1094.65	332	-0.786263
2bc9511_AAC_1.7	848.69	930.61	891.62	789.55	681.39	477.19	507.55	333	-0.786181
2bc25748_GAC_2.7	1612.41	1100.93	1127.92	1096.65	936.67	731.19	1196.37	334	-0.785728
2bc30027_GAC_17.7	1358.49	1174.2	1804.25	1048.21	1172.53	952.25	652.56	335	-0.785207
2bc19055_AAC_6.4	1113.35	952.49	909.48	944.55	767.77	668.49	624.37	336	-0.785182
2bc19749_GAC_1.8	1481.54	1332.16	850.67	1318.49	675.56	939.5	787.51	337	-0.78443
2bc5626.0_AAC_5.6	2036.27	1734.66	1835.76	1538.4	1689.88	1093.6	1279.95	338	-0.783343
NT-827	2199.36	1570.04	1849.41	1590.72	1905.36	1200.94	1361.52	339	-0.782393
2bc18165_GAC_2.6	1195.39	1284.58	1267.6	1281.68	1091.97	760.95	635.44	340	-0.781631
2bc39139_GAC_5.7	1814.57	1388.3	1779.05	1225.49	1874.3	903.36	1233.63	341	-0.781486
2bc28214_AAC_1.8	1322.35	1358.8	1175.18	1346.59	1110.41	658.92	900.3	342	-0.779778
2bc32198_GAC_3.7	2062.63	2195.2	2054.2	1746.69	1894.69	1138.24	1269.88	343	-0.778737
2bc6986_GAC_1.6	900.45	738.4	725.69	483.42	759.04	430.43	640.48	344	-0.77818
2bc30845_AAC_3.4	1203.2	833.55	1103.77	847.67	980.34	543.08	907.35	345	-0.777393
2bc8123.1_GAC_7.4	1456.15	1000.07	1342.16	976.52	1501.58	757.76	955.68	346	-0.774953
2bc39619_GAC_2.4	1225.67	939.17	1358.97	1050.14	1076.44	499.51	1027.18	347	-0.774933
2bc8386_GAC_2.6	833.06	803.1	831.76	602.57	744.48	441.05	537.76	348	-0.774468
2bc23443_AAC_2.8	2021.62	2024.88	1579.51	1690.5	1685.03	1289.15	1083.58	349	-0.774399
2bc24216_GAC_3.6	1453.22	1426.36	1124.77	1366.93	1185.15	1078.72	669.68	350	-0.773821
2bc31313_AAC_1.5	2136.86	1973.49	2265.29	1916.22	1737.44	1339.1	1167.16	351	-0.773359
2bc25340_AAC_6.8	1724.72	1719.43	1474.49	1613.97	1245.33	879.98	1160.11	352	-0.77146
2bc28001_AAC_1.6	2205.22	1747.98	1900.87	1730.22	1853.92	1059.59	1576.02	353	-0.771027
2bc31430_GAC_4.6	1018.62	779.31	895.82	586.1	703.71	619.6	577.04	354	-0.76854
2bc39846_GAC_3.7	1749.14	1584.31	1165.73	1579.09	1082.26	1790.78	590.13	355	-0.766799
NT-589	2298	1741.32	1771.7	1661.44	1582.14	1847.11	987.91	356	-0.766518
2bc987_GAC_1.5	1862.43	1721.34	1382.07	1431.84	1344.33	901.24	1331.31	357	-0.765771
2bc29312.0_GAC_3.4	2291.17	2371.24	2062.6	1827.1	1637.47	1527.21	1189.32	358	-0.765567
2bc3535_GAC_5.6	1113.35	1164.69	1097.46	905.8	1088.09	523.95	818.73	359	-0.765427
2bc38879.0_GAC_4.6	1690.54	1548.16	1484.99	1631.41	1316.19	1416.69	698.89	360	-0.764653
2bc17303_GAC_2.4	1493.26	1492.01	1354.76	1234.21	1297.74	711	1088.61	361	-0.763261
2bc23593_GAC_1.7	1789.18	1323.59	1577.41	1153.8	1518.08	766.26	1450.14	362	-0.763249
2bc7385_GAC_3.4	3554.92	2892.68	2408.12	2821.05	2783.79	2245.65	1953.66	363	-0.763161
2bc26780_GAC_8.4	998.11	903.01	999.8	891.27	878.43	589.84	588.11	364	-0.760994
2bc22223_GAC_1.5	1994.27	1993.48	1513.35	1707.94	1270.57	1297.65	1067.46	365	-0.760819
2bc20379_AAC_2.8	1677.84	1308.37	1203.54	1133.46	945.4	1505.96	651.56	366	-0.760278
2bc11084_GAC_3.4	1870.24	1804.12	1671.93	1369.84	1763.65	781.14	1560.92	367	-0.760199
2bc33860_AAC_3.8	2406.41	2038.2	2369.26	1985.97	1555.93	1762.09	1147.02	368	-0.759293
2bc13609_GAC_4.6	1479.59	1192.28	1233.99	1007.52	1209.42	899.11	850.95	369	-0.75834
2bc10358_GAC_2.7	2058.73	1714.68	1540.65	1850.35	1312.3	1429.44	1037.25	370	-0.757648
2bc10190_GAC_6.7	1678.82	1191.33	1233.99	1172.21	905.61	1175.43	840.88	371	-0.755867
2bc36852_GAC_16.7	1448.34	1387.35	1195.13	1006.55	1054.11	664.24	1108.75	372	-0.755045
2bc22451_GAC_4.5	1509.86	1065.72	1232.94	943.58	909.49	838.53	954.68	373	-0.754903
2bc10141_GAC_3.7	2564.62	2065.79	1904.02	1816.44	2101.43	1314.66	1759.3	374	-0.753899
2bc39856_GAC_1.6	1499.12	1352.14	1176.23	1185.77	1023.05	1155.24	684.79	375	-0.753153
2bc3546_AAC_4.8	2171.04	1629.99	1919.77	1847.44	1847.12	1137.17	1460.21	376	-0.752574
2bc37575_GAC_1.7	1159.26	1204.65	929.43	1012.36	915.31	680.18	697.88	377	-0.750684
2bc38510_GAC_2.4	1211.99	1106.64	1181.48	852.52	1372.48	574.96	904.32	378	-0.749158
2bc6863_GAC_4.5	2447.43	1967.78	1731.79	1685.66	1571.46	1791.85	1183.27	379	-0.749153
NT-320	1927.86	1630.94	1674.03	1655.62	1563.7	873.61	1506.54	380	-0.74885
2bc38732_GAC_1.6	1251.06	1339.77	1095.36	1659.5	995.87	1352.92	409.87	381	-0.748494
2bc31474_GAC_5.7	1141.68	933.46	907.38	904.83	624.12	954.38	484.39	382	-0.74772
2bc24553_GAC_1.5	1495.21	1441.58	1537.5	1163.49	1288.04	1116.98	709.96	383	-0.747642
2bc30369_AAC_9.8	2315.58	1573.85	1818.96	1546.15	1704.44	1223.26	1554.87	384	-0.747611
2bc23789_GAC_5.6	2464.03	2010.6	1515.45	2036.35	1453.05	1855.61	1161.12	385	-0.747315
2bc10766_GAC_2.6	1420.01	1126.62	1078.56	936.8	1056.05	606.85	1179.25	386	-0.74726
2bc37268.2_GAC_3.4	1268.64	1070.48	1143.67	1145.08	1009.46	832.16	686.8	387	-0.746835
NT-752	2585.13	2665.26	2410.22	2326.98	2348.94	1502.77	1580.05	388	-0.74644
2bc33644_GAC_1.8	1166.09	722.22	1135.27	673.29	874.55	714.19	676.73	389	-0.746163
2bc11980_GAC_2.7	2101.7	1891.66	1425.13	1899.75	1601.55	1365.67	1150.04	390	-0.74591
2bc29121_GAC_4.8	1466.89	1403.52	1252.89	1196.43	1100.7	896.99	852.96	391	-0.745904
2bc28600_GAC_2.4	2600.76	2215.19	2404.97	2514.92	2311.09	1744.02	1379.65	392	-0.745574
2bc11699_AAC_3.6	1449.31	1402.57	1205.64	1296.21	1124.97	891.67	838.87	393	-0.744816
2bc9520_AAC_1.7	1065.5	953.44	633.27	1074.36	582.38	992.64	407.85	394	-0.743804
2bc17907_GAC_5.8	1730.58	1511.05	1465.04	1197.4	1473.43	904.43	1181.26	395	-0.743552
2bc27383_GAC_3.4	1621.2	1410.18	1214.04	1149.93	1190.97	882.11	1063.44	396	-0.743178
2bc1293_GAC_1.4	1594.83	1666.15	1683.48	1260.37	1421.01	909.74	997.98	397	-0.743098
2bc31847_AAC_1.7	1564.56	1232.24	1105.87	955.21	1041.49	720.56	1213.49	398	-0.742581
2bc37982_AAC_2.5	1755	1445.39	1204.59	1291.37	1528.76	1128.67	974.82	399	-0.742555
2bc22179.0_GAC_4.8	1894.66	1600.49	1363.17	1670.16	1059.94	1533.59	836.85	400	-0.741962
2bc21317_GAC_1.6	1298.91	1301.71	1184.63	1256.49	1183.21	851.29	709.96	401	-0.740535
2bc1340_GAC_7.6	1587.99	1629.04	1361.07	1380.49	1027.91	833.22	1084.58	402	-0.740249
2bc10458_GAC_1.4	2404.45	1771.77	1883.02	1657.56	1378.31	1311.47	1580.05	403	-0.740129
2bc19107_AAC_3.7	902.4	424.39	683.68	530.88	965.79	496.32	588.11	404	-0.740089
2bc1230_GAC_1.8	1696.4	1396.86	1473.44	1088.9	1157	839.6	1231.61	405	-0.738317
2bc29169_GAC_2.7	1365.32	1245.57	1075.41	1424.09	1121.09	1129.74	593.15	406	-0.738009
2bc7469_GAC_3.7	2685.72	2676.68	2281.05	2449.05	2194.61	1696.2	1528.69	407	-0.738008
2bc4228_GAC_4.4	2614.43	1672.81	2108.81	1596.53	2468.33	1265.77	1943.59	408	-0.737127
2bc36173_GAC_2.6	2001.11	1635.7	1691.88	1350.46	1488.96	1295.53	1115.8	409	-0.73499
2bc37844_AAC_3.4	1484.47	1080	893.72	1346.59	976.46	1005.39	791.54	410	-0.734703
NT-957	1008.86	729.83	943.08	764.36	1060.91	483.56	760.32	411	-0.734503
2bc12262.1_GAC_6.7	1672.96	1419.7	1232.94	1506.43	1098.76	1360.36	747.23	412	-0.730597
2bc18382_GAC_1.8	1891.73	1503.43	1686.63	1329.15	1707.35	826.84	1571.99	413	-0.73057
2bc27909.1_AAC_3.7	1103.59	1110.45	963.04	1319.46	694.01	695.06	636.45	414	-0.73054
2bc14425_GAC_3.4	895.57	870.66	860.12	681.04	764.86	631.29	462.23	415	-0.729349
2bc1457_GAC_3.6	1470.8	1510.09	1282.3	1123.77	1129.82	841.72	935.54	416	-0.728959
2bc35289_GAC_1.8	896.54	819.28	961.99	866.08	713.42	632.35	463.24	417	-0.728126
2bc16506_GAC_8.7	1643.66	1417.79	1432.48	1546.15	1102.65	1232.82	799.59	418	-0.727265
2bc28262.0_AAC_1.4	1197.34	1283.63	1147.87	1211.93	759.04	973.51	537.76	419	-0.726682
2bc13623_GAC_4.7	1936.65	1995.38	1593.16	1664.34	1427.81	1315.72	1041.28	420	-0.726458
2bc7335_GAC_2.6	1497.17	1067.63	1206.69	965.86	1382.19	833.22	982.87	421	-0.726317
2bc5660.1_GAC_3.7	1529.4	1087.61	1068.06	826.36	1099.73	644.04	1328.29	422	-0.72557
2bc38607_GAC_4.6	2250.15	2019.17	1863.06	2070.26	1752	1440.07	1285.99	423	-0.725512
2bc25448.0_GAC_2.6	2238.43	1621.42	1685.58	1548.09	1522.93	1090.41	1681.76	424	-0.725066
NT-946	1421.97	1080	963.04	1046.27	734.77	1070.22	691.84	425	-0.724682
2bc7105_GAC_1.8	2592.94	1553.86	2108.81	1734.09	1853.92	1284.9	1919.42	426	-0.723426
NT-780	2145.65	2208.52	2010.09	1707.94	1915.07	1278.52	1323.25	427	-0.722135
2bc3516_GAC_6.5	1493.26	1074.29	1079.61	832.17	934.72	868.29	944.61	428	-0.721446
2bc1617_AAC_5.7	668.01	581.39	379.12	413.66	522.2	378.35	434.04	429	-0.721095
2bc2021_AAC_4.6	1091.87	1025.76	813.91	990.08	749.33	625.98	700.9	430	-0.721067
NT-424	2127.09	1866.92	1613.12	1614.94	1644.26	1525.09	1092.64	431	-0.720525
2bc12055_AAC_5.6	1042.06	821.18	930.48	714.95	877.46	623.85	641.49	432	-0.720053
2bc31417_GAC_1.7	1229.57	906.82	1023.95	919.36	828.93	560.09	995.96	433	-0.719209
2bc36647_GAC_2.4	727.59	724.12	874.82	697.51	729.92	267.82	730.11	434	-0.718437
NT-169	1997.2	1539.59	1469.24	1830.97	1415.19	1227.51	1200.39	435	-0.71836
NT-977	1153.4	1178.96	1209.84	1214.84	874.55	631.29	779.45	436	-0.717441
2bc23763_GAC_1.7	1550.88	1492.01	1263.4	1287.49	1285.13	1238.14	719.03	437	-0.716938
2bc33511_GAC_3.4	1243.25	1217.02	1373.67	967.8	981.32	551.58	1037.25	438	-0.716914
2bc24127_AAC_1.7	1271.57	1087.61	988.24	1136.36	990.05	816.21	735.14	439	-0.715059
2bc31954_GAC_4.4	2135.88	1709.92	1792.7	1655.62	1733.56	1335.91	1267.87	440	-0.714716
2bc17423_GAC_2.5	932.68	1085.71	788.7	942.61	673.62	711	455.18	441	-0.713239
2bc6523_GAC_4.7	1729.61	1270.31	1833.66	1156.71	1466.63	771.58	1443.09	442	-0.712922
2bc28858_GAC_3.8	1422.94	837.36	1280.2	880.61	1289.98	633.42	1190.32	443	-0.712583
2bc10232_GAC_6.6	1363.37	1116.16	1491.29	1154.77	1343.36	967.13	716.01	444	-0.71226
2bc39374_GAC_4.8	1379	1283.63	1396.77	1232.27	1190.97	780.08	908.35	445	-0.712115
2bc22820_GAC_1.5	790.09	750.77	593.37	468.88	733.8	375.16	620.34	446	-0.711734
2bc36986_GAC_2.6	1066.48	1291.24	864.32	839.92	744.48	641.92	660.62	447	-0.711678
NT-189	1809.69	1508.19	1695.03	1263.27	1368.6	1095.73	1114.8	448	-0.711404
2bc6351.0_GAC_11.8	1558.7	1061.92	1301.2	1004.61	1037.61	845.97	1071.49	449	-0.711195
2bc32121.0_AAC_6.4	2119.28	1746.08	2312.55	2021.82	2074.25	1361.42	1231.61	450	-0.710745
2bc12005_GAC_1.4	971.74	974.38	916.83	998.8	651.3	544.14	648.54	451	-0.709984
2bc21628_GAC_6.6	1698.35	2042.96	2191.78	1647.87	1603.49	1076.6	1002.01	452	-0.709444
2bc9092_GAC_4.8	1533.3	1615.71	1370.52	1641.09	1178.35	918.24	958.7	453	-0.708593
2bc1170_GAC_1.8	1429.78	1227.49	1229.79	966.83	905.61	821.53	932.52	454	-0.707997
2bc26290_GAC_1.7	1602.64	1514.85	985.09	1208.05	1095.85	1093.6	880.15	455	-0.707997
2bc10436_GAC_1.8	1657.33	1444.44	1473.44	1266.18	1383.16	1040.46	989.92	456	-0.707558
2bc3984_GAC_4.5	2661.31	2316.05	2027.95	1996.63	2043.19	1357.17	1957.69	457	-0.70726
2bc15331_GAC_1.8	1729.61	1291.24	1209.84	1350.46	843.48	1327.41	845.92	458	-0.706843
2bc26143_AAC_6.5	2028.45	1747.98	1551.15	1314.62	1410.34	1284.9	1203.42	459	-0.70598
NT-620	2775.57	2266.57	2109.86	2510.08	1730.65	1904.5	1520.63	460	-0.705743
2bc3331_GAC_7.6	2170.06	1667.1	1060.71	803.11	1388.01	879.98	2014.08	461	-0.704903
2bc12542_AAC_2.5	1451.27	978.18	1072.26	921.3	1174.47	736.51	1077.54	462	-0.704057
2bc18829.0_GAC_10.8	982.49	875.42	723.59	1073.39	804.66	970.32	375.63	463	-0.702556
2bc39569_GAC_1.5	1727.65	1622.38	1189.88	1515.15	1062.85	1407.12	801.61	464	-0.701952
2bc2949_GAC_9.6	2741.39	2463.54	1831.56	1947.22	2001.46	1410.31	2016.1	465	-0.701118
2bc16002_GAC_4.4	1785.27	1492.97	1513.35	1464.78	1535.55	1101.04	1095.66	466	-0.700809
2bc28838_GAC_4.6	1584.09	1398.76	1382.07	1300.09	1166.71	1013.89	937.56	467	-0.700212
2bc16826_AAC_6.6	1179.76	932.51	985.09	849.61	1048.29	890.61	592.14	468	-0.700055
2bc19184_GAC_1.5	806.69	719.36	844.36	641.32	698.86	531.39	464.25	469	-0.699678
2bc35050_AAC_4.6	1729.61	1661.39	1611.01	1126.68	1639.41	838.53	1354.47	470	-0.698615
2bc5682_GAC_3.5	1304.77	1068.58	1041.8	1042.39	991.02	682.3	947.63	471	-0.698359
2bc14314_GAC_6.8	1102.61	886.84	719.39	887.39	673.62	953.31	484.39	472	-0.698293
2bc29716_GAC_2.6	1605.57	1362.61	1478.69	1364.03	1195.83	847.04	1158.1	473	-0.696955
2bc30452_GAC_5.6	1157.3	1175.15	1251.84	891.27	1148.27	606.85	839.87	474	-0.696938
2bc28449_GAC_3.5	2086.07	1767.01	1700.28	2047.98	1409.37	1810.98	915.4	475	-0.696165
2bc14540_GAC_1.4	1656.36	1833.62	1445.08	1896.85	1717.06	1322.1	790.53	476	-0.696155
2bc4366_GAC_7.4	1457.13	1097.13	1259.2	991.05	1226.89	908.68	891.23	477	-0.695273
2bc18087_GAC_2.6	2346.83	1916.4	1845.21	2076.07	1853.92	1899.19	1106.74	478	-0.694863
2bc34306_GAC_1.6	2325.35	1973.49	1877.77	1795.13	1588.94	1950.2	1058.4	479	-0.694694
2bc38645_AAC_1.7	1559.67	1047.65	1224.54	1189.65	1255.04	919.3	1011.07	480	-0.693996
2bc794_AAC_2.8	946.35	614.69	734.09	859.3	565.88	817.28	418.93	481	-0.693604
2bc9627_GAC_3.5	2496.26	2414.06	2338.81	1864.88	1880.13	1622.86	1468.27	482	-0.69344
2bc5626.1_AAC_7.8	1679.8	1383.54	1420.93	1246.8	1319.1	984.13	1096.67	483	-0.693264
NT-714	2789.24	2372.19	2145.57	2078.98	1977.19	1775.91	1678.74	484	-0.691903
2bc33548_GAC_2.4	1513.77	1371.17	1329.56	1073.39	1045.38	823.65	1067.46	485	-0.691003
2bc6335_GAC_2.6	2711.11	2199.01	2245.34	2474.23	1812.18	1776.97	1587.1	486	-0.690977
2bc750_GAC_3.7	958.07	980.09	843.31	905.8	582.38	916.12	384.69	487	-0.690515
2bc38793_GAC_2.6	1145.58	796.44	1194.08	736.26	1030.82	500.57	1008.05	488	-0.689473
2bc35121_AAC_1.4	3029.49	2667.17	2533.09	2525.58	2137.35	2205.27	1602.2	489	-0.68857
NT-236	2019.66	1676.61	2110.91	1355.31	1906.33	861.91	1828.79	490	-0.685863
2bc29927_GAC_12.6	991.28	809.76	714.14	583.2	591.12	578.15	657.6	491	-0.684966
2bc36112_AAC_4.4	1190.51	1033.37	1074.36	1073.39	951.23	1063.84	515.61	492	-0.684763
2bc26160_AAC_4.4	853.57	643.24	840.16	507.63	793.01	419.8	672.7	493	-0.683677
NT-736	1326.26	852.58	721.49	971.67	806.6	913.99	746.22	494	-0.683402
2bc32847_GAC_1.7	1108.47	1001.97	1081.71	745.95	825.04	730.13	652.56	495	-0.683366
2bc33154_GAC_1.5	2258.94	1204.65	1426.18	1464.78	1473.43	1317.85	1503.51	496	-0.682386
2bc6446_GAC_5.5	1563.58	1374.98	1305.4	1336.9	1112.35	1143.55	830.81	497	-0.681798
2bc13324_GAC_5.5	840.88	811.66	788.7	717.86	840.57	391.1	702.92	498	-0.681451
2bc28373_GAC_3.8	1450.29	1202.75	1393.62	1060.8	1218.15	1009.64	810.67	499	-0.680828
2bc10130_GAC_5.5	1007.88	1013.39	787.65	993.96	518.32	848.1	466.26	500	-0.680567
2bc30483_GAC_1.7	1355.56	953.44	750.9	845.73	884.25	718.44	995.96	501	-0.680339
2bc4561_GAC_4.4	2535.32	2300.82	1655.12	2016.01	2070.37	1393.3	1796.56	502	-0.680296
2bc32151_GAC_1.4	1611.43	1466.32	1575.31	1414.4	1569.52	1005.39	1006.04	503	-0.68012
2bc35141_AAC_1.8	1252.03	1286.48	1445.08	1184.8	1398.69	682.3	895.26	504	-0.679841
2bc10501_GAC_1.6	2029.43	1814.59	1954.43	1463.81	1821.89	1215.82	1321.24	505	-0.679163
2bc37642_GAC_3.7	1067.45	1351.19	1036.55	1207.08	820.19	580.28	767.37	506	-0.677761
2bc29923_GAC_2.5	1504.98	1416.84	1229.79	1430.87	1168.65	1053.21	841.89	507	-0.676496
2bc1464_GAC_2.5	2709.16	2442.6	2151.87	2277.57	2090.76	1566.54	1834.83	508	-0.676232
2bc24662.1_GAC_6.5	1163.16	578.54	859.07	737.23	1090.03	588.78	900.3	509	-0.67591
2bc6298_AAC_5.8	1308.68	1036.23	1297	978.46	1379.28	769.45	872.1	510	-0.67588
2bc20703_AAC_2.7	937.56	799.29	644.83	596.76	710.51	458.06	752.26	511	-0.675527
2bc39885_GAC_2.4	2115.37	1909.74	1769.6	1651.75	1370.54	1230.7	1425.97	512	-0.675199
2bc5120_GAC_3.6	2870.3	2870.8	2590.86	2441.3	1817.04	2046.91	1581.06	513	-0.674032
2bc34429_GAC_4.7	2059.7	1848.84	2029	1674.03	1783.06	1164.81	1431.01	514	-0.67387
2bc7338_AAC_2.5	2575.36	1644.26	2361.91	1647.87	2096.58	1474.08	1768.37	515	-0.673657
2bc38797_GAC_1.5	1390.72	1052.4	1190.93	1156.71	1105.56	820.47	926.48	516	-0.673655
2bc32378_GAC_3.4	1986.46	1490.11	1657.22	1385.34	1643.29	986.26	1573	517	-0.67342
2bc35930_GAC_1.4	907.29	749.81	895.82	685.89	832.81	388.98	833.83	518	-0.671839
2bc6183_GAC_4.7	1777.46	1434.92	1511.25	1423.12	1070.61	1313.6	948.63	519	-0.671095
2bc2501_GAC_1.5	947.33	998.17	853.82	710.11	736.71	514.39	688.82	520	-0.670372
2bc30155_GAC_1.5	2158.34	1501.53	1888.27	1418.28	1903.42	1153.12	1595.16	521	-0.6703
2bc6736_AAC_3.6	1599.71	1328.35	1595.26	1325.27	1125.94	1128.67	897.27	522	-0.668691
2bc2725_GAC_4.5	1538.19	1009.58	1151.02	1100.52	1092.94	1024.52	914.39	523	-0.668319
2bc29695_GAC_2.4	2216.94	1752.74	1247.64	1628.5	1483.14	1385.87	1404.82	524	-0.667981
2bc25945_GAC_10.7	1191.48	696.53	910.53	814.73	809.51	995.82	564.95	525	-0.667679
2bc38359_GAC_2.7	1531.35	1341.67	1637.27	1149.93	1630.67	564.34	1648.53	526	-0.666896
2bc35475_GAC_4.6	1833.13	1550.06	1257.1	1209.99	1364.72	1033.02	1291.03	527	-0.666614
2bc17818_GAC_6.4	1609.48	1186.57	1215.09	1101.49	1153.12	1105.29	931.51	528	-0.665561
2bc11384.0_AAC_6.4	1289.15	939.17	1173.08	951.33	995.87	909.74	726.08	529	-0.665557
2bc17877_AAC_14.5	891.66	777.41	1014.5	857.36	844.46	543.08	582.07	530	-0.665315
2bc10411.0_AAC_6.4	1625.11	1286.48	1459.79	1259.4	1258.92	859.79	1221.54	531	-0.665159
2bc38135_GAC_3.5	866.27	630.87	629.07	840.89	686.24	724.82	411.88	532	-0.664893
2bc30589_GAC_1.5	1552.84	1191.33	1212.99	1503.53	1099.73	1040.46	922.45	533	-0.664527
KRAS-4	805.72	499.56	494.65	339.07	542.59	614.29	420.94	534	-0.664011
2bc9045_GAC_2.8	1156.33	1158.98	1111.12	1002.67	1057.03	776.89	685.8	535	-0.663732
2bc10104.1_GAC_1.4	1358.49	1578.6	1416.73	1313.65	1230.77	803.46	916.41	536	-0.662822
2bc35949_AAC_4.6	1719.84	1380.68	1323.26	1255.52	1312.3	853.41	1384.68	537	-0.661843
NT-764	1701.28	1588.12	1543.8	1799	1124	1454.95	795.56	538	-0.661114
2bc30389_GAC_1.5	1906.37	1900.23	1852.56	2080.91	1248.24	1257.27	1156.08	539	-0.66106
2bc33204_GAC_5.8	1336.02	1235.1	1095.36	1070.49	1142.44	716.31	996.97	540	-0.660803
2bc40163_GAC_1.7	1592.88	1244.61	1489.19	1091.8	1163.8	793.9	1278.94	541	-0.660649
NT-338	1504	1379.73	1409.38	1462.84	1152.15	1267.9	713.99	542	-0.660596
2bc5606_GAC_2.7	1303.8	1100.93	807.61	1079.21	980.34	850.22	800.6	543	-0.660192
NT-230	854.55	617.55	727.79	667.48	685.27	646.17	453.17	544	-0.659182
2bc33263_AAC_4.4	2817.57	2446.41	2044.75	1984.04	1989.81	1881.12	1692.84	545	-0.658933
2bc14046_AAC_8.6	2750.18	1836.47	2366.11	1334.96	2587.72	1153.12	2633.42	546	-0.658286
2bc15843.1_AAC_2.4	1454.2	1819.34	946.23	1564.56	1014.32	1454.95	584.08	547	-0.657622
2bc140.1_GAC_1.8	1143.63	1052.4	733.04	855.42	716.33	809.84	649.54	548	-0.657021
2bc18907_AAC_2.8	1180.74	1403.52	1138.42	1148.96	998.79	910.8	616.31	549	-0.656224
NT-658	1306.73	1338.82	1509.14	1191.58	1104.59	736.51	933.53	550	-0.656188
2bc28457.0_AAC_7.7	1332.12	1323.59	795.01	1186.74	1024.02	991.57	721.04	551	-0.655755
2bc18048_GAC_2.6	1154.37	765.04	866.42	868.98	845.43	651.48	824.77	552	-0.655177
2bc6230_GAC_3.7	1892.7	1659.49	1416.73	1549.06	1570.49	997.95	1448.13	553	-0.65483
2bc1990_GAC_2.6	2233.54	2120.98	1791.65	1690.5	1896.63	1387.99	1451.15	554	-0.654235
2bc34319_GAC_1.4	3801.03	3591.11	3382.71	3583.47	3246.79	2381.69	2450.13	555	-0.653968
2bc38978_GAC_5.6	1463.96	1315.98	1276	1332.06	966.76	920.37	940.58	556	-0.653922
2bc15489_AAC_1.8	868.22	726.03	760.35	860.27	764.86	487.82	624.37	557	-0.653686
2bc23544.0_GAC_1.7	1384.86	1163.73	1168.88	1123.77	1252.12	721.63	1074.51	558	-0.653235
2bc32171.1_GAC_2.4	2798.03	2436.89	2149.77	2165.2	2108.23	1787.6	1771.39	559	-0.652959
2bc8_GAC_4.8	2362.46	2163.8	1894.57	2175.85	2021.84	1352.92	1668.67	560	-0.652902
2bc14479_GAC_3.7	1053.78	818.32	687.88	636.48	789.13	598.35	751.25	561	-0.65236
2bc21789_GAC_2.7	1359.46	908.72	1015.55	1053.05	1064.79	720.56	1038.26	562	-0.652355
2bc22823_AAC_3.6	1812.62	1427.31	1629.92	1685.66	1510.31	1578.23	842.89	563	-0.652215
2bc22250_GAC_4.5	2191.55	1721.34	1809.5	1620.75	1733.56	1294.47	1503.51	564	-0.651604
2bc2590_AAC_5.7	882.87	1036.23	1253.94	1133.46	820.19	1008.58	313.19	565	-0.651555
NT-804	1205.16	1180.86	847.52	1230.34	667.8	951.19	619.33	566	-0.650932
2bc27644_GAC_2.7	1434.66	1144.7	1170.98	1071.46	1156.03	724.82	1152.06	567	-0.650754
2bc35313.3_AAC_9.8	1048.9	1033.37	1052.31	783.73	1104.59	453.81	983.88	568	-0.65052
2bc28505_AAC_4.8	1342.86	1215.12	1000.85	1156.71	977.43	1149.93	636.45	569	-0.650476
2bc8567_GAC_4.6	1305.75	1255.08	1298.05	1140.24	1610.29	860.85	804.63	570	-0.649763
2bc9446_GAC_1.5	1272.54	971.52	1145.77	880.61	1012.38	698.25	942.59	571	-0.649452
2bc34302_GAC_7.7	1069.41	872.56	892.67	693.64	898.81	581.34	799.59	572	-0.649422
NT-382	840.88	580.44	640.63	569.64	730.89	436.8	658.61	573	-0.648701
2bc1912_GAC_2.7	887.75	513.83	614.37	597.73	736.71	580.28	552.87	574	-0.648309
2bc22144_GAC_2.4	1798.95	1601.44	1759.09	1388.24	1257.95	1202	1097.68	575	-0.647208
2bc38879.1_GAC_10.8	1521.58	1233.2	1529.1	1211.93	1191.94	800.27	1181.26	576	-0.646128
2bc30430_GAC_6.8	1676.87	1576.7	1418.83	1374.68	1188.06	976.69	1176.23	577	-0.645699
2bc37927_AAC_6.4	2420.08	2235.17	1962.83	1859.07	2438.24	1319.97	1815.7	578	-0.644539
2bc5000.1_GAC_2.4	2648.61	2393.12	2061.55	2089.63	1994.66	2001.21	1436.04	579	-0.643751
2bc9360.0_GAC_7.5	2219.87	2083.87	2253.74	1767.03	2101.43	1537.84	1314.19	580	-0.642936
2bc26947_GAC_4.6	1906.37	1416.84	1850.46	1397.93	1818.01	1126.55	1323.25	581	-0.64283
2bc9612_GAC_4.4	1210.04	1134.24	1259.2	1209.99	1112.35	736.51	815.7	582	-0.642611
2bc13846_GAC_1.7	2290.19	1797.46	1920.83	1720.53	1756.86	1375.24	1564.94	583	-0.642572
NT-244	3647.7	2793.72	3083.4	2437.42	2647.9	1992.71	2740.16	584	-0.642491
2bc25628_GAC_1.4	887.75	1031.47	853.82	662.64	726.04	447.43	723.06	585	-0.642265
2bc39277_GAC_2.7	2719.9	2052.47	2421.77	1676.94	2342.15	1657.94	1834.83	586	-0.641035
2bc26654.1_AAC_3.8	706.1	689.87	722.54	631.64	588.21	316.71	647.53	587	-0.640818
2bc39856_GAC_1.8	943.42	1035.28	1085.91	895.14	1060.91	517.57	708.96	588	-0.639171
2bc39886_AAC_2.7	1778.44	1088.56	1462.94	1209.02	1482.16	1082.97	1204.42	589	-0.638946
2bc12889_GAC_6.6	1035.22	711.75	990.34	913.55	1011.41	610.04	725.07	590	-0.638353
2bc19143_GAC_1.5	1992.32	1501.53	1580.56	1472.53	1546.23	1603.73	1023.15	591	-0.637225
NT-840	2055.8	2461.63	2256.89	2129.35	1694.73	1558.04	1121.85	592	-0.636894
2bc36015_GAC_1.6	1426.85	1167.54	1252.89	1159.62	1228.83	857.66	981.87	593	-0.636793
NT-648	2295.07	2099.1	2653.87	1695.34	2211.11	1353.98	1611.27	594	-0.635836
2bc12522_AAC_5.4	1208.09	1082.85	675.28	1087.93	708.57	731.19	826.78	595	-0.635781
2bc34168.1_GAC_3.8	1450.29	1315.03	1472.39	1267.15	1352.1	792.83	1099.69	596	-0.635251
2bc32511_GAC_3.6	1312.59	994.36	1115.32	991.05	1176.41	708.87	1008.05	597	-0.634836
2bc35837_GAC_2.6	1246.18	1369.27	811.81	1054.99	780.39	1023.46	629.4	598	-0.634761
2bc38101_AAC_5.7	902.4	721.27	895.82	946.49	841.54	565.4	598.18	599	-0.633841
2bc26780_GAC_8.5	922.91	675.59	927.33	726.58	682.36	729.07	485.39	600	-0.633589
NT-992	1062.57	958.2	757.2	864.14	506.67	1065.97	440.08	601	-0.633556
2bc24328_GAC_6.8	1981.57	1556.72	1950.23	1435.71	1715.12	1160.56	1406.84	602	-0.633004
2bc10268_GAC_1.5	1787.23	1676.61	1403.07	1391.15	1168.65	1257.27	1056.39	603	-0.633007
2bc4848_AAC_2.7	2903.51	2455.92	2495.29	2025.69	2459.6	1460.26	2400.79	604	-0.632931
2bc721.0_GAC_10.4	851.62	564.26	512.5	571.57	735.74	564.34	534.74	605	-0.632509
2bc11942_AAC_7.4	1727.65	1358.8	1115.32	1434.75	1230.77	1703.64	729.1	606	-0.632406
2bc21445.0_AAC_4.4	2471.84	1764.16	2043.7	2328.92	2058.72	1582.48	1607.24	607	-0.632199
2bc6526_GAC_3.5	1555.77	1344.53	1021.85	1523.87	1058	1030.9	977.84	608	-0.631841
2bc11505_GAC_2.7	1929.81	1481.55	1771.7	1553.9	1418.1	1306.16	1188.31	609	-0.631337
2bc17271_GAC_2.7	1313.56	1306.46	903.18	1132.49	796.89	775.83	927.49	610	-0.630874
2bc27548_AAC_3.8	1538.19	1195.13	1253.94	1097.61	1417.13	859.79	1148.03	611	-0.630625
2bc39870_GAC_1.5	1269.61	982.94	1054.41	1114.08	1030.82	635.54	1059.41	612	-0.629727
2bc6252_GAC_10.5	2354.65	2122.89	1862.01	2100.29	2113.08	1397.56	1657.59	613	-0.629514
2bc21513_AAC_1.5	1494.24	891.59	1599.46	1025.93	1624.85	680.18	1371.59	614	-0.629493
2bc20216_GAC_4.6	2311.67	1657.58	1934.48	1694.38	1825.77	1341.23	1666.66	615	-0.628677
2bc35942_GAC_1.5	1559.67	1315.03	1565.86	1299.12	1419.07	1123.36	906.34	616	-0.628269
2bc4735_GAC_1.6	1323.33	970.57	1001.9	942.61	880.37	1069.16	685.8	617	-0.628004
2bc17749_AAC_2.6	1091.87	985.8	1037.6	839.92	759.04	565.4	883.18	618	-0.627739
2bc24826_AAC_2.5	1396.58	983.89	680.53	1181.9	985.2	804.52	1016.11	619	-0.62727
2bc13270_GAC_2.8	1272.54	1032.42	919.98	971.67	956.08	721.63	942.59	620	-0.625694
2bc30038_GAC_1.7	1460.06	1643.31	1503.89	1105.36	1594.76	912.93	981.87	621	-0.624938
2bc37996_GAC_2.8	1270.59	1078.09	1170.98	1114.08	1192.91	617.48	1099.69	622	-0.624718
2bc3949_GAC_7.8	2161.27	1926.87	1560.6	1540.34	1527.78	1384.8	1418.92	623	-0.624644
2bc12830_GAC_2.4	1561.63	1570.04	1360.02	1520.97	1123.03	1185	867.06	624	-0.623507
2bc22085_GAC_1.6	1099.68	1064.77	1078.56	744.98	947.34	514.39	990.93	625	-0.623189
2bc23369_AAC_5.5	1525.49	1573.85	1111.12	1440.56	1423.93	962.88	1019.13	626	-0.62289
2bc830_AAC_2.4	2339.02	1609.05	1663.52	1519.03	1485.08	1618.61	1425.97	627	-0.622555
2bc18291_AAC_1.7	1902.47	1757.49	1605.76	1399.87	1439.46	1280.65	1192.34	628	-0.622538
2bc4895_GAC_2.4	638.71	801.2	851.72	744.98	824.07	315.65	545.82	629	-0.621786
NT-979	1826.29	1718.48	1510.19	1412.46	1610.29	1139.3	1236.65	630	-0.621623
2bc33340_GAC_1.8	2079.24	1656.63	1721.29	1673.06	1603.49	1866.24	978.85	631	-0.621409
NT-926	769.58	682.25	874.82	634.54	1053.14	311.39	804.63	632	-0.620547
2bc5488_GAC_2.8	1073.31	746.96	659.53	739.17	820.19	870.42	559.92	633	-0.620529
2bc20203_GAC_11.8	1967.9	1860.26	1647.77	1570.37	1528.76	1544.22	1062.43	634	-0.619534
NT-21	1256.92	1230.34	1210.89	1212.9	1002.67	1018.14	658.61	635	-0.618177
2bc33479_GAC_1.6	1008.86	1023.86	1010.3	968.77	685.27	645.11	669.68	636	-0.618146
2bc28622.2_GAC_6.8	2335.11	2071.5	1661.42	1911.38	1619.02	1322.1	1751.25	637	-0.617882
2bc34693_GAC_1.6	2836.12	3259.98	2814.55	3030.31	2471.25	1903.44	1795.56	638	-0.617397
2bc5784.1_GAC_6.7	1983.53	1524.37	1676.13	1637.22	1672.41	1284.9	1301.1	639	-0.617376
NT-493	1962.04	2011.56	1686.63	1894.91	1831.59	1547.41	1058.4	640	-0.616484
2bc6434_AAC_1.6	1756.95	1517.71	1473.44	1388.24	1398.69	1136.11	1156.08	641	-0.616401
2bc38951_GAC_4.8	1783.32	1163.73	1089.06	941.64	997.82	816.21	1660.61	642	-0.615203
2bc9871_GAC_2.4	1737.42	1579.56	1712.88	1635.28	1395.78	1381.61	931.51	643	-0.61495
NT-605	1117.26	1193.23	1121.62	1094.71	860.96	819.4	650.55	644	-0.613779
2bc34563_AAC_4.7	1037.18	1008.63	786.6	993.96	677.51	764.14	601.2	645	-0.613753
2bc1478_GAC_1.5	1181.72	892.54	1199.33	886.42	1085.17	859.79	693.85	646	-0.613512
2bc33583_GAC_1.5	1725.7	1480.6	1529.1	1077.27	1626.79	1130.8	1125.87	647	-0.61299
2bc28177_GAC_1.4	1796.99	1445.39	1437.73	1678.87	1586.02	887.42	1555.88	648	-0.612872
2bc37990.0_GAC_5.8	1549.91	1292.19	1541.7	1042.39	1380.25	907.61	1131.92	649	-0.612726
NT-408	1333.09	1212.26	1534.35	1010.42	1406.45	515.45	1475.32	650	-0.612308
NT-964	1657.33	1241.76	1533.3	973.61	1572.43	984.13	1195.36	651	-0.611678
2bc12813_GAC_9.6	1628.04	1318.83	1231.89	1236.15	1370.54	1291.28	879.15	652	-0.611645
2bc2776.2_GAC_2.7	722.7	681.3	680.53	568.67	821.16	561.15	398.79	653	-0.611389
2bc21935.0_GAC_2.4	1257.89	1067.63	1358.97	1086.96	1339.48	751.39	902.31	654	-0.611341
2bc33141_AAC_3.4	1399.51	861.14	816.01	986.21	861.93	1175.43	713.99	655	-0.61134
NT-619	1464.94	1403.52	1286.5	1170.27	887.16	1153.12	797.58	656	-0.61122
2bc21793_AAC_1.4	2061.66	2075.31	1765.39	1902.66	1692.79	1581.42	1153.06	657	-0.610462
2bc27991_GAC_3.7	1235.43	971.52	728.84	899.99	870.66	1104.23	593.15	658	-0.610258
2bc4257_GAC_1.6	1735.47	1381.64	1136.32	1259.4	1039.55	1156.3	1117.82	659	-0.610225
2bc6472_AAC_1.8	1027.41	784.07	926.28	764.36	900.75	598.35	757.3	660	-0.610013
2bc2151_GAC_2.6	1624.13	1673.76	1651.97	1764.13	1408.4	1490.02	760.32	661	-0.609662
2bc32248_GAC_2.4	615.27	652.76	600.72	646.17	698.86	414.48	392.75	662	-0.608763
NT-622	996.16	1109.5	1113.22	1020.11	1014.32	667.43	639.47	663	-0.608631
2bc25748_GAC_1.7	1671.98	1551.96	1372.62	1347.56	1391.9	1127.61	1066.46	664	-0.608509
2bc19505_GAC_1.8	1636.83	1288.39	1579.51	1281.68	1680.18	958.63	1202.41	665	-0.608417
2bc7269_AAC_4.7	2055.8	1885	1424.08	1862.94	1495.75	1216.88	1494.45	666	-0.608299
2bc1345.1_AAC_6.7	2067.52	1510.09	1743.34	1795.13	1408.4	1561.22	1178.24	667	-0.608248
2bc15264_AAC_1.8	2529.46	1728	2044.75	1773.81	2035.43	1663.25	1656.58	668	-0.607723
2bc33608_GAC_7.5	1364.35	1058.11	1140.52	1001.71	1150.21	836.41	958.7	669	-0.607497
2bc27743.1_AAC_3.5	2291.17	1901.18	2089.91	1705.03	1696.68	1031.96	2192.33	670	-0.607158
NT-459	1427.83	1106.64	1352.66	1158.65	1120.12	1143.55	768.37	671	-0.607128
NT-603	1424.9	1007.68	1083.81	1346.59	884.25	1163.74	752.26	672	-0.606825
2bc27143_GAC_2.8	1011.78	1034.32	1147.87	922.27	846.4	804.52	548.84	673	-0.606567
2bc8196.1_GAC_1.7	2725.76	2258	2312.55	2057.66	2297.5	1361.42	2356.48	674	-0.605786
2bc3930_GAC_7.8	1644.64	1527.22	1360.02	1244.87	1509.34	1168	999.99	675	-0.605759
2bc7408_GAC_5.6	1103.59	1095.22	919.98	831.2	908.52	585.59	898.28	676	-0.605604
2bc20525_AAC_2.4	1290.12	886.84	855.92	690.73	851.25	655.74	1096.67	677	-0.605343
NT-990	1397.55	974.38	1005.05	1016.24	1067.7	1115.92	756.29	678	-0.605277
2bc32452_AAC_6.4	2241.36	1772.72	1982.79	1834.85	2046.11	983.07	2208.44	679	-0.605178
NT-79	1280.36	1158.02	1227.69	1302.99	1064.79	1352.92	523.66	680	-0.60516
2bc20185_AAC_1.6	1103.59	933.46	1279.15	745.95	1247.27	503.76	1045.31	681	-0.604835
2bc39583_GAC_3.8	2493.33	1557.67	2173.92	1588.78	2206.26	1253.02	2146.01	682	-0.604541
2bc846_AAC_1.6	831.11	926.8	594.42	989.11	513.47	783.27	381.67	683	-0.604122
2bc30867.1_GAC_2.8	1443.45	1393.05	1731.79	1154.77	1768.5	665.3	1356.49	684	-0.603543
NT-985	2090.96	1865.02	1716.04	1465.75	1846.15	1313.6	1443.09	685	-0.602822
2bc26356_AAC_5.5	1455.17	1638.55	1118.47	1223.55	1351.13	705.69	1301.1	686	-0.602769
2bc9969_GAC_7.8	1916.14	1623.33	1635.17	1607.19	1551.08	1127.61	1412.88	687	-0.602249
2bc6587_GAC_1.5	1878.05	1448.24	2006.94	1406.65	1687.94	1056.4	1450.14	688	-0.601561
2bc34018_GAC_5.8	1195.39	1173.25	886.37	966.83	585.29	837.47	741.18	689	-0.601479
2bc27709_GAC_3.6	852.59	743.15	738.29	592.89	566.85	533.52	592.14	690	-0.601112
NT-217	2102.68	2043.91	1828.41	1895.88	1806.36	1577.17	1218.52	691	-0.600995
2bc16488_GAC_6.7	1183.67	1260.79	1158.38	1218.71	876.49	1273.21	478.35	692	-0.600962
NT-281	1303.8	1202.75	1451.38	910.64	1419.07	796.02	928.49	693	-0.600805
NT-312	1671.98	1787.94	1466.09	1992.76	1546.23	1375.24	884.18	694	-0.60051
NT-754	1176.83	1036.23	1020.8	858.33	886.19	860.85	699.89	695	-0.600389
BAP1-4	1380.95	1159.93	1247.64	1238.09	1268.62	888.48	936.55	696	-0.598242
2bc19942_GAC_2.7	1219.81	736.49	1031.3	810.86	1243.39	680.18	954.68	697	-0.598118
2bc112.1_AAC_4.8	2696.47	2403.59	2374.51	1963.69	2354.77	1918.32	1658.6	698	-0.596167
2bc1764_GAC_1.5	1313.56	1087.61	931.53	1187.71	886.19	923.56	817.72	699	-0.596004
2bc2335_GAC_4.6	830.13	733.64	1056.51	622.92	1081.29	552.65	545.82	700	-0.595942
2bc2359_GAC_2.5	790.09	961.06	770.85	717.86	623.15	530.33	515.61	701	-0.595432
2bc21942_GAC_2.5	1574.32	1619.52	1529.1	1400.84	1371.51	1090.41	995.96	702	-0.595214
2bc37468_AAC_1.5	1470.8	1273.16	1527	1283.62	1973.31	832.16	1139.97	703	-0.594637
2bc6746_GAC_3.6	1345.79	1232.24	1077.51	1097.61	1083.23	729.07	1089.62	704	-0.594476
2bc11526_AAC_3.8	2025.52	1472.98	1622.57	1274.9	2058.72	794.96	2264.84	705	-0.594111
2bc11088_AAC_3.8	815.48	866.85	683.68	881.58	751.27	465.5	627.39	706	-0.593578
2bc12063_AAC_3.5	2182.76	2060.08	1990.14	1760.25	1582.14	1636.68	1278.94	707	-0.593293
2bc21117_GAC_1.4	1163.16	1009.58	1139.47	1096.65	784.28	1028.77	578.04	708	-0.592969
2bc10273_GAC_1.5	1892.7	1384.49	1792.7	1391.15	1669.5	1108.48	1420.94	709	-0.592732
NT-24	2075.33	1837.42	1664.58	2061.54	1520.02	1264.71	1497.47	710	-0.592674
2bc4228_GAC_4.5	1407.32	1307.42	1657.22	1304.93	1639.41	1263.65	689.82	711	-0.592006
2bc27960_GAC_7.5	1356.53	1256.98	1260.25	1067.58	1088.09	901.24	899.29	712	-0.5915
2bc8750_AAC_2.5	2446.45	2476.86	2432.28	2121.6	2084.93	1586.73	1663.63	713	-0.590494
2bc26809_AAC_4.7	1751.09	1286.48	1357.92	1238.09	1194.86	1155.24	1171.19	714	-0.590169
NT-778	2121.23	1626.18	1809.5	1703.09	1737.44	1416.69	1401.8	715	-0.589999
2bc21815.0_GAC_3.6	2002.08	1433.02	1625.72	1648.84	1239.51	1457.07	1214.49	716	-0.589789
NT-166	1363.37	1053.35	1100.61	899.02	1059.94	955.44	859.01	717	-0.589685
2bc17012_AAC_2.8	1369.23	1257.94	1258.15	1229.37	1045.38	1159.49	713.99	718	-0.589632
2bc18919.2_AAC_10.7	1522.56	1193.23	1522.8	1215.8	1342.39	928.87	1102.71	719	-0.589198
2bc24459_AAC_1.8	2556.81	2162.85	1847.31	2261.1	2036.4	1800.35	1606.23	720	-0.588367
2bc8227_AAC_1.4	1831.17	1359.75	1878.82	1434.75	1749.09	1020.27	1456.18	721	-0.587196
NT-789	1011.78	1656.63	902.13	1138.3	799.81	1040.46	436.05	722	-0.587002
2bc28878.1_GAC_7.6	2025.52	1862.16	2003.79	1359.18	1611.26	1006.45	1806.63	723	-0.587004
NT-358	1521.58	1155.17	1044.95	1049.18	1352.1	1031.96	994.96	724	-0.586521
2bc38098_GAC_1.5	1165.12	906.82	1120.57	835.08	1200.68	883.17	681.77	725	-0.586419
2bc29698_GAC_3.6	1471.78	1664.24	1591.06	1453.15	1743.27	718.44	1337.35	726	-0.586404
2bc5869_AAC_1.8	1479.59	1498.68	1311.71	1254.55	1229.8	1326.35	733.13	727	-0.585396
NT-423	1785.27	1333.11	1289.65	1264.24	1463.72	1357.17	1043.3	728	-0.585265
2bc30056_AAC_1.8	1839.96	1331.2	1841.01	1454.12	1487.99	1209.44	1243.7	729	-0.585186
2bc26629_GAC_1.6	2187.64	1998.23	1997.49	2013.1	2119.87	1326.35	1603.21	730	-0.585163
2bc5684_GAC_2.8	2072.4	1728	1799	1503.53	1848.1	1232.82	1549.84	731	-0.584262
2bc6920_AAC_1.6	2765.81	2487.33	2362.96	1876.5	2084.93	1908.75	1784.48	732	-0.583636
2bc16834_AAC_2.8	1922	1488.21	1233.99	1130.55	1091	1240.26	1326.27	733	-0.5836
NT-592	1054.76	1083.8	835.96	915.49	880.37	967.13	512.58	734	-0.583099
2bc33567_GAC_6.6	2265.77	1545.3	1838.91	1381.46	2124.73	1276.4	1792.54	735	-0.582959
2bc21849_GAC_1.5	1833.13	1289.34	1452.43	1085.02	1415.19	895.92	1671.69	736	-0.582935
2bc31363_AAC_5.8	1707.14	1536.74	1542.75	1559.72	1537.49	1148.87	1130.91	737	-0.582732
NT-862	762.75	614.69	616.47	712.04	463.97	469.75	552.87	738	-0.581794
2bc24608_AAC_1.7	1884.89	1368.31	1954.43	1248.74	1728.71	1010.7	1569.98	739	-0.58143
NT-90	1413.18	1145.65	1132.12	1049.18	1152.15	944.81	944.61	740	-0.581002
2bc22345_GAC_1.5	992.25	941.07	1117.42	745.95	980.34	574.96	765.35	741	-0.580913
2bc23548_GAC_3.5	1150.47	1269.35	1459.79	1175.12	1259.89	708.87	834.84	742	-0.580641
NT-546	993.23	794.54	870.62	782.76	761.95	736.51	599.19	743	-0.580269
2bc37259_GAC_4.7	1911.26	1440.63	1370.52	1463.81	1847.12	1324.22	1235.64	744	-0.579323
2bc24375_GAC_3.4	1752.07	1084.76	1392.57	1199.33	1635.53	1084.04	1268.87	745	-0.579079
NT-16	3242.4	2581.53	2552	2498.45	2258.68	2340.24	2014.08	746	-0.578673
2bc35122_AAC_1.5	2194.48	1803.17	1832.61	1776.72	1973.31	1409.25	1532.72	747	-0.578368
2bc24099_AAC_7.5	964.91	985.8	1088.01	926.14	904.63	708.87	589.12	748	-0.578353
2bc19405_GAC_2.4	2259.91	1865.97	1621.52	1695.34	1580.2	1392.24	1645.51	749	-0.578294
2bc36096_GAC_12.4	1970.83	1397.81	1425.13	1821.28	1701.53	1369.92	1271.89	750	-0.578271
2bc33677_AAC_10.5	846.74	846.87	850.67	723.67	640.62	768.39	418.93	751	-0.577645
2bc6060_GAC_2.6	1682.73	1412.09	1639.37	1320.43	1370.54	1071.28	1187.3	752	-0.577294
2bc3969_GAC_5.4	1359.46	1422.55	1363.17	1157.68	1028.88	1081.91	767.37	753	-0.577246
2bc5784.1_GAC_3.4	1244.22	1024.81	1387.32	910.64	1345.3	533.52	1304.12	754	-0.576896
2bc26902.1_GAC_4.4	1646.59	1520.56	1481.84	1507.4	1415.19	1420.94	858	755	-0.576534
2bc30602_GAC_8.5	1329.19	1238.91	1197.23	1432.81	1121.09	770.52	1031.21	756	-0.576426
NT-375	1337.98	1408.28	1142.62	1211.93	1103.62	860.85	935.54	757	-0.576204
2bc10766_GAC_2.5	1416.11	1623.33	1036.55	1496.75	1190	789.65	1142.99	758	-0.575884
2bc16428_GAC_2.7	1714.96	1056.21	1179.38	1001.71	1281.24	1036.21	1277.94	759	-0.575607
2bc16682_GAC_4.4	955.14	755.52	982.99	673.29	887.16	514.39	798.58	760	-0.575562
2bc33715_AAC_2.4	1615.34	1642.36	1667.73	1594.59	1923.81	1057.47	1111.77	761	-0.5751
2bc31944_AAC_2.7	1785.27	1517.71	1346.36	1523.87	1290.95	1515.52	947.63	762	-0.575038
2bc27116_AAC_6.4	1885.87	1677.57	1344.26	1434.75	1418.1	1242.39	1290.02	763	-0.574974
2bc37671_GAC_1.5	2451.33	2390.27	2215.93	2159.38	1803.45	1577.17	1717.01	764	-0.574946
2bc1237_AAC_1.4	1296.96	1335.01	1156.28	1117.96	1153.12	932.06	813.69	765	-0.574611
2bc37075_AAC_2.4	2291.17	1676.61	2105.66	1496.75	1928.66	1129.74	2096.66	766	-0.574043
2bc12802_GAC_4.7	906.31	881.13	807.61	725.61	765.83	786.46	471.3	767	-0.573995
2bc20525_AAC_2.7	1934.7	2089.58	1634.12	2221.38	1584.08	2023.53	834.84	768	-0.573887
2bc13338_GAC_1.4	1856.57	1791.75	1695.03	1775.75	1416.16	1378.43	1128.89	769	-0.573674
2bc8920_GAC_1.5	1676.87	1481.55	1186.73	1400.84	1273.48	1116.98	1136.95	770	-0.573385
2bc33423_GAC_3.7	1419.04	1208.46	837.01	1234.21	780.39	1299.78	699.89	771	-0.573181
AAVS1_1	1893.68	1769.86	1590.01	1566.5	1430.72	1360.36	1191.33	772	-0.572912
2bc10053.0_GAC_6.6	2137.84	2081.02	1830.51	1979.19	1815.09	1602.67	1289.01	773	-0.572783
2bc7277_GAC_3.4	1396.58	1301.71	1392.57	1268.12	1157	1318.91	668.68	774	-0.572531
2bc8086_GAC_1.7	1734.49	1256.03	1378.92	1287.49	1333.66	1290.21	1054.37	775	-0.572518
2bc5961_GAC_1.7	2357.58	2845.1	1764.34	2188.45	1746.18	1798.22	1397.77	776	-0.572458
2bc8070_GAC_1.7	2289.21	1658.53	2087.81	1564.56	2248.97	1447.51	1637.45	777	-0.572338
2bc24067_GAC_3.5	1788.2	1394.96	1500.74	1231.3	1229.8	1483.64	974.82	778	-0.572334
2bc20098_GAC_1.4	3216.03	2763.27	2631.81	2357.01	2504.25	2079.86	2249.73	779	-0.572162
2bc22063_GAC_6.4	1669.05	1432.07	1504.94	1262.3	1592.82	1231.76	1023.15	780	-0.572158
2bc38040_GAC_1.5	1515.72	1339.77	1178.33	1314.62	1194.86	1336.98	777.44	781	-0.572113
2bc5885_GAC_3.6	1843.87	2096.24	1827.36	1376.62	1625.82	1268.96	1212.48	782	-0.571933
NT-927	2356.6	2129.55	1956.53	2230.1	1912.16	1576.1	1595.16	783	-0.571677
2bc28004_GAC_1.4	1202.23	1096.17	1037.6	946.49	966.76	780.08	838.87	784	-0.571606
2bc32472_AAC_1.5	1381.93	1324.54	1374.72	1095.68	1744.24	551.58	1569.98	785	-0.57049
2bc27276_GAC_2.8	1600.69	1074.29	1141.57	1106.33	1333.66	1174.37	989.92	786	-0.570059
2bc1711_GAC_2.6	1631.94	1440.63	1417.78	1508.37	1340.45	1410.31	856.99	787	-0.569907
2bc4565_GAC_5.7	2721.86	3219.06	2776.74	2790.05	1981.07	2283.91	1472.3	788	-0.569804
2bc11928_GAC_1.7	1699.33	1289.34	1587.91	1128.61	1520.99	1103.17	1188.31	789	-0.569683
2bc9887_GAC_2.6	2597.83	2125.74	1877.77	1860.03	1934.48	1465.57	2090.62	790	-0.569611
2bc29231_GAC_2.7	1746.21	1387.35	1555.35	1189.65	1355.01	1020.27	1358.5	791	-0.568744
2bc16676_AAC_7.4	2570.48	2241.83	2819.8	1992.76	2475.13	1533.59	1958.7	792	-0.568633
2bc16043_GAC_4.7	1823.36	1751.79	1432.48	1502.56	1077.41	1408.18	1073.51	793	-0.568516
2bc28457.0_GAC_1.8	1488.38	1434.92	1447.18	1629.47	1337.54	1139.3	884.18	794	-0.568463
2bc27023_GAC_3.8	1909.3	1407.33	1567.96	1525.81	1429.75	1397.56	1186.3	795	-0.568354
2bc8224_GAC_7.8	2146.62	2374.09	1595.26	2231.07	1619.02	1502.77	1394.75	796	-0.568251
2bc16303_GAC_2.4	1629.99	1542.45	1398.87	1152.83	1114.29	1009.64	1197.37	797	-0.568008
2bc12267_GAC_2.5	1470.8	1324.54	1039.7	1227.43	935.7	1109.54	887.2	798	-0.567955
2bc9199_AAC_3.7	2232.57	1394.01	1732.84	1517.09	1931.57	1520.84	1491.43	799	-0.567923
2bc721.0_GAC_7.7	3026.57	2158.09	2243.24	2232.04	2375.15	2034.16	2049.33	800	-0.567891
2bc10124_GAC_3.6	3256.07	3100.12	2877.56	3078.74	2460.57	2432.7	1984.88	801	-0.567327
2bc18325_AAC_5.7	1101.63	1002.92	1289.65	926.14	1014.32	530.33	1042.29	802	-0.56728
2bc26599_AAC_4.5	1880.98	1785.09	1660.37	2294.04	1280.27	1905.56	845.92	803	-0.56708
NT-974	618.2	789.78	527.2	660.7	570.74	538.83	323.26	804	-0.566811
NT-109	2514.81	2697.62	1876.72	2345.39	1950.98	1971.46	1462.23	805	-0.566732
2bc31954_GAC_4.5	2285.31	1694.69	2014.29	1625.59	1905.36	1405	1694.85	806	-0.566526
2bc17082_GAC_4.8	1043.04	667.98	1046	815.7	549.38	889.55	557.9	807	-0.566181
2bc1401_AAC_5.4	1022.53	1013.39	1008.2	969.74	992.96	692.93	688.82	808	-0.565653
2bc13142_GAC_3.5	2037.24	1413.04	1534.35	1239.05	1738.41	1298.72	1459.2	809	-0.565482
2bc12221_GAC_1.6	1901.49	1304.56	1114.27	1570.37	1257.95	1592.04	1037.25	810	-0.56531
2bc28870_GAC_9.5	844.78	670.84	714.14	762.42	756.13	651.48	500.5	811	-0.56503
2bc11180.0_GAC_3.6	1223.71	930.61	977.74	1159.62	1174.47	784.33	873.11	812	-0.564378
2bc18844_GAC_1.5	2119.28	1623.33	2111.96	1916.22	1885.95	1670.69	1231.61	813	-0.563079
2bc26918_GAC_4.5	1599.71	1156.12	1639.37	1254.55	1480.22	1005.39	1166.15	814	-0.563056
NT-656	2414.22	2177.12	1807.4	2209.76	1806.36	1563.35	1708.95	815	-0.562682
2bc4291_GAC_4.4	1382.9	1332.16	1169.93	1262.3	1195.83	890.61	984.89	816	-0.562247
2bc30298_GAC_1.5	1611.43	1475.84	1022.9	1611.06	1020.14	1548.47	769.38	817	-0.562036
NT-469	1767.69	1628.09	1406.22	1644.97	1308.42	1640.93	874.11	818	-0.561665
2bc8829_GAC_2.7	1939.58	1637.6	1609.96	1566.5	1730.65	1282.78	1346.42	819	-0.561543
2bc20268_GAC_8.4	1637.8	1430.16	1307.51	1433.78	1320.07	1092.54	1127.89	820	-0.561103
2bc23467_GAC_3.6	1283.29	1414.94	1330.61	1072.43	1529.73	753.51	1004.02	821	-0.561104
2bc17190_GAC_4.6	1409.27	1046.69	1247.64	1056.93	1347.25	621.73	1468.27	822	-0.560709
2bc18891_GAC_1.8	1396.58	1273.16	1111.12	1132.49	1172.53	811.96	1104.73	823	-0.560311
2bc29036_GAC_2.4	2175.92	1865.97	1871.47	1489.97	1718.03	1317.85	1652.56	824	-0.560181
2bc10769_GAC_1.8	2108.54	1448.24	1390.47	1486.09	1347.25	1994.84	1025.17	825	-0.560176
2bc24947_AAC_3.6	1337	1278.87	1286.5	1377.59	1067.7	1192.44	689.82	826	-0.559895
NT-262	1832.15	1352.14	1221.39	1129.58	1390.92	1328.47	1163.13	827	-0.559649
2bc379_AAC_1.6	2052.87	1857.41	2140.32	1642.06	2172.29	1013.89	1913.38	828	-0.55963
2bc3051_GAC_4.4	943.42	636.58	672.13	635.51	818.25	548.39	747.23	829	-0.559523
2bc36372_AAC_3.4	1890.75	1539.59	1827.36	1379.53	1909.25	1103.17	1492.44	830	-0.559295
2bc5367_AAC_6.7	930.72	961.06	856.97	656.82	778.45	466.56	855.99	831	-0.558519
2bc19860_AAC_1.6	1510.84	1498.68	948.34	1172.21	805.63	1082.97	971.8	832	-0.558489
NT-87	2355.62	1696.6	1664.58	1627.53	1988.84	1740.83	1470.28	833	-0.558174
2bc36797_GAC_3.8	2518.72	1983.01	2159.22	1866.82	2020.87	1491.08	1962.73	834	-0.558081
2bc36041_AAC_2.6	1474.71	1527.22	1741.24	1733.13	1085.17	1109.54	904.32	835	-0.557998
2bc19679_AAC_4.4	2023.57	2003.94	2282.1	1652.72	1976.22	1627.12	1161.12	836	-0.557984
NT-861	1281.33	1238.91	1392.57	1379.53	1323.95	804.52	941.58	837	-0.557964
2bc15415_GAC_5.4	961	799.29	918.93	607.42	846.4	635.54	670.69	838	-0.557722
2bc8599.1_GAC_4.7	1608.5	938.22	1225.59	1033.68	1175.44	901.24	1326.27	839	-0.557037
2bc27702_GAC_1.5	1859.5	1657.58	1620.47	1528.72	1194.86	1610.11	992.94	840	-0.556446
2bc31224_AAC_3.7	1903.44	1603.34	1476.59	1587.81	1352.1	1403.93	1193.35	841	-0.556365
2bc16593_GAC_4.6	1490.33	1394.96	1430.38	1533.56	1217.18	918.24	1118.82	842	-0.556171
2bc10507_GAC_3.4	2198.39	1775.57	1876.72	1799	1656.88	1684.51	1327.28	843	-0.556046
2bc19276.1_GAC_4.8	1081.13	1063.82	985.09	847.67	1065.76	767.33	704.93	844	-0.555805
NT-672	1520.61	1140.9	1282.3	1224.52	872.6	1057.47	1012.08	845	-0.55568
2bc23676_GAC_5.6	856.5	601.37	845.42	530.88	688.18	534.58	635.44	846	-0.555372
2bc22626_GAC_7.6	2356.6	1874.53	1992.24	1727.31	1795.68	1585.67	1622.35	847	-0.555118
2bc18312_GAC_14.7	1931.77	1880.24	1615.22	1789.31	1481.19	1491.08	1160.11	848	-0.554614
NT-360	997.14	1080	1018.7	1085.99	831.84	636.61	724.06	849	-0.554537
2bc8672_GAC_1.7	783.25	785.02	805.51	709.14	609.56	546.27	520.64	850	-0.554523
2bc34913_AAC_2.4	2041.15	1663.29	1761.19	1623.66	1502.55	1440.07	1341.38	851	-0.554454
NT-851	2218.9	1808.88	1605.76	2031.51	1673.38	1810.98	1260.82	852	-0.554278
2bc26299_AAC_8.5	836.97	623.26	838.06	719.79	871.63	717.38	453.17	853	-0.553781
2bc29548_GAC_2.4	780.32	737.44	521.95	710.11	529.97	607.91	465.25	854	-0.553134
2bc10184_GAC_3.5	2286.28	1838.38	1768.55	1714.72	1781.12	2032.04	1195.36	855	-0.552815
2bc14505_GAC_6.7	1521.58	1576.7	1281.25	1179.96	1073.53	1120.17	960.72	856	-0.552617
2bc8573_GAC_2.4	1347.74	1196.09	1370.52	1175.12	1354.04	879.98	959.71	857	-0.552436
2bc35837_GAC_2.5	1165.12	1214.17	1116.37	1096.65	976.46	687.62	918.42	858	-0.552024
2bc31885_GAC_1.4	2027.48	1919.26	1860.96	2201.04	1695.71	1447.51	1321.24	859	-0.551955
2bc35932_GAC_4.6	1671.98	1532.93	1532.25	1364.03	1325.89	1110.61	1171.19	860	-0.551894
NT-327	1564.56	1541.49	1537.5	1561.65	1527.78	1394.37	817.72	861	-0.551111
2bc30298_GAC_1.4	1801.88	1572.9	1503.89	1431.84	1491.87	1089.35	1388.71	862	-0.550896
2bc1857_GAC_4.5	2334.14	1984.91	2072.05	2418.04	1627.76	2142.56	1185.29	863	-0.550603
2bc11352_AAC_3.4	1597.76	1428.26	1265.5	1488.03	1383.16	1464.51	812.68	864	-0.550462
2bc8398_GAC_1.8	3146.69	2887.92	2916.42	2633.11	2838.15	2304.11	2005.02	865	-0.549922
2bc16977_GAC_3.5	859.43	948.69	622.77	864.14	785.25	602.6	572	866	-0.549772
2bc4607_GAC_3.8	1602.64	1197.99	1434.58	1303.96	995.87	1060.65	1130.91	867	-0.549234
NT-263	1284.26	1114.25	1220.34	985.24	1140.5	1030.9	747.23	868	-0.549173
NT-292	2156.39	1778.43	2096.21	1922.04	2141.23	1211.57	1792.54	869	-0.549177
NT-367	2021.62	1496.77	1565.86	1637.22	1666.59	1429.44	1336.35	870	-0.548638
CDK9-2	2423.99	2272.28	2365.06	1854.22	2034.46	1758.9	1563.94	871	-0.547454
2bc26375_GAC_1.6	1732.54	1594.78	1660.37	1285.56	1360.83	1270.02	1106.74	872	-0.547305
NT-457	1908.33	1737.51	2135.07	1550.03	1721.91	1189.25	1434.03	873	-0.547247
2bc17104_GAC_2.4	2472.82	2358.87	2116.16	2702.86	1770.44	1996.96	1434.03	874	-0.547217
2bc37591_GAC_1.7	1453.22	1370.22	1596.31	1302.02	1520.02	1005.39	984.89	875	-0.546358
NT-756	1450.29	1080.95	1240.29	1632.37	1253.09	1103.17	894.25	876	-0.546139
NT-741	2419.1	2008.7	2169.72	1923.97	2081.05	1275.34	2153.06	877	-0.545835
CDK5-3	1129.96	808.81	1046	908.7	947.34	526.08	1138.96	878	-0.545736
2bc35353_AAC_9.5	777.39	804.05	772.95	635.51	612.47	598.35	474.32	879	-0.545213
2bc2779_GAC_1.4	1601.67	1171.35	1165.73	1328.18	1144.38	956.5	1259.81	880	-0.545055
2bc34921_GAC_3.7	1353.6	1355.94	1264.45	1201.27	1261.83	871.48	987.91	881	-0.544806
2bc21697_GAC_2.4	3666.26	7397.27	2465.88	1869.72	2307.21	2947.09	2143.99	882	-0.544514
2bc6875_GAC_1.6	3150.6	2632.91	2625.51	2393.83	2351.86	2193.58	2128.89	883	-0.543932
2bc22740_AAC_1.8	1671.98	1645.21	1118.47	1606.22	917.25	1581.42	832.82	884	-0.542909
NT-579	1637.8	2066.74	1791.65	1737.97	1817.04	1504.9	839.87	885	-0.542806
NT-938	2486.49	2393.12	2460.63	2202.98	2323.71	1522.96	1914.39	886	-0.542229
2bc17897_GAC_1.5	1386.81	1075.24	954.64	979.42	1121.09	1065.97	850.95	887	-0.542114
2bc19728_GAC_5.5	2152.48	1686.13	1670.88	1420.21	1234.65	1221.13	1789.51	888	-0.542109
2bc27709_GAC_3.4	1163.16	773.6	1356.86	626.79	1243.39	752.45	848.94	889	-0.541349
2bc17969_GAC_3.6	1563.58	1496.77	1312.76	1084.05	1559.82	630.23	1831.81	890	-0.541243
2bc29242_GAC_8.6	1572.37	1406.38	1382.07	1522.9	1133.71	1125.48	1038.26	891	-0.540587
2bc18942_GAC_3.6	1888.8	2158.09	1524.9	1979.19	1692.79	1374.17	1227.58	892	-0.540281
2bc2374_AAC_4.5	1334.07	1094.27	1093.26	1156.71	903.66	1276.4	659.61	893	-0.539952
2bc6052_GAC_8.5	1105.54	937.27	814.96	928.08	684.3	708.87	815.7	894	-0.539899
2bc18991_AAC_2.5	920.96	986.75	629.07	534.76	417.37	658.92	609.26	895	-0.539558
2bc25315_GAC_3.8	1950.32	1330.25	1351.61	1369.84	1334.63	1503.83	1197.37	896	-0.539456
2bc19250_GAC_10.6	1602.64	1510.09	1531.2	1118.93	1212.33	1485.77	818.73	897	-0.539115
2bc28193_GAC_5.4	1131.91	715.56	940.98	987.17	1018.2	806.65	752.26	898	-0.5391
2bc15264_GAC_2.5	1716.91	1456.81	1397.82	1057.89	1404.51	936.31	1491.43	899	-0.538937
2bc23467_GAC_3.4	1188.55	997.21	905.28	729.48	886.19	735.44	910.37	900	-0.5386
2bc24592_GAC_7.6	2549.97	2384.56	2325.15	2210.73	1829.65	1725.95	1786.49	901	-0.538221
2bc35697_GAC_1.6	1568.46	1125.67	1260.25	1038.52	1077.41	802.4	1454.17	902	-0.538054
2bc28571_GAC_2.4	1715.93	1057.16	1410.43	1099.55	1322.01	907.61	1539.77	903	-0.537561
2bc16401_AAC_3.4	3258.03	2694.76	3018.29	2626.33	3160.4	1646.25	3061.41	904	-0.53731
2bc11695_AAC_2.8	1418.06	1473.94	991.39	1426.03	1244.36	1093.6	873.11	905	-0.537258
2bc16391_GAC_2.6	2400.55	1989.67	1801.1	1847.44	1821.89	1527.21	1792.54	906	-0.536913
2bc31837.1_GAC_8.6	2346.83	2172.37	2198.08	2676.71	1950.98	1734.46	1509.56	907	-0.536406
2bc20012.0_GAC_1.8	1440.52	1004.83	1138.42	1090.83	930.84	1193.5	826.78	908	-0.536203
NT-522	1424.9	1233.2	1205.64	1583.94	974.52	1333.79	724.06	909	-0.536004
2bc37398_GAC_2.8	1889.77	1600.49	1910.32	1463.81	1653	1165.87	1460.21	910	-0.534419
2bc29312.0_GAC_3.5	3078.33	2693.81	2850.26	2670.89	2309.15	2127.69	2123.85	911	-0.534163
2bc34231_AAC_6.5	585.98	477.67	366.52	464.04	360.11	310.33	527.69	912	-0.534105
2bc37591_GAC_1.8	1240.32	1419.7	936.78	1424.09	844.46	1206.26	608.25	913	-0.534074
2bc30861_GAC_1.6	975.65	931.56	826.51	930.99	668.77	1078.72	420.94	914	-0.533932
NT-156	1038.15	1070.48	1096.41	881.58	1120.12	633.42	811.68	915	-0.533906
2bc27516_GAC_1.5	1107.49	932.51	1179.38	873.83	1048.29	745.01	785.49	916	-0.533795
2bc37934_AAC_3.6	1716.91	1490.11	1985.94	1169.3	1910.22	889.55	1581.06	917	-0.533795
2bc10398.1_GAC_5.4	1757.93	1406.38	1613.12	1255.52	1397.72	1097.85	1344.4	918	-0.533056
2bc8282_GAC_1.5	1497.17	1325.5	1388.37	1144.11	1315.21	786.46	1361.52	919	-0.532906
2bc18210_GAC_19.8	2168.11	2119.08	1661.42	2162.29	1452.08	1508.08	1489.42	920	-0.532706
2bc27478_GAC_1.8	2853.7	2198.06	2648.62	2271.76	2721.67	1936.39	2010.06	921	-0.53253
2bc11218.0_GAC_5.7	1611.43	1170.39	1578.46	1128.61	1567.58	832.16	1491.43	922	-0.532527
2bc17800_GAC_1.4	1004.95	1085.71	1033.4	930.99	992.96	735.44	656.59	923	-0.532252
2bc30292_GAC_2.4	859.43	787.88	964.09	673.29	997.82	374.1	944.61	924	-0.531809
2bc21795_GAC_8.8	1442.48	938.22	1146.82	1060.8	1474.4	533.52	1866.05	925	-0.53175
2bc10436_GAC_4.8	1226.64	1799.36	1456.63	1242.93	1284.15	675.93	1065.45	926	-0.531508
2bc35925_GAC_3.7	1136.79	1297.9	1014.5	1034.64	1068.67	787.52	785.49	927	-0.531439
NT-687	1344.81	1268.4	1127.92	1259.4	963.84	961.82	900.3	928	-0.531244
2bc996_GAC_4.6	1808.71	2234.22	1667.73	2067.35	1607.38	1373.11	1140.98	929	-0.531101
NT-12	989.32	715.56	737.24	743.05	614.41	709.94	660.62	930	-0.530678
2bc9828_GAC_1.4	1710.07	1432.07	1852.56	1443.46	1921.86	1047.9	1337.35	931	-0.530616
2bc27709_GAC_3.5	1144.61	794.54	763.5	990.08	691.09	818.34	767.37	932	-0.530473
2bc12660_AAC_1.4	2074.35	1566.23	1460.84	1652.72	1381.22	1504.9	1370.58	933	-0.530432
2bc32418.0_GAC_9.5	1252.03	1387.35	1167.83	1150.9	1008.49	823.65	912.38	934	-0.530364
2bc38687_GAC_1.7	1294.03	1604.3	1345.31	1704.06	1125.94	1508.08	532.73	935	-0.529776
NT-853	1247.15	1271.26	1435.63	1123.77	1272.51	596.22	1251.75	936	-0.529703
2bc16008_GAC_3.7	1706.17	1330.25	1532.25	1651.75	1704.44	1000.08	1396.77	937	-0.529656
2bc32242_AAC_4.7	1894.66	1564.33	1618.37	1618.81	1215.24	1468.76	1173.2	938	-0.529415
NT-608	1427.83	1463.47	1221.39	1352.4	1216.21	967.13	1012.08	939	-0.529272
2bc9555_GAC_2.8	3673.09	3282.81	3698.82	3459.47	3326.38	2540.04	2550.84	940	-0.529082
2bc3911_GAC_1.6	1699.33	1520.56	1474.49	1562.62	1487.02	1071.28	1295.06	941	-0.528789
2bc26037_GAC_3.8	2267.73	1923.06	2177.08	1699.22	2276.15	1223.26	2020.13	942	-0.528659
2bc3998_GAC_9.7	2571.46	2451.17	2667.52	1984.04	2338.27	1748.27	1817.71	943	-0.528563
2bc26482_AAC_2.6	1445.41	1112.35	1165.73	1388.24	1242.42	906.55	1107.75	944	-0.528433
2bc2108_GAC_1.4	1007.88	1051.45	894.77	941.64	884.25	694	703.92	945	-0.528078
2bc39349.0_GAC_3.6	1272.54	1165.64	1233.99	1057.89	995.87	811.96	959.71	946	-0.527636
2bc8_AAC_3.5	700.24	510.98	710.99	355.54	726.04	322.02	733.13	947	-0.52724
2bc16190_GAC_1.4	1746.21	1322.64	1519.65	1301.06	1534.58	1132.92	1296.06	948	-0.527138
2bc18247_AAC_1.8	1586.04	1330.25	1500.74	1097.61	1399.66	1020.27	1187.3	949	-0.527111
2bc17876_AAC_1.4	677.78	494.8	716.24	424.32	734.77	373.04	593.15	950	-0.526953
2bc8272_GAC_4.5	1657.33	1318.83	1977.54	1127.65	1805.39	961.82	1375.62	951	-0.5269
2bc25822_AAC_1.5	1284.26	1192.28	1013.45	1302.99	1070.61	815.15	974.82	952	-0.526765
2bc29936_GAC_1.6	1469.82	1341.67	1440.88	1193.52	1552.05	779.02	1336.35	953	-0.526624
2bc22421_AAC_3.4	2153.46	1620.47	1893.52	1679.84	1570.49	1789.72	1248.73	954	-0.526559
2bc31290.1_GAC_4.4	1114.33	1431.12	1104.82	1112.15	1190.97	678.05	883.18	955	-0.526055
2bc39139_GAC_5.8	2337.07	1969.69	2019.54	2010.19	1857.8	1848.17	1425.97	956	-0.52568
2bc8162_GAC_2.5	1529.4	1605.25	1307.51	1431.84	1190.97	1266.83	892.24	957	-0.524602
NT-786	1877.08	1986.82	2096.21	1984.04	1776.27	1332.73	1277.94	958	-0.524388
2bc18834_GAC_2.5	729.54	915.38	766.65	985.24	754.19	656.8	391.74	959	-0.524312
2bc27644_GAC_2.8	1374.11	1393.05	1268.65	1102.46	1703.47	683.37	1336.35	960	-0.523979
2bc35151_GAC_4.6	3240.45	2461.63	3080.25	2583.7	2703.23	2262.66	2244.7	961	-0.523923
NT-587	1169.02	1433.02	1075.41	1352.4	908.52	945.87	698.89	962	-0.523874
2bc28416_AAC_2.5	1894.66	1881.19	1848.36	1678.87	1931.57	1240.26	1403.82	963	-0.521939
2bc29819_GAC_1.4	2869.33	2053.42	2098.31	2021.82	2295.56	2105.37	1897.27	964	-0.521715
2bc32107_GAC_1.6	1556.74	1561.48	1162.58	1600.4	1049.26	1682.38	698.89	965	-0.521708
2bc6016_GAC_7.6	2331.21	1979.2	2244.29	1613	2098.52	1175.43	2243.69	966	-0.521548
2bc22752_AAC_2.6	1800.9	1443.49	1667.73	1492.87	1383.16	1188.19	1325.27	967	-0.521192
2bc14092_GAC_1.6	1907.35	1619.52	1653.02	1535.5	1541.37	1481.52	1192.34	968	-0.521133
2bc13460_GAC_4.7	2702.33	2050.57	2388.17	2130.32	2280.03	1884.31	1882.16	969	-0.520991
2bc23544.2_GAC_1.6	2355.62	2140.01	2119.31	1894.91	2171.32	1632.43	1651.55	970	-0.520686
2bc20249_GAC_3.5	1957.16	1860.26	1365.27	1732.16	1437.52	1461.32	1273.91	971	-0.520494
2bc38888.2_GAC_5.5	1456.15	1029.57	1479.74	1160.58	1311.33	701.43	1470.28	972	-0.519928
2bc9499_GAC_1.7	1475.68	1491.06	1247.64	1350.46	1058	1042.59	1016.11	973	-0.519766
2bc28442_GAC_2.5	1594.83	1253.18	1336.91	1364.03	1305.51	987.32	1254.77	974	-0.518896
2bc22149_AAC_4.7	1555.77	1090.46	1579.51	1394.06	1662.7	842.78	1400.8	975	-0.517889
2bc18264_GAC_4.6	1678.82	1413.99	1411.48	1225.49	1165.74	1208.38	1137.96	976	-0.517686
2bc7267.0_GAC_7.7	1479.59	1179.91	1322.21	1162.52	1167.68	1029.83	1037.25	977	-0.517613
BRCA2-1	1739.37	1352.14	1498.64	1451.21	1478.28	1249.83	1181.26	978	-0.517536
2bc22277_GAC_1.6	943.42	957.25	977.74	829.27	875.52	625.98	693.85	979	-0.51753
2bc899_GAC_3.6	2084.12	1547.2	1897.72	1609.12	1761.71	1208.38	1756.28	980	-0.51664
2bc32788_AAC_1.6	1484.47	1372.12	1068.06	1248.74	1144.38	1414.56	761.32	981	-0.516484
2bc21560_GAC_2.4	980.53	1085.71	940.98	870.92	646.45	993.7	473.31	982	-0.515764
2bc33508_GAC_7.7	2135.88	2076.26	1548	2306.64	1649.11	2020.34	1104.73	983	-0.515685
2bc4268_GAC_1.6	1731.56	1246.52	1904.02	1002.67	1409.37	839.6	1747.22	984	-0.515655
2bc5544_GAC_2.7	1158.28	838.31	1082.76	883.52	1134.68	657.86	997.98	985	-0.515516
2bc16180_GAC_3.7	765.68	721.27	686.83	973.61	682.36	566.46	506.54	986	-0.515416
2bc30353_GAC_2.7	2824.4	2470.2	2920.62	2463.58	2909.97	1884.31	2072.49	987	-0.515244
2bc3942_GAC_1.5	1926.88	1662.34	1698.18	1528.72	1460.81	1462.39	1243.7	988	-0.514783
2bc9174_GAC_5.4	2184.71	2074.36	1786.4	1847.44	1899.54	1474.08	1587.1	989	-0.514338
2bc16180_GAC_3.5	1381.93	1074.29	1121.62	1348.53	1230.77	1300.84	720.04	990	-0.513888
2bc39353_AAC_6.7	1680.77	1406.38	1434.58	1626.56	1079.35	1468.76	943.6	991	-0.513699
2bc910_GAC_7.6	4174.1	3783.32	2912.22	3629	3069.16	3056.56	2797.56	992	-0.513426
NT-303	1208.09	826.89	742.5	707.2	795.92	1007.52	710.97	993	-0.513393
2bc21402_AAC_2.5	1536.23	1492.01	1230.84	1306.87	1261.83	946.94	1223.56	994	-0.513179
2bc36907.1_GAC_5.6	886.78	754.57	1023.95	503.76	936.67	491	786.5	995	-0.512991
2bc21704.1_GAC_2.8	7144.02	12363.4	4721.72	2550.77	4027.18	5917.56	4236.63	996	-0.512776
2bc19363_GAC_9.7	1038.15	995.31	869.57	811.83	718.27	1095.73	483.38	997	-0.512454
2bc21695_AAC_1.4	1137.77	1059.06	913.68	961.99	926.96	709.94	896.27	998	-0.512322
2bc26160_AAC_4.6	395.53	345.41	435.84	352.63	393.11	320.96	239.68	999	-0.512036
2bc1743_GAC_3.5	2023.57	2074.36	1772.75	2002.44	1606.41	1411.37	1426.98	1000	-0.511872
2bc18159_GAC_11.8	2043.1	2037.25	1473.44	1794.16	1251.15	1406.06	1460.21	1001	-0.511843
2bc2069_GAC_1.7	783.25	567.12	738.29	621.95	859.01	383.66	786.5	1002	-0.511835
2bc27048_GAC_7.4	1318.45	1544.35	1142.62	1335.93	1091.97	949.06	901.3	1003	-0.511518
2bc32212_GAC_5.8	1724.72	1519.61	1204.59	1493.84	1113.32	1443.26	1015.1	1004	-0.510886
2bc28698_GAC_1.5	2014.78	1954.46	1764.34	1599.44	1355.98	1655.81	1207.44	1005	-0.510878
2bc862_AAC_2.5	1093.82	745.06	1095.36	865.11	1031.79	664.24	887.2	1006	-0.510821
2bc28061_GAC_3.4	2013.8	1298.85	1378.92	1308.81	1433.63	1515.52	1319.23	1007	-0.510166
2bc34204_GAC_2.5	1966.93	1987.77	1512.3	1582.97	1574.38	1209.44	1578.04	1008	-0.509709
2bc20991_GAC_3.7	1217.85	844.02	875.87	882.55	1127.88	862.98	847.93	1009	-0.509628
2bc18140_GAC_3.5	1701.28	1675.66	1258.15	1682.75	1250.18	1081.91	1321.24	1010	-0.508884
2bc33511_GAC_2.6	1392.67	1125.67	1054.41	902.89	853.19	908.68	1054.37	1011	-0.508741
NT-92	1647.57	1576.7	1570.06	1644	1748.12	994.76	1348.43	1012	-0.508489
2bc27650_AAC_2.8	1935.67	1854.55	1522.8	1401.81	1555.93	1233.89	1501.5	1013	-0.508024
2bc19012_GAC_3.7	992.25	836.4	1040.75	837.98	1027.91	497.38	978.85	1014	-0.507986
2bc18754_GAC_2.7	2285.31	1755.59	2022.7	1482.21	1647.17	1284.9	2010.06	1015	-0.507943
2bc6311_GAC_2.7	1685.66	1575.75	1622.57	1179.96	1622.91	1164.81	1207.44	1016	-0.50729
2bc34857_AAC_5.6	1086.99	1121.87	1284.4	1046.27	820.19	973.51	601.2	1017	-0.506746
2bc24239_AAC_3.5	2099.75	1701.35	1874.62	1629.47	1901.48	1462.39	1493.44	1018	-0.506734
2bc215_GAC_2.8	1152.42	886.84	1329.56	1032.71	1391.9	617.48	1065.45	1019	-0.506703
2bc9071_GAC_3.8	2717.95	2336.03	2146.62	2505.23	1772.39	2732.41	1339.37	1020	-0.506655
2bc32369.1_GAC_2.5	1648.55	1196.09	1642.52	1519.03	1272.51	1224.32	1100.7	1021	-0.505997
2bc9957_GAC_2.6	844.78	636.58	1092.21	899.02	996.85	663.17	533.73	1022	-0.505831
2bc8_AAC_3.4	848.69	630.87	642.73	757.58	615.38	629.17	567.97	1023	-0.505605
NT-933	1419.04	1109.5	1173.08	1089.86	1030.82	980.95	1019.13	1024	-0.50512
2bc23457_GAC_6.7	2259.91	1688.03	1647.77	1396.96	1842.27	1470.89	1724.06	1025	-0.505016
2bc1389.1_GAC_6.7	1823.36	1349.28	1648.82	1436.68	1806.36	967.13	1706.94	1026	-0.505002
2bc12309_GAC_5.7	2205.22	1814.59	1685.58	1787.38	1599.61	1691.95	1428.99	1027	-0.504081
2bc10106_GAC_3.8	1674.91	1921.16	1735.99	1729.25	1879.16	1010.7	1380.66	1028	-0.503727
NT-383	2932.81	2903.15	2649.67	2683.49	2567.34	2066.04	2071.49	1029	-0.503515
2bc1206_GAC_3.8	1449.31	938.22	1194.08	1295.24	1177.38	965	1083.58	1030	-0.503163
2bc37671_GAC_1.4	2712.09	2218.99	2736.83	2191.35	2558.6	1881.12	1946.61	1031	-0.503127
2bc5068_AAC_12.8	1322.35	991.5	1488.14	956.17	1114.29	1169.06	745.21	1032	-0.50257
2bc35752_GAC_5.4	1376.07	1492.01	1468.19	1480.28	1497.7	841.72	1120.84	1033	-0.502558
NT-887	1751.09	1715.63	1939.73	1515.15	1860.71	919.3	1662.63	1034	-0.502216
2bc28725_GAC_4.8	1593.85	1741.32	1411.48	1505.47	1508.37	1291.28	980.86	1035	-0.502055
2bc29089_AAC_3.4	1229.57	1075.24	1188.83	1116.99	1137.59	932.06	809.66	1036	-0.501212
2bc10506_GAC_9.6	1926.88	1805.07	1482.89	1695.34	1276.39	1422	1304.12	1037	-0.500768
2bc16679_GAC_5.5	2103.65	1687.08	1480.79	1410.53	1400.63	1746.15	1265.85	1038	-0.500753
2bc19380.0_GAC_3.6	2457.19	1928.77	2037.4	1588.78	1938.36	1901.31	1587.1	1039	-0.500316
2bc1549_GAC_7.8	2095.84	2110.52	1830.51	1839.69	1819.95	1849.24	1187.3	1040	-0.50022
2bc10923_GAC_4.5	1003.97	987.7	1110.07	1069.52	1009.46	929.93	541.79	1041	-0.500216
2bc36503_AAC_6.7	1461.03	1395.91	1161.53	1168.33	1075.47	1300.84	820.74	1042	-0.499765
2bc29509_GAC_2.5	1337	1409.23	1362.12	1261.34	1210.39	1028.77	869.08	1043	-0.499759
2bc8413_GAC_5.4	1002.02	1117.11	1015.55	1267.15	1068.67	564.34	890.23	1044	-0.499468
2bc32395.0_AAC_3.6	2396.64	1869.78	1793.75	1705.03	1986.9	1180.75	2435.03	1045	-0.499192
2bc36479_AAC_6.4	614.3	499.56	874.82	475.67	854.16	412.36	458.2	1046	-0.499002
2bc39456_GAC_11.8	2450.36	2356.01	2094.11	2191.35	2267.41	1556.97	1931.51	1047	-0.498759
NT-106	1837.03	1439.68	1514.4	1445.4	1579.23	1078.72	1566.96	1048	-0.498731
2bc19876_GAC_3.7	996.16	1080.95	864.32	829.27	877.46	985.2	504.53	1049	-0.498699
NT-844	1785.27	1395.91	1347.41	1364.99	1437.52	1377.36	1159.11	1050	-0.498681
2bc24112_GAC_4.4	1132.89	994.36	1162.58	851.55	1056.05	715.25	899.29	1051	-0.498319
2bc26310_AAC_1.6	1723.75	1158.98	1394.67	1246.8	1376.37	1082.97	1375.62	1052	-0.498013
2bc5899_GAC_3.4	1162.19	1187.52	1354.76	1014.3	971.61	938.43	722.05	1053	-0.4976
2bc31814_GAC_2.5	1148.51	1136.14	1186.73	1212.9	1187.09	840.66	787.51	1054	-0.497281
2bc36237_GAC_4.6	1189.53	1111.4	1120.57	816.67	1144.38	712.06	997.98	1055	-0.496815
2bc37707_GAC_5.6	1155.35	1038.13	1023.95	1016.24	881.34	960.75	697.88	1056	-0.496688
2bc20617_GAC_3.6	1673.94	1330.25	1429.33	1385.34	1420.04	1231.76	1142.99	1057	-0.496481
2bc24076_GAC_1.4	2232.57	1674.71	1634.12	1943.35	1328.8	2140.44	1170.18	1058	-0.496386
2bc8434_GAC_7.7	2663.26	2331.27	2358.76	2296.95	2199.47	2021.41	1763.33	1059	-0.496361
2bc17785_AAC_4.6	2085.1	1608.1	1734.94	1459.93	2034.46	1324.22	1650.54	1060	-0.496076
NT-793	2046.03	2259.91	2117.21	1802.88	1944.19	1055.34	1995.96	1061	-0.495432
2bc17279_AAC_1.8	963.93	746.96	645.88	672.32	484.35	708.87	659.61	1062	-0.495361
2bc7183_GAC_5.8	1215.9	1238.91	1280.2	895.14	945.4	702.5	1059.41	1063	-0.495109
NT-666	2446.45	2038.2	2030.05	1912.35	1820.92	1773.78	1699.89	1064	-0.494556
2bc5899_GAC_3.8	2255.03	1858.36	1657.22	1929.79	1256.01	1961.89	1306.13	1065	-0.494375
2bc10053.2_GAC_3.6	1593.85	1257.94	1157.33	1366.93	1338.51	1189.25	1076.53	1066	-0.494296
2bc7248_GAC_3.8	1779.41	1844.08	1407.27	2164.23	1200.68	1520.84	1049.34	1067	-0.494224
2bc38887_GAC_5.7	989.32	738.4	775.05	808.92	586.27	712.06	692.85	1068	-0.494166
2bc29764_GAC_3.7	1622.18	1668.05	1243.44	1622.69	1542.34	1355.04	979.85	1069	-0.49345
2bc15631_AAC_9.4	955.14	1058.11	1005.05	733.36	1136.62	698.25	660.62	1070	-0.49193
2bc36022.0_GAC_5.4	2004.04	1962.08	1947.08	1672.09	1685.03	1569.73	1294.05	1071	-0.491706
2bc37490_AAC_5.7	2954.29	2611.98	2575.1	2249.48	2841.06	1579.29	2795.55	1072	-0.491607
2bc9663_GAC_3.8	1649.52	1353.09	1188.83	1270.05	1289.98	1496.39	920.44	1073	-0.491105
2bc11512_GAC_3.7	1572.37	1475.84	1250.79	1345.62	1101.67	1379.49	907.35	1074	-0.491008
2bc20991_GAC_3.8	1744.25	1530.08	1829.46	1417.31	1616.11	1141.43	1350.44	1075	-0.490471
2bc8671_GAC_4.6	1988.41	1411.13	1708.68	1517.09	1335.6	1680.26	1192.34	1076	-0.490375
NT-829	2433.75	2142.87	2499.49	1909.44	2035.43	2008.65	1494.45	1077	-0.490261
2bc20791_GAC_4.4	851.62	847.82	806.56	681.04	541.62	745.01	493.45	1078	-0.490128
2bc36280_AAC_4.8	1868.29	2201.86	2021.64	2182.63	1617.08	1622.86	1090.63	1079	-0.489868
2bc39558_GAC_1.7	1546	1620.47	1469.24	1735.06	1361.81	1229.64	985.89	1080	-0.489673
2bc33408.1_GAC_5.6	2111.47	1512	1812.65	1667.25	1966.51	1175.43	1924.46	1081	-0.489427
2bc5784.1_GAC_3.5	1498.14	1329.3	1362.12	1050.14	1607.38	825.78	1379.65	1082	-0.489107
2bc31418_AAC_1.8	1809.69	1593.83	1723.39	1417.31	1431.69	1374.17	1210.46	1083	-0.488685
NT-306	2576.34	2459.73	2503.69	1967.57	2131.52	1616.49	2085.58	1084	-0.488666
2bc18743_GAC_1.4	1304.77	1217.97	1293.85	1273.93	1175.44	956.5	904.32	1085	-0.488424
2bc27445_GAC_1.7	2065.56	2143.82	1555.35	1794.16	1618.05	1820.54	1191.33	1086	-0.488063
2bc38038.1_GAC_9.6	1191.48	925.85	1062.81	887.39	744.48	803.46	898.28	1087	-0.487987
NT-948	2877.14	2108.61	2166.57	2532.36	2150.93	1965.08	2142.99	1088	-0.487529
2bc30464_GAC_6.5	2139.79	1866.92	1796.9	2078.01	1781.12	1632.43	1426.98	1089	-0.487476
2bc13340_GAC_2.8	1815.55	1318.83	1398.87	1303.96	1432.66	1160.56	1445.11	1090	-0.487406
2bc39003_GAC_2.4	1933.72	1900.23	1508.09	1742.81	1921.86	1325.29	1436.04	1091	-0.487177
2bc30132_AAC_8.8	2243.31	2243.73	2058.4	2178.76	1815.09	1686.63	1518.62	1092	-0.487177
2bc34957_AAC_2.7	605.51	863.05	876.92	818.61	883.28	498.44	374.62	1093	-0.486727
2bc2056.0_GAC_2.6	1837.03	1749.88	1465.04	1473.5	1437.52	1797.16	956.69	1094	-0.486454
2bc37840_GAC_4.6	2606.62	2126.69	2507.89	1914.29	2152.88	1400.74	2471.28	1095	-0.486456
2bc38474_AAC_4.4	2387.85	1518.66	1516.5	1600.4	1701.53	1372.05	2118.82	1096	-0.485915
2bc33567_GAC_6.7	1738.39	1249.37	1686.63	1319.46	1341.42	1002.2	1537.75	1097	-0.485756
2bc31950.0_GAC_3.6	2587.08	2408.35	1989.09	2015.04	1798.59	1855.61	1839.87	1098	-0.485576
2bc2930_GAC_1.8	1652.45	1446.34	1348.46	1466.71	1152.15	1542.09	903.32	1099	-0.485509
2bc34626_GAC_5.8	2088.03	1635.7	1582.66	1800.94	1596.7	1542.09	1443.09	1100	-0.485118
2bc24794_GAC_2.8	1186.6	1358.8	1291.75	1307.84	1065.76	811.96	885.19	1101	-0.485064
2bc39606_GAC_6.8	2007.94	1446.34	1828.41	1652.72	1800.53	1144.61	1798.58	1102	-0.484859
2bc23502_GAC_1.4	3269.74	2200.91	2596.11	2521.7	2958.51	2130.87	2561.92	1103	-0.484842
2bc16010_AAC_1.8	2196.43	1901.18	2064.7	1677.91	2166.46	1687.69	1461.22	1104	-0.484049
2bc23789_GAC_4.8	1921.02	1482.5	1326.41	1799.97	972.58	2286.04	825.77	1105	-0.483541
2bc8474_GAC_2.6	1015.69	913.48	1116.37	1113.11	969.67	790.71	667.67	1106	-0.483246
2bc20773_GAC_3.6	2812.68	1918.3	2194.93	2074.13	2134.43	1867.3	2168.16	1107	-0.483233
2bc39499_GAC_3.4	1245.2	1435.87	1155.23	1126.68	1061.88	842.78	941.58	1108	-0.483186
2bc15126.1_GAC_6.6	1160.23	1240.81	1269.7	1354.34	1124.97	847.04	813.69	1109	-0.482884
2bc30164_GAC_2.6	1790.16	1539.59	1290.7	1345.62	1149.24	1610.11	1019.13	1110	-0.48284
2bc27703.1_GAC_6.4	2360.51	1896.42	1820.01	2160.35	1742.3	1537.84	1857.99	1111	-0.481775
2bc37603_GAC_1.4	1537.21	1119.96	1176.23	1178.02	1008.49	1981.02	612.28	1112	-0.481061
2bc24804_AAC_7.7	1812.62	1523.42	1553.25	1406.65	1559.82	1295.53	1302.11	1113	-0.48088
2bc20876_GAC_3.7	2542.16	2050.57	2430.17	2467.45	2218.88	1872.62	1772.39	1114	-0.480678
2bc13568_GAC_9.5	2068.49	1532.93	1820.01	1711.81	2063.58	1258.33	1748.23	1115	-0.479875
2bc31813_AAC_5.6	1715.93	1350.24	1585.81	1413.43	1525.84	1050.03	1442.08	1116	-0.4797
2bc11101_GAC_1.6	1404.39	1014.34	1082.76	1216.77	1229.8	978.82	1036.25	1117	-0.4797
2bc11075.0_AAC_2.6	1192.46	1346.43	1124.77	1269.09	1275.42	1048.96	697.88	1118	-0.478936
2bc4803_GAC_1.5	2185.69	1794.6	1888.27	1906.54	1715.12	1812.04	1357.49	1119	-0.478811
2bc19110_AAC_2.5	1714.96	1212.26	1516.5	1432.81	1531.67	1063.84	1423.96	1120	-0.47858
2bc35828_GAC_9.4	1092.84	914.43	1074.36	953.27	761.95	1181.81	520.64	1121	-0.478404
2bc3351_GAC_2.7	1324.31	1178.96	1418.83	1155.74	1393.84	746.07	1211.47	1122	-0.47817
2bc32158_AAC_2.5	1620.22	1829.81	1512.3	1534.53	1450.13	1413.5	957.7	1123	-0.477731
2bc17715_GAC_1.4	1840.94	1655.68	1900.87	1580.06	1753.94	1077.66	1622.35	1124	-0.477449
2bc37779_AAC_3.6	1941.53	1412.09	1791.65	1456.06	1666.59	1419.87	1369.58	1125	-0.477448
2bc1162_GAC_3.6	1246.18	1085.71	1374.72	914.52	1291.92	1196.69	669.68	1126	-0.477216
2bc2141_AAC_4.5	1861.45	1936.38	1571.11	1742.81	1284.15	1395.43	1281.96	1127	-0.476896
2bc24275.0_GAC_6.8	2187.64	1773.67	1965.98	2061.54	1547.2	1848.17	1337.35	1128	-0.476638
2bc35313.3_GAC_4.7	1971.81	1512	1564.81	1503.53	1592.82	1125.48	1784.48	1129	-0.476498
2bc10043_GAC_5.4	2433.75	2179.03	2005.89	2198.13	1886.92	1409.25	2171.18	1130	-0.476478
2bc30892_GAC_4.8	1809.69	1589.07	1841.01	1458.96	1620	1384.8	1222.55	1131	-0.475957
2bc37490_AAC_5.8	2756.04	1977.3	2361.91	2143.88	2133.46	1950.2	2015.09	1132	-0.475364
2bc31950.1_GAC_2.7	1683.7	1380.68	1593.16	1282.65	1427.81	718.44	2042.28	1133	-0.475075
2bc7269_AAC_4.5	1497.17	1250.32	1675.08	1108.27	1595.73	796.02	1458.2	1134	-0.474705
2bc21332_GAC_2.6	1487.4	1166.59	1321.16	1154.77	1437.52	1022.39	1120.84	1135	-0.47453
2bc8919_GAC_4.6	1773.55	1702.31	1937.63	1719.56	1583.11	1231.76	1323.25	1136	-0.474237
2bc38487_GAC_1.7	1867.31	1335.01	1505.99	1505.47	1363.75	1509.15	1198.38	1137	-0.473551
2bc27465.1_GAC_4.4	1044.01	1149.46	947.29	868.02	692.07	806.65	700.9	1138	-0.473488
2bc8752_GAC_5.4	1408.3	1277.92	1406.22	1227.43	1479.25	699.31	1471.29	1139	-0.473412
2bc19942_GAC_2.5	906.31	834.5	997.69	607.42	925.99	549.46	776.43	1140	-0.472569
2bc7694_GAC_3.6	1802.85	1818.39	1683.48	1892	1884.01	1350.79	1250.75	1141	-0.471981
2bc37356_AAC_1.6	1449.31	1280.77	1319.06	1293.31	1319.1	906.55	1204.42	1142	-0.471968
2bc10106_GAC_2.7	1262.78	1222.73	1378.92	1007.52	1092.94	725.88	1141.99	1143	-0.471927
2bc7904_GAC_11.6	1764.76	1405.42	1656.17	1309.77	1529.73	1181.81	1370.58	1144	-0.47158
2bc15417_GAC_6.8	1213.95	1183.72	1173.08	1048.21	1122.06	908.68	843.9	1145	-0.471215
2bc37296_AAC_9.7	2372.23	2340.79	2247.44	2257.23	1945.16	1600.55	1831.81	1146	-0.470325
2bc1760_GAC_5.8	982.49	872.56	887.42	956.17	881.34	945.87	531.72	1147	-0.470288
2bc19514_GAC_3.5	2726.74	2319.85	2469.03	2554.64	1967.48	2526.23	1533.73	1148	-0.470162
2bc25945_GAC_10.8	1295.98	923.95	1114.27	720.76	1173.5	679.12	1289.01	1149	-0.470043
2bc29174_AAC_3.5	1688.59	1492.97	1583.71	1331.09	1385.1	1664.31	894.25	1150	-0.468982
2bc32073.1_AAC_1.8	1629.99	1464.42	1410.43	1343.68	1377.34	1335.91	1038.26	1151	-0.468868
2bc3168_GAC_4.8	1767.69	1625.23	1522.8	1775.75	1378.31	1498.52	1088.61	1152	-0.468853
2bc36063_GAC_1.8	2531.42	1975.4	2046.85	1580.06	2227.62	1391.18	2404.82	1153	-0.468828
2bc4046_GAC_7.7	1685.66	1765.11	1698.18	1674.03	1340.45	1136.11	1306.13	1154	-0.468613
2bc25092_GAC_1.5	1693.47	1492.97	1618.37	1513.22	1187.09	1370.99	1092.64	1155	-0.468464
2bc37946_GAC_1.7	2500.16	2235.17	1922.93	2323.11	2076.2	1756.78	1859	1156	-0.46829
NT-265	2184.71	2280.84	1876.72	1992.76	1672.41	1655.81	1506.54	1157	-0.468054
2bc7941_GAC_2.6	939.51	1040.03	741.44	1084.05	665.86	954.38	483.38	1158	-0.468048
2bc13355_GAC_11.6	2541.18	2106.71	2256.89	2150.66	2068.43	1631.37	2070.48	1159	-0.467474
2bc4807_GAC_4.8	1998.18	1995.38	1759.09	1436.68	1839.36	1385.87	1507.54	1160	-0.467192
2bc3924_AAC_6.8	1243.25	1077.14	893.72	1044.33	989.08	934.18	866.06	1161	-0.466961
2bc32171.1_GAC_3.7	1005.93	532.86	703.64	662.64	926.96	533.52	992.94	1162	-0.466834
2bc37253_GAC_5.4	1586.04	1250.32	1321.16	1080.18	1344.33	1070.22	1230.61	1163	-0.466789
2bc39209_GAC_2.5	1673.94	1456.81	1565.86	1309.77	1477.31	1237.08	1186.3	1164	-0.466544
NT-483	1904.42	1650.92	1475.54	1715.69	1331.72	1387.99	1368.57	1165	-0.466518
2bc36310_AAC_1.8	2088.03	1686.13	1973.34	1542.28	2089.78	1268.96	1799.58	1166	-0.466489
2bc35697_GAC_1.7	1521.58	1148.51	1466.09	837.98	1453.05	968.19	1252.76	1167	-0.466334
2bc9145_GAC_4.6	1610.46	2061.99	1866.21	1633.34	1581.17	1074.47	1264.85	1168	-0.466177
2bc28756.2_GAC_1.4	2162.25	1767.01	2001.69	1414.4	2132.49	1021.33	2398.77	1169	-0.466161
2bc12601_GAC_2.6	1535.26	1410.18	1629.92	1422.15	1104.59	1416.69	872.1	1170	-0.465938
2bc26937_AAC_2.5	2231.59	2011.56	2038.45	1763.16	1859.74	1551.66	1682.77	1171	-0.465747
2bc34665_AAC_3.5	1790.16	1675.66	1386.27	1721.5	1223	1441.13	1166.15	1172	-0.465612
2bc19345_GAC_2.4	1108.47	1290.29	1291.75	1194.49	1148.27	836.41	770.39	1173	-0.465598
2bc394_GAC_1.7	987.37	1294.09	1389.42	1223.55	1227.86	754.57	677.74	1174	-0.465397
2bc14319_GAC_1.4	2218.9	2202.82	2293.65	1986.94	2039.31	1452.82	1778.44	1175	-0.465111
2bc36664_AAC_2.4	2096.82	1985.86	2132.97	1690.5	2059.69	1537.84	1500.49	1176	-0.465033
2bc31327_GAC_5.7	3133.02	2528.24	2497.39	2442.26	2658.58	2224.4	2316.2	1177	-0.464966
NT-62	1329.19	1281.72	1046	1272.96	975.49	942.69	983.88	1178	-0.464843
2bc14098_GAC_3.5	1571.39	1304.56	1426.18	1266.18	1700.56	827.91	1566.96	1179	-0.464284
NT-277	2218.9	2196.15	2139.27	2046.04	1635.53	1953.39	1325.27	1180	-0.463711
2bc34207.1_AAC_1.5	2136.86	2078.16	2113.01	1716.66	1830.62	1549.53	1549.84	1181	-0.463517
2bc14256_AAC_1.7	2916.21	2260.86	2529.94	2264.98	2309.15	2480.53	1803.61	1182	-0.463327
2bc1807_GAC_5.5	1941.53	1834.57	1678.23	1716.66	1625.82	1309.34	1514.59	1183	-0.46331
2bc9596_AAC_4.7	1575.3	1413.04	1279.15	1192.55	1435.57	852.35	1531.71	1184	-0.463296
2bc33573_GAC_2.6	1573.35	1496.77	1304.35	1594.59	1082.26	1254.08	1039.27	1185	-0.46274
2bc23765_GAC_5.6	1297.94	1116.16	1047.05	1095.68	908.52	1273.21	696.87	1186	-0.462508
2bc17661_GAC_1.8	1603.62	1215.12	1323.26	1207.08	1234.65	1298.72	1043.3	1187	-0.46221
2bc1630_AAC_4.5	1161.21	973.43	1004	1033.68	953.17	822.59	864.04	1188	-0.461921
NT-543	2781.43	2764.22	3015.14	2937.3	2811.94	1804.6	2260.81	1189	-0.461567
2bc5366_AAC_2.8	1295.01	1397.81	1409.38	1218.71	1239.51	1077.66	820.74	1190	-0.461514
2bc18454_GAC_1.7	1907.35	1430.16	1478.69	1290.4	1750.06	1317.85	1456.18	1191	-0.461382
2bc3955.1_GAC_3.5	1341.88	990.55	1306.46	861.23	1257.95	714.19	1330.3	1192	-0.46119
2bc15969_AAC_4.6	1743.28	1554.82	1446.13	1633.34	1415.19	1288.09	1245.71	1193	-0.460703
2bc25990_GAC_4.7	1243.25	1473.94	1383.12	1101.49	1115.26	749.26	1089.62	1194	-0.460435
2bc11123_GAC_1.6	982.49	893.5	824.41	839.92	789.13	807.71	631.42	1195	-0.460224
2bc1587_GAC_1.4	2251.12	2103.86	1963.88	1979.19	1884.01	1521.9	1759.3	1196	-0.460205
2bc33141_AAC_3.5	1340.91	922.04	868.52	831.2	765.83	1116.98	850.95	1197	-0.459838
2bc8145_GAC_2.8	1651.48	1074.29	1203.54	1523.87	1062.85	1697.26	849.94	1198	-0.459439
2bc2493_GAC_5.7	1603.62	1414.94	1514.4	1157.68	1821.89	917.18	1483.37	1199	-0.459255
2bc29705_GAC_1.6	1262.78	1338.82	1120.57	1122.8	1105.56	1031.96	817.72	1200	-0.45907
2bc12069_GAC_3.5	969.79	911.58	770.85	834.11	860.96	754.57	659.61	1201	-0.459038
2bc28747_AAC_7.4	1348.72	1157.07	1148.92	1228.4	1271.54	945.87	1018.12	1202	-0.45878
2bc12942_GAC_2.4	2643.73	2454.97	2729.48	2315.36	2435.33	1791.85	2065.44	1203	-0.458625
2bc37735_GAC_1.5	885.8	658.47	743.55	557.04	773.6	547.33	759.31	1204	-0.458431
2bc8303_GAC_4.7	1737.42	1500.58	1667.73	1457.03	1777.24	1182.87	1352.46	1205	-0.458008
2bc25038_GAC_2.4	2525.56	2002.99	1885.12	1678.87	2015.05	1770.59	1911.37	1206	-0.457185
2bc10107_GAC_3.7	1555.77	1642.36	1430.38	1575.22	1553.99	1322.1	971.8	1207	-0.456847
2bc12497_GAC_5.5	2128.07	1479.64	1680.33	1529.68	1582.14	1612.24	1491.43	1208	-0.456664
2bc9985_AAC_7.8	2174.95	1862.16	1804.25	1720.53	2103.37	1253.02	2005.02	1209	-0.456469
2bc21616_GAC_13.8	2345.86	2388.37	2492.14	2174.88	2069.4	1581.42	1848.93	1210	-0.456161
2bc31811_AAC_1.6	2366.37	2344.59	2128.77	2526.55	2103.37	1987.4	1497.47	1211	-0.455971
NT-553	2080.21	1448.24	1647.77	1634.31	1557.87	1630.3	1411.87	1212	-0.455357
NT-258	1285.24	1560.53	1186.73	1773.81	1111.38	934.18	940.58	1213	-0.45534
2bc36173_GAC_2.5	1370.21	1537.69	1629.92	1182.87	1361.81	1130.8	883.18	1214	-0.455335
NT-528	2677.91	2807.99	2657.02	2508.14	2535.31	1993.78	1915.39	1215	-0.454535
2bc37615_AAC_8.4	1924.93	1669	1576.36	1674.03	1301.63	1868.37	1056.39	1216	-0.454345
2bc17661_GAC_1.7	1727.65	1571.94	1778	1697.28	1485.08	1372.05	1160.11	1217	-0.453514
2bc6920_AAC_1.8	1967.9	1804.12	1970.18	1578.12	1947.1	1174.37	1759.3	1218	-0.453213
2bc33631_GAC_1.6	1044.99	990.55	930.48	842.83	877.46	926.74	629.4	1219	-0.452346
2bc25021.0_AAC_6.7	906.31	720.32	713.09	510.54	673.62	732.26	599.19	1220	-0.45232
2bc35562_GAC_1.5	550.82	340.65	654.28	310.01	584.32	251.88	643.5	1221	-0.452243
2bc19987_GAC_1.8	2810.73	2514.92	2170.77	2557.55	2138.32	2729.22	1546.82	1222	-0.452048
2bc34780_GAC_2.8	1738.39	1663.29	1554.3	1490.93	1276.39	1689.82	956.69	1223	-0.451255
2bc15948_GAC_1.8	1877.08	1896.42	1964.93	2084.79	1647.17	1756.78	1073.51	1224	-0.450856
NT-738	1481.54	1270.31	1236.09	1428.93	1197.77	1338.04	878.14	1225	-0.450776
2bc3453_GAC_2.4	1382.9	1458.71	1212.99	1384.37	1273.48	1351.86	757.3	1226	-0.450756
2bc11846_GAC_1.4	2183.74	2225.65	2134.02	1779.63	2277.12	1412.43	1807.64	1227	-0.450658
2bc24480_GAC_3.6	1713.98	1424.46	1505.99	1507.4	1110.41	1509.15	1042.29	1228	-0.450604
2bc29122_GAC_3.6	2083.14	2108.61	2410.22	1766.06	2182.97	1306.16	1779.44	1229	-0.450382
2bc4486.0_GAC_10.4	1900.51	1573.85	1879.87	1346.59	1558.85	1462.39	1323.25	1230	-0.45018
2bc39466_GAC_3.6	1565.53	1180.86	1437.73	1396.96	1263.77	1150.99	1140.98	1231	-0.450077
2bc609_GAC_7.5	2012.83	1927.82	1898.77	1751.53	1717.06	1227.51	1769.37	1232	-0.44974
2bc12484.2_GAC_2.5	1939.58	1829.81	2083.61	1617.84	1819.95	1430.5	1409.86	1233	-0.449709
2bc37024_AAC_5.4	1924.93	1518.66	1868.31	1398.9	1606.41	1469.82	1352.46	1234	-0.449193
2bc9208_AAC_3.4	1001.04	903.96	550.31	829.27	461.05	1173.31	458.2	1235	-0.449183
2bc27949_GAC_11.4	1147.54	1045.74	1181.48	1070.49	1058	799.21	884.18	1236	-0.449015
2bc17920_GAC_4.5	2767.76	2707.13	2451.18	2420.95	2423.68	1789.72	2297.06	1237	-0.448958
2bc15957_GAC_2.4	864.31	547.14	1057.56	825.39	751.27	604.72	663.64	1238	-0.448215
2bc38860_GAC_1.4	1091.87	1125.67	916.83	879.64	616.36	1257.27	509.56	1239	-0.447992
2bc30732_GAC_2.6	2870.3	2356.96	2576.15	2422.89	2843	1935.32	2288	1240	-0.447872
NT-246	1177.81	997.21	1244.49	1285.56	1053.14	832.16	896.27	1241	-0.447638
2bc2581_AAC_1.4	1921.02	1810.78	2004.84	1790.28	1977.19	1324.22	1498.48	1242	-0.447551
NT-51	1504	1019.1	1399.92	1119.9	1304.54	925.68	1314.19	1243	-0.447425
2bc33714_GAC_3.8	760.79	474.82	508.3	512.48	721.18	378.35	822.75	1244	-0.44741
NT-801	2863.47	2018.22	2038.45	2512.98	1985.93	2151.07	2050.34	1245	-0.447306
2bc30132_GAC_3.6	1645.62	1480.6	1276	1270.05	1165.74	1146.74	1270.89	1246	-0.446942
NT-600	1274.5	858.29	937.83	989.11	789.13	1010.7	865.05	1247	-0.446826
2bc5204_GAC_6.7	1582.13	1793.65	1403.07	1829.03	1342.39	1331.66	1012.08	1248	-0.446594
2bc15678_GAC_2.8	2405.43	2179.98	1979.64	2009.22	2069.4	2024.6	1538.76	1249	-0.446592
2bc18957_GAC_3.4	739.31	904.91	808.66	571.57	883.28	516.51	569.99	1250	-0.446313
2bc25039_GAC_9.6	1773.55	1791.75	1492.34	1858.1	1931.57	1088.29	1557.89	1251	-0.445812
2bc31738_GAC_6.7	804.74	800.25	663.73	777.92	628	1025.58	340.38	1252	-0.445766
2bc36173_GAC_2.7	1391.69	1532.93	1346.36	1395.99	1061.88	1386.93	753.27	1253	-0.445271
2bc30174_AAC_1.8	2101.7	1686.13	1825.26	1502.56	1855.86	1535.72	1551.85	1254	-0.445105
2bc24177_GAC_2.4	1079.17	948.69	846.47	1107.3	696.92	1130.8	555.89	1255	-0.444815
2bc17305_AAC_6.6	2964.06	2565.35	2495.29	2208.79	2251.88	2233.96	2122.85	1256	-0.444772
2bc7198_GAC_2.5	1254.96	944.88	938.88	881.58	929.87	854.48	994.96	1257	-0.444727
2bc11057_GAC_1.5	2842.96	2198.06	2117.21	2227.2	1978.16	2476.28	1762.32	1258	-0.444569
2bc15341.1_GAC_5.6	1442.48	1371.17	1290.7	1241.96	1271.54	842.78	1333.32	1259	-0.444426
2bc1655_GAC_2.6	1754.02	1590.02	1953.38	1553.9	1469.55	1200.94	1383.68	1260	-0.444328
NT-958	1868.29	1576.7	1616.27	1423.12	1723.85	1059.59	1779.44	1261	-0.444254
2bc33180_AAC_4.4	3426.98	2784.21	2714.78	3067.12	2373.21	2777.04	2284.98	1262	-0.444073
NT-76	1367.28	1361.65	1361.07	1184.8	962.87	1003.26	1007.04	1263	-0.4439
2bc35804_GAC_7.8	1231.53	1204.65	1184.63	1147.99	1214.27	780.08	1051.35	1264	-0.443483
2bc24260_AAC_3.4	1178.79	757.43	856.97	984.27	842.51	730.13	1029.2	1265	-0.443432
2bc39363_GAC_2.4	1614.36	1337.87	1214.04	1028.83	1181.27	1029.83	1368.57	1266	-0.443425
2bc26244_AAC_7.8	1697.38	1512	1479.74	1159.62	1575.35	1088.29	1432.01	1267	-0.443257
2bc5473_GAC_2.5	758.84	707.95	858.02	652.95	649.36	665.3	468.27	1268	-0.443123
NT-397	1318.45	1497.72	1391.52	1179.96	1619.02	625.98	1502.51	1269	-0.443061
2bc353.1_GAC_5.5	1195.39	1153.27	1026.05	1056.93	985.2	699.31	1105.73	1270	-0.44298
2bc29329_GAC_1.6	1905.4	1594.78	1684.53	1589.75	1783.06	1162.68	1689.82	1271	-0.442932
2bc2804_GAC_4.6	898.5	1013.39	770.85	776.95	727.98	796.02	548.84	1272	-0.442923
2bc4802_GAC_1.8	1827.27	1664.24	1603.66	1405.68	1690.85	1047.9	1725.06	1273	-0.442616
2bc8894_GAC_3.6	989.32	961.06	797.11	986.21	721.18	792.83	668.68	1274	-0.442273
2bc1915_GAC_4.6	1937.63	1818.39	1555.35	1789.31	1632.61	1449.63	1403.82	1275	-0.441772
2bc6780_GAC_2.5	1520.61	1020.05	1351.61	1155.74	1181.27	1126.55	1112.78	1276	-0.44161
NT-279	1484.47	1439.68	1227.69	1529.68	1294.83	1479.39	807.65	1277	-0.441546
NT-193	1838.01	1471.08	1702.38	1398.9	1745.21	945.87	1936.54	1278	-0.441547
2bc28040_AAC_3.4	1614.36	1149.46	1426.18	1255.52	1032.76	1108.48	1275.92	1279	-0.440902
2bc4836_GAC_1.8	1295.01	1167.54	1271.8	1257.46	1330.75	940.56	967.77	1280	-0.440799
2bc112.1_GAC_3.7	1413.18	1043.84	1259.2	986.21	1243.39	887.42	1221.54	1281	-0.44075
2bc32755_GAC_1.7	2342.93	1859.31	1832.61	1867.78	1550.11	2069.23	1440.07	1282	-0.440697
2bc10792_GAC_6.8	1650.5	1415.89	1555.35	1454.12	1520.99	999.01	1480.35	1283	-0.440648
2bc28622.2_GAC_7.4	1841.92	1631.89	1541.7	1529.68	1684.06	1431.56	1287	1284	-0.44041
2bc10032_GAC_2.8	1909.3	1693.74	1868.31	1680.81	1252.12	1417.75	1396.77	1285	-0.440195
2bc1764_GAC_1.6	1726.68	1808.88	1844.16	1754.44	1642.32	1471.95	1100.7	1286	-0.439926
2bc15355_GAC_5.8	800.83	393.94	912.63	552.2	942.49	448.49	777.44	1287	-0.439592
2bc6575_GAC_1.5	1318.45	1275.06	1018.7	1310.74	1126.91	1165.87	810.67	1288	-0.439546
2bc22584_GAC_2.5	1211.02	1111.4	964.09	1040.46	1148.27	1222.2	652.56	1289	-0.439391
2bc28063_AAC_2.4	4825.51	4793.86	4356.25	4338.14	3983.5	3668.72	3452.14	1290	-0.439298
2bc12137_GAC_9.6	973.7	740.3	1005.05	619.04	722.15	659.99	781.46	1291	-0.439169
2bc10052_AAC_2.4	1605.57	1352.14	1072.26	1240.99	1306.48	1120.17	1252.76	1292	-0.438672
2bc34776_AAC_2.7	2206.2	2079.11	2139.27	1485.12	2041.25	1230.7	2157.08	1293	-0.437284
2bc2318_GAC_3.7	2474.77	1859.31	2269.49	1545.18	1795.68	1628.18	2052.35	1294	-0.437026
2bc3683_GAC_3.6	1560.65	1522.46	1452.43	1568.44	1537.49	1384.8	959.71	1295	-0.436973
2bc17419_GAC_3.6	1053.78	1413.99	1291.75	1380.49	1087.11	797.08	760.32	1296	-0.436836
2bc39135_AAC_2.7	2041.15	1454.9	2227.49	1468.65	2210.14	1585.67	1434.03	1297	-0.436798
2bc11941_GAC_5.4	625.04	385.37	593.37	234.44	502.79	265.69	802.61	1298	-0.436727
2bc8355_GAC_2.4	1719.84	1382.59	1479.74	1132.49	1180.3	1002.2	1611.27	1299	-0.43659
NT-917	1078.2	864.95	1123.72	733.36	1068.67	502.69	1262.83	1300	-0.436424
2bc5606_GAC_2.8	1747.18	1344.53	1546.95	1488.03	1510.31	1508.08	1105.73	1301	-0.436172
2bc5701_AAC_3.7	2522.63	1868.82	1653.02	1728.28	1833.54	1849.24	1880.15	1302	-0.436038
2bc31694_GAC_5.6	934.63	1014.34	1201.43	828.3	904.63	634.48	752.26	1303	-0.435992
2bc28001_AAC_1.5	2130.02	2053.42	1960.73	2258.2	1837.42	1935.32	1281.96	1304	-0.435405
2bc13877_AAC_4.7	1306.73	1251.28	1587.91	1594.59	1362.78	1062.78	879.15	1305	-0.434949
2bc2752.0_GAC_2.5	1485.45	1020.05	1112.17	871.89	1059.94	1089.35	1108.75	1306	-0.434699
2bc8900_GAC_1.6	1472.75	1526.27	1486.04	1585.87	1234.65	1639.87	724.06	1307	-0.434631
2bc14015_GAC_1.6	1142.65	1172.3	1160.48	967.8	1230.77	747.13	956.69	1308	-0.434606
2bc40034_GAC_2.5	1431.73	1552.91	1097.46	1361.12	979.37	1712.14	655.58	1309	-0.434437
2bc30735_GAC_3.4	1827.27	1802.22	1740.19	1800.94	1704.44	1839.67	993.95	1310	-0.434344
2bc6340_AAC_1.5	1388.76	1852.65	1642.52	1391.15	1411.31	1060.65	995.96	1311	-0.434243
2bc10400_GAC_2.5	1318.45	1308.37	1048.1	927.11	1114.29	679.12	1402.81	1312	-0.433814
2bc9499_GAC_1.6	1503.03	1269.35	1263.4	1041.43	1340.45	1294.47	956.69	1313	-0.433631
2bc28749_GAC_1.4	2458.17	2143.82	2045.8	1822.25	2065.52	1344.42	2464.23	1314	-0.433524
2bc29698_GAC_5.8	1577.25	1592.88	1581.61	1630.44	1425.87	1245.58	1095.66	1315	-0.433102
2bc10477_GAC_1.6	1938.6	2081.97	1651.97	1744.75	1535.55	1566.54	1316.2	1316	-0.433035
2bc26353_GAC_8.6	1321.38	1135.19	1377.87	981.36	1343.36	749.26	1278.94	1317	-0.432802
2bc7856.1_GAC_6.5	1157.3	947.73	591.27	1239.05	757.1	1189.25	618.32	1318	-0.432524
2bc6574.0_GAC_4.6	2308.74	2965	2121.41	2736.77	1878.19	2547.48	1149.04	1319	-0.432356
2bc1846_GAC_2.4	1114.33	1297.9	1117.42	892.24	900.75	1034.08	659.61	1320	-0.43216
NT-776	2004.04	1835.52	1788.5	1911.38	1784.03	1870.49	1180.25	1321	-0.431657
2bc35869_GAC_3.4	1127.03	893.5	1026.05	914.52	738.66	976.69	715	1322	-0.431532
2bc14398_GAC_1.6	1299.89	995.31	1496.54	996.86	1460.81	687.62	1351.45	1323	-0.431294
2bc10464_GAC_7.4	944.4	1213.21	994.54	953.27	705.65	717.38	683.78	1324	-0.431263
2bc22394_AAC_3.4	979.56	1313.13	1161.53	1154.77	1018.2	633.42	833.83	1325	-0.430676
2bc39044_GAC_5.8	1851.68	2335.08	1872.52	2005.35	1687.94	1603.73	1177.23	1326	-0.430421
CDK2-4	4354.78	4280.03	3758.68	3999.07	3784.52	2747.29	3803.6	1327	-0.429912
2bc21815.0_GAC_4.7	1603.62	1511.05	1167.83	1468.65	1024.99	1632.43	868.07	1328	-0.42988
2bc17302_AAC_5.6	1966.93	2159.04	1839.96	1843.57	1520.99	1817.35	1173.2	1329	-0.429803
2bc28984_GAC_1.6	1289.15	1232.24	1253.94	1156.71	1188.06	1196.69	765.35	1330	-0.4298
2bc17989.0_GAC_5.6	1661.24	1569.09	1536.45	1278.77	1370.54	1142.49	1332.32	1331	-0.429199
NT-682	1469.82	1026.71	1765.39	1109.24	1552.05	664.24	1794.55	1332	-0.42894
2bc21485_GAC_3.7	2198.39	1669.95	1901.92	1742.81	1768.5	1962.95	1358.5	1333	-0.428928
2bc4389_GAC_6.5	1343.84	1066.68	1439.83	1051.11	1389.95	742.88	1341.38	1334	-0.428902
2bc29168_AAC_1.6	2430.82	1856.45	2168.67	1739.91	1863.63	1563.35	2086.59	1335	-0.428549
2bc9360.0_AAC_6.6	923.89	990.55	989.29	859.3	907.55	864.04	545.82	1336	-0.427959
2bc13385_GAC_1.7	2213.04	1884.05	2082.56	1834.85	1859.74	1441.13	1878.13	1337	-0.427781
2bc4465_GAC_1.8	2197.41	2631.01	2373.46	2240.76	1934.48	1737.65	1535.74	1338	-0.427768
NT-227	1605.57	1514.85	1525.95	1446.37	1683.09	983.07	1450.14	1339	-0.427306
2bc11567_GAC_2.7	1923.95	1241.76	1428.28	1424.09	1348.22	1300.84	1574.01	1340	-0.427127
2bc6488_GAC_3.5	1262.78	1396.86	1132.12	1111.18	1136.62	858.73	1027.18	1341	-0.427121
2bc8012_GAC_2.8	2218.9	1845.99	1686.63	1368.87	2018.93	1229.64	2215.49	1342	-0.426914
2bc28035_GAC_6.5	2174.95	1929.72	2047.9	2111.91	1785	1595.23	1641.48	1343	-0.426601
2bc17108_GAC_1.5	1532.33	1316.93	1036.55	1245.84	949.28	1329.54	977.84	1344	-0.426428
2bc4366_GAC_7.6	1960.09	2017.26	1577.41	1733.13	1621.94	1695.13	1255.78	1345	-0.42593
2bc13914_GAC_2.4	1531.35	1463.47	1394.67	1313.65	1417.13	1136.11	1144	1346	-0.425709
2bc35605_GAC_2.4	1249.11	1412.09	1425.13	995.89	1421.01	797.08	1085.59	1347	-0.425263
2bc19415_AAC_1.5	2392.73	2422.62	2491.09	2128.38	2684.79	1616.49	1965.75	1348	-0.424685
2bc40137_GAC_2.5	1007.88	785.97	886.37	1012.36	837.66	627.04	899.29	1349	-0.42458
2bc24768_GAC_2.4	1568.46	1467.27	1273.9	1453.15	1280.27	1701.51	802.61	1350	-0.424555
2bc19238_AAC_1.8	968.81	676.54	658.48	614.2	670.71	600.47	868.07	1351	-0.424262
2bc14589_GAC_1.8	2186.67	1526.27	2243.24	1565.53	2288.77	1152.05	2305.12	1352	-0.424213
2bc204_GAC_2.7	1519.63	1320.74	1471.34	1280.71	1385.1	905.49	1416.91	1353	-0.423961
NT-399	2799.99	2348.4	2299.95	2596.3	2060.67	2436.95	1787.5	1354	-0.423912
2bc33642_GAC_1.5	1433.69	1647.12	1928.18	1355.31	1430.72	1031.96	1106.74	1355	-0.423881
2bc34915.0_AAC_2.8	1312.59	1117.11	1191.98	952.3	956.08	905.49	1057.39	1356	-0.423777
2bc6828_AAC_5.4	1488.38	1474.89	1283.35	1568.44	1051.2	1617.55	761.32	1357	-0.42355
2bc7635_GAC_2.6	2670.1	2635.77	2260.04	2470.36	2068.43	2027.78	1954.67	1358	-0.423481
2bc29067_GAC_3.8	1398.53	1114.25	1470.29	968.77	1332.69	979.88	1109.76	1359	-0.423449
2bc19048_GAC_1.8	2129.05	1902.13	1700.28	1501.59	1489.93	1751.46	1439.06	1360	-0.423367
NT-215	1290.12	1235.1	1319.06	1340.77	1047.32	1211.57	764.35	1361	-0.422914
2bc26095_AAC_4.4	2899.6	2559.64	2613.96	2675.74	2219.85	2532.6	1847.92	1362	-0.422593
2bc35508_AAC_5.6	1337.98	1073.34	761.4	1079.21	720.21	1657.94	601.2	1363	-0.422402
2bc14346_AAC_8.7	1612.41	1274.11	1404.12	1277.8	1059.94	1236.01	1171.19	1364	-0.422386
2bc19143_GAC_1.4	1440.52	1672.81	1262.35	1234.21	1046.35	1379.49	837.86	1365	-0.422132
2bc38923_GAC_9.8	3419.17	3094.41	3232.53	2842.37	3270.08	2431.64	2678.73	1366	-0.421907
2bc31811_GAC_3.7	2290.19	1956.37	1806.35	1726.34	1885.95	1637.74	1784.48	1367	-0.421862
2bc33867_GAC_1.6	1958.14	1481.55	1632.02	1849.38	1435.57	2154.25	991.94	1368	-0.421729
2bc26259_GAC_4.7	899.47	682.25	937.83	513.45	1094.88	416.61	1082.57	1369	-0.421532
2bc25690_GAC_1.7	1171.95	748.86	849.62	775.01	810.48	779.02	982.87	1370	-0.421509
2bc10053.0_GAC_6.5	1662.22	1586.22	1623.62	1605.25	1170.59	1510.21	1021.14	1371	-0.420646
2bc37077_GAC_2.5	1170	1067.63	1136.32	901.92	886.19	1171.18	652.56	1372	-0.420436
2bc19130_AAC_2.5	2139.79	2422.62	2280	2463.58	2102.4	1446.44	1767.36	1373	-0.420418
2bc22078_AAC_3.8	1219.81	1287.43	1048.1	1342.71	1116.23	1254.08	662.63	1374	-0.420204
2bc4570.0_GAC_2.5	972.72	943.93	826.51	879.64	758.07	1039.4	508.56	1375	-0.419976
2bc6004_AAC_8.6	750.05	775.51	854.87	730.45	792.04	517.57	607.25	1376	-0.419964
2bc5874_GAC_1.7	1332.12	1441.58	1103.77	1313.65	1140.5	1189.25	833.83	1377	-0.419785
2bc1630_GAC_5.8	2575.36	2461.63	3118.06	2264.01	2507.16	1847.11	2009.05	1378	-0.418882
2bc36155_GAC_6.5	674.85	597.57	624.87	688.79	522.2	391.1	651.56	1379	-0.418849
2bc8611_GAC_3.4	1639.76	1292.19	1382.07	1293.31	1256.98	1175.43	1279.95	1380	-0.418847
NT-444	953.19	1091.42	906.33	1037.55	829.9	881.04	577.04	1381	-0.418824
2bc12813_GAC_9.7	1481.54	1230.34	1603.66	1219.68	1353.07	1060.65	1158.1	1382	-0.418743
2bc31694_GAC_5.4	1494.24	1293.14	1140.52	1041.43	1225.92	921.43	1356.49	1383	-0.418499
2bc12675_GAC_7.5	940.49	827.84	984.04	856.39	694.01	1033.02	479.35	1384	-0.418475
2bc10034_GAC_2.4	1525.49	1235.1	1036.55	1125.71	848.34	1153.12	1129.9	1385	-0.418404
NT-54	2411.29	2268.47	2515.24	2209.76	2469.3	1730.21	1882.16	1386	-0.418137
2bc33508_GAC_2.7	2204.25	2027.73	2106.71	2005.35	2046.11	1503.83	1809.66	1387	-0.418108
2bc2336_GAC_8.8	1287.19	1245.57	1252.89	1305.9	1369.57	847.04	1095.66	1388	-0.418074
2bc2819_AAC_4.5	1523.54	1444.44	1561.65	1395.99	1149.24	1418.81	916.41	1389	-0.418054
2bc19876_GAC_1.4	2715.02	2259.91	2521.54	2357.98	2197.53	2333.86	1769.37	1390	-0.417986
2bc36907.1_GAC_5.5	992.25	700.33	1023.95	800.2	892.02	594.09	928.49	1391	-0.41792
NT-578	3398.66	2758.51	2996.24	2765.83	2592.58	2809.99	2304.11	1392	-0.417579
2bc32471_AAC_3.4	1730.58	1800.31	1738.09	1769.94	1884.01	1569.73	1069.48	1393	-0.417543
NT-503	1430.76	1192.28	1004	1307.84	989.08	1219.01	941.58	1394	-0.417349
2bc8124_GAC_2.7	1334.07	1166.59	1149.97	896.11	1000.73	689.74	1447.12	1395	-0.41718
2bc29120_GAC_4.4	709.03	763.14	803.41	869.95	958.02	671.68	419.94	1396	-0.416868
2bc8303_GAC_4.8	1897.58	2015.36	1542.75	1805.78	1930.6	1054.28	1916.4	1397	-0.416832
2bc3365_GAC_8.4	1520.61	1073.34	1503.89	1223.55	1350.16	866.17	1498.48	1398	-0.416539
2bc38504_GAC_1.6	1406.34	1081.9	1363.17	1011.39	1379.28	824.72	1346.42	1399	-0.416393
2bc22304_GAC_1.6	2225.73	2077.21	2247.44	1703.09	2159.67	1164.81	2390.72	1400	-0.415509
2bc8488_GAC_1.5	1965.95	1276.97	1455.58	1285.56	1418.1	1529.34	1420.94	1401	-0.415349
NT-340	1400.48	1121.87	1211.94	1095.68	1240.48	885.3	1245.71	1402	-0.415318
2bc3545_GAC_4.4	2238.43	2042.96	1988.04	2319.23	2038.34	1534.65	1835.84	1403	-0.415312
2bc34871_GAC_3.8	706.1	844.02	719.39	716.89	708.57	581.34	482.37	1404	-0.415111
2bc20122_AAC_3.7	1733.51	1395.91	1781.15	1326.24	1863.63	1071.28	1578.04	1405	-0.414961
2bc35163_AAC_2.6	1211.99	1427.31	1033.4	1194.49	1179.33	1118.04	739.17	1406	-0.414903
2bc25783_GAC_1.8	712.94	477.67	584.96	655.86	769.72	358.16	798.58	1407	-0.41476
2bc34548_GAC_4.8	1027.41	571.88	976.69	570.6	1049.26	751.39	790.53	1408	-0.414749
2bc20408_GAC_2.6	1670.03	1667.1	1714.98	1365.96	1641.35	1395.43	1124.87	1409	-0.41464
EGFR-3	3311.74	3121.05	3091.8	3783.04	2792.53	2359.37	2616.3	1410	-0.414625
2bc16070_AAC_1.6	1799.92	1777.48	2034.25	1455.09	1885.95	1335.91	1365.55	1411	-0.41428
2bc31516_AAC_3.8	728.56	710.8	651.13	822.48	533.85	567.52	526.68	1412	-0.414249
2bc35650.1_GAC_10.4	1167.07	1101.88	1093.26	1193.52	1057.03	959.69	799.59	1413	-0.413905
2bc27383_AAC_5.7	2233.54	1909.74	2285.25	1832.91	2281.97	1740.83	1615.3	1414	-0.413543
2bc37615_GAC_4.8	750.05	797.39	712.04	677.17	765.83	565.4	560.92	1415	-0.413453
2bc25555_GAC_2.7	1629.99	1293.14	1404.12	1370.81	1254.06	1258.33	1190.32	1416	-0.413433
2bc18200_GAC_1.7	2454.26	1909.74	2442.78	2022.79	2801.26	1636.68	2075.51	1417	-0.413169
2bc26298_GAC_6.4	1287.19	1387.35	1332.71	1449.28	1098.76	1211.57	771.39	1418	-0.41302
2bc39289_GAC_4.6	1361.42	1004.83	1164.68	1208.05	1205.53	1324.22	789.52	1419	-0.413017
2bc15901_AAC_1.6	1084.06	776.46	859.07	799.23	741.57	940.56	704.93	1420	-0.412873
2bc6161_AAC_3.8	1903.44	2160	1522.8	1753.47	1612.23	1807.79	1130.91	1421	-0.412753
2bc10780_GAC_6.4	2765.81	2609.12	2589.81	2425.79	2483.86	1873.68	2304.11	1422	-0.41266
2bc30406_GAC_5.7	1978.64	1622.38	1978.59	1325.27	2269.35	986.26	2240.67	1423	-0.412524
2bc26949_AAC_6.4	1207.11	983.89	1008.2	909.67	874.55	953.31	863.04	1424	-0.412299
2bc9685_GAC_2.6	2353.67	2035.34	1982.79	1621.72	2040.28	1662.19	1882.16	1425	-0.412175
2bc6873_AAC_5.5	1306.73	802.15	995.59	987.17	1019.17	891.67	1082.57	1426	-0.41144
2bc20414_GAC_6.6	1938.6	1475.84	2045.8	1676.94	1841.3	1669.63	1272.9	1427	-0.411191
2bc25717_AAC_1.5	1086.01	748.86	879.02	711.08	930.84	758.82	879.15	1428	-0.411032
NT-953	1027.41	1283.63	1055.46	1054.02	943.46	789.65	756.29	1429	-0.410864
2bc494_GAC_5.4	1356.53	972.47	1049.15	1053.05	988.11	1176.5	885.19	1430	-0.410641
2bc13501.1_GAC_4.4	1116.28	824.99	1034.45	1179.96	1267.65	908.68	776.43	1431	-0.410313
2bc39856_GAC_1.5	1245.2	986.75	1056.51	1049.18	809.51	916.12	958.7	1432	-0.409998
2bc8781_GAC_2.5	1603.62	1743.22	1569.01	1521.93	1397.72	1705.76	853.97	1433	-0.409996
2bc6472_AAC_1.5	1147.54	881.13	886.37	701.39	934.72	692.93	1076.53	1434	-0.409959
2bc11512_GAC_3.4	1506.93	1119.96	1090.11	1356.28	1117.2	1147.8	1120.84	1435	-0.409887
2bc899_GAC_3.5	2416.17	2007.75	2181.28	2243.67	2340.21	1872.62	1766.35	1436	-0.409807
2bc35679_AAC_1.7	1126.05	1067.63	956.74	1049.18	759.04	996.89	721.04	1437	-0.409442
2bc12206_GAC_3.4	1409.27	1474.89	1253.94	1126.68	1117.2	1197.75	940.58	1438	-0.408973
NT-13	3332.25	3401.76	3970.83	3150.43	3127.4	2394.44	2631.4	1439	-0.408737
2bc27673.1_GAC_6.6	1374.11	1485.35	1266.55	1465.75	973.55	1122.3	954.68	1440	-0.408724
2bc33392_AAC_2.8	3891.86	3487.39	3096	3262.81	2912.89	3143.7	2734.12	1441	-0.40869
2bc18829.1_AAC_6.7	1361.42	1143.75	979.84	1234.21	937.64	1389.05	757.3	1442	-0.408595
2bc2913_AAC_1.7	1558.7	1133.28	926.28	993.96	836.69	1152.05	1197.37	1443	-0.408307
2bc17675_GAC_16.5	1170.97	1190.38	870.62	1011.39	965.79	732.26	1063.44	1444	-0.408121
2bc18200_GAC_1.5	1894.66	1800.31	1626.77	2080.91	1617.08	1493.21	1365.55	1445	-0.407989
2bc38675_GAC_2.8	2238.43	2164.75	1813.7	2092.54	1817.04	1943.82	1464.24	1446	-0.407964
NT-760	2218.9	1728.95	1937.63	2021.82	1887.89	1267.9	2206.43	1447	-0.407767
2bc3998_GAC_8.6	1137.77	819.28	1235.04	761.45	1187.09	664.24	1108.75	1448	-0.406854
2bc35630_GAC_9.7	2675.96	2010.6	2216.98	1861.97	2150.93	1572.91	2590.11	1449	-0.406832
2bc24074_GAC_1.8	1453.22	1334.06	1373.67	1176.08	1187.09	1212.63	990.93	1450	-0.406756
2bc22020_GAC_2.6	1731.56	1688.98	1865.16	1606.22	1978.16	1280.65	1332.32	1451	-0.406664
2bc19589_GAC_4.7	2185.69	1692.79	1878.82	1872.63	1780.15	1856.68	1464.24	1452	-0.40665
2bc33141_AAC_3.7	1098.7	1057.16	1263.4	1102.46	1080.32	777.95	883.18	1453	-0.406533
2bc39353_GAC_4.4	1438.57	1258.89	1070.16	1331.09	1203.59	1480.45	796.57	1454	-0.405681
2bc3379_AAC_1.7	1417.08	1238.91	1233.99	1378.56	1094.88	1683.44	679.75	1455	-0.405677
2bc15533.1_AAC_9.4	1831.17	1313.13	1336.91	1202.24	1031.79	1570.79	1216.51	1456	-0.405646
2bc1183_GAC_4.4	891.66	910.62	1111.12	755.64	1209.42	444.24	1020.13	1457	-0.405483
2bc6011_GAC_3.5	1732.54	1513.9	1768.55	1847.44	1475.37	1398.62	1223.56	1458	-0.405344
2bc9798_GAC_1.4	1049.87	903.96	1152.08	914.52	1229.8	489.94	1282.97	1459	-0.405128
2bc13633_GAC_1.8	1859.5	1315.98	1717.09	1719.56	1545.26	1713.2	1151.05	1460	-0.405093
2bc33189.1_GAC_2.7	1087.96	1108.54	971.44	1198.37	872.6	657.86	1026.18	1461	-0.405057
2bc23837_GAC_3.6	1386.81	1484.4	1246.59	1390.18	1229.8	819.4	1339.37	1462	-0.404673
2bc12314_GAC_5.4	1619.25	1398.76	1220.34	1145.08	1264.74	1126.55	1328.29	1463	-0.404585
2bc27974_GAC_5.6	2035.29	1762.25	1956.53	1781.56	1730.65	1653.69	1430	1464	-0.404382
2bc18705_GAC_2.5	1650.5	1177.06	1759.09	1010.42	1596.7	802.4	1938.56	1465	-0.404214
2bc5743_GAC_2.4	1511.82	1633.79	1518.6	1484.15	1356.95	1014.95	1285.99	1466	-0.404142
2bc13340_AAC_1.7	2963.08	2654.8	2648.62	2769.71	2796.41	1812.04	2767.35	1467	-0.404038
2bc14042_AAC_6.4	3244.35	2219.94	2326.2	2392.86	2182.97	2323.24	2588.1	1468	-0.403914
2bc15751_AAC_3.6	1170	1279.82	1110.07	1044.33	1464.69	902.3	867.06	1469	-0.403567
2bc17917_GAC_2.4	1439.55	1010.54	1188.83	1132.49	1189.03	968.19	1223.56	1470	-0.403394
2bc29101_GAC_5.5	1341.88	1132.33	1353.71	1200.3	1481.19	1096.79	938.56	1471	-0.403352
2bc10486_GAC_2.4	1685.66	1555.77	1521.75	1213.87	1607.38	900.17	1804.62	1472	-0.403331
2bc30377_GAC_1.6	2281.4	1527.22	1921.88	1718.59	1998.54	1452.82	2048.32	1473	-0.403271
2bc31948_AAC_1.5	2896.67	2551.08	2831.35	2608.89	2643.05	2391.25	2007.04	1474	-0.402978
2bc35889_AAC_1.8	1340.91	1057.16	1148.92	1254.55	1088.09	1046.84	983.88	1475	-0.401915
2bc7428.0_GAC_3.7	2113.42	2036.3	1739.14	1824.19	1496.72	1628.18	1571.99	1476	-0.401653
2bc2856_GAC_1.5	2059.7	1814.59	1626.77	1651.75	1708.32	1466.64	1657.59	1477	-0.401633
2bc12063_GAC_4.4	1752.07	1571.94	1467.14	1495.78	1365.69	1635.62	1075.52	1478	-0.401624
2bc23951_AAC_1.7	1376.07	974.38	1566.91	1117.96	1490.9	1016.02	1068.47	1479	-0.401316
2bc29989_GAC_5.6	1003.97	992.46	1014.5	808.92	860.96	664.24	870.08	1480	-0.401218
2bc6167.0_GAC_3.6	1124.1	1318.83	889.52	1032.71	723.13	1147.8	631.42	1481	-0.400999
NT-610	1722.77	1416.84	1350.56	1179.96	1264.74	967.13	1761.32	1482	-0.400511
2bc36201_GAC_5.8	2170.06	1967.78	2055.25	2089.63	1997.57	1521.9	1776.42	1483	-0.400312
2bc30472_GAC_4.8	2347.81	1802.22	2224.33	1949.16	2439.21	1541.03	2054.37	1484	-0.40002
2bc29626_AAC_1.8	1767.69	2174.27	1709.73	1880.38	1739.38	1130.8	1587.1	1485	-0.399997
2bc26381_GAC_3.5	896.54	849.73	830.71	561.89	855.13	569.65	810.67	1486	-0.399773
2bc23515_GAC_7.4	959.05	1104.74	1138.42	969.74	1009.46	837.47	631.42	1487	-0.399287
2bc40117_GAC_2.5	1174.88	1019.1	1142.62	1060.8	908.52	631.29	1257.8	1488	-0.398875
2bc20183_GAC_2.6	1258.87	1010.54	1497.59	1092.77	1352.1	775.83	1175.22	1489	-0.398758
2bc30326_GAC_4.5	3419.17	2590.09	2597.16	2838.49	2218.88	3282.93	2049.33	1490	-0.398578
2bc20414_GAC_6.7	3012.89	2954.53	2639.17	3219.22	2429.51	2689.9	1942.58	1491	-0.398385
2bc31130_GAC_2.6	1630.97	1927.82	1981.74	1668.22	1638.44	1010.7	1515.6	1492	-0.398108
2bc1457_GAC_3.7	1619.25	1553.86	1997.49	1360.15	1787.92	1023.46	1475.32	1493	-0.398084
2bc3082_AAC_1.6	1330.17	895.4	1156.28	1095.68	998.79	1069.16	953.67	1494	-0.397591
2bc19281_GAC_7.8	2183.74	2096.24	1954.43	1541.31	1867.51	1528.28	1798.58	1495	-0.397417
2bc16826_GAC_9.4	858.45	589.95	997.69	451.45	872.6	475.06	894.25	1496	-0.39734
2bc40185_AAC_2.7	1374.11	980.09	1230.84	1057.89	1140.5	1027.71	1059.41	1497	-0.39715
2bc2216_AAC_3.6	1797.97	1786.04	1486.04	1553.9	1420.04	1464.51	1272.9	1498	-0.3971
2bc7169.0_GAC_7.7	1358.49	1138.99	1146.82	1134.43	1123.03	1130.8	941.58	1499	-0.396754
2bc36364_AAC_8.8	1642.69	1309.32	1731.79	1164.46	1648.14	1332.73	1168.17	1500	-0.396743
2bc11298_GAC_3.7	3319.55	2584.38	2570.9	2775.52	2768.26	2699.46	2355.47	1501	-0.396645
2bc4537_GAC_1.8	1288.17	1778.43	1390.47	1527.75	1088.09	893.8	1071.49	1502	-0.396502
2bc18072_AAC_2.7	2351.72	2172.37	2082.56	2016.01	2505.22	1338.04	2386.69	1503	-0.39615
2bc36885_GAC_2.4	1372.16	875.42	1131.07	943.58	1081.29	1060.65	1025.17	1504	-0.396043
2bc12581_GAC_4.4	2311.67	2138.11	1805.3	1852.28	1825.77	1767.4	1746.21	1505	-0.396008
BRAF-4	2128.07	2199.96	1538.55	2066.38	1450.13	2466.71	1060.42	1506	-0.395934
2bc23387.0_AAC_3.8	1430.76	1688.98	1451.38	1474.46	1221.06	1087.22	1087.61	1507	-0.395879
2bc38657_GAC_7.6	2085.1	1914.5	2038.45	1978.22	1750.06	1850.3	1357.49	1508	-0.395766
2bc16214_AAC_2.6	1079.17	915.38	1068.06	743.05	988.11	382.6	1759.3	1509	-0.395467
2bc26239_GAC_1.8	1493.26	1068.58	1199.33	792.45	738.66	1040.46	1238.66	1510	-0.395465
2bc24850_GAC_9.4	1631.94	1670.9	1457.68	1575.22	1279.3	1370.99	1122.85	1511	-0.395396
2bc24715_GAC_4.6	1703.24	1686.13	1708.68	1591.69	1480.22	1231.76	1361.52	1512	-0.395312
NT-233	3538.32	3359.89	3211.53	3542.78	2850.76	3095.88	2338.35	1513	-0.395144
2bc23716_GAC_7.6	2243.31	1676.61	2105.66	1748.63	2073.28	1668.56	1744.2	1514	-0.395044
NT-880	1683.7	1922.11	1905.07	2070.26	1519.05	1593.11	1030.2	1515	-0.39425
2bc21292_GAC_1.6	1547.95	1129.48	1602.61	1415.37	1534.58	883.17	1570.99	1516	-0.39414
2bc16592_GAC_3.4	2299.96	2358.87	2278.95	2441.3	1658.82	2140.44	1431.01	1517	-0.394138
2bc9109_GAC_2.8	2308.74	1954.46	2060.5	1946.25	2222.76	1697.26	1818.72	1518	-0.39404
2bc19702_AAC_6.5	1135.82	1135.19	760.35	1178.99	689.15	1346.54	554.88	1519	-0.393982
2bc18719_GAC_3.5	2696.47	2586.29	2289.45	2659.27	2077.17	2408.26	1749.23	1520	-0.393716
2bc8953_AAC_3.4	1497.17	1197.04	1395.72	1085.99	1320.07	1056.4	1229.6	1521	-0.393565
NT-996	2665.21	2477.81	1811.6	2389.95	1511.28	2313.67	1779.44	1522	-0.393446
2bc6309_AAC_3.6	2702.33	2549.18	2499.49	2430.64	2411.07	2328.55	1817.71	1523	-0.393427
2bc4537_GAC_3.4	2291.17	1780.33	2043.7	1864.88	1902.45	1558.04	1954.67	1524	-0.392756
2bc3801_GAC_1.6	2043.1	1680.42	1709.73	1823.22	1658.82	1358.23	1784.48	1525	-0.392144
2bc35202_GAC_1.5	1243.25	1255.08	1310.66	1057.89	880.37	874.67	1026.18	1526	-0.392069
2bc519.1_GAC_4.5	1633.9	1565.28	1569.01	1359.18	1690.85	995.82	1556.89	1527	-0.392008
2bc35171_GAC_2.5	1216.88	1175.15	1627.82	1126.68	1231.74	960.75	895.26	1528	-0.391881
2bc23544.0_GAC_8.4	1459.08	1412.09	1210.89	1302.02	1034.7	1220.07	1014.09	1529	-0.391484
2bc21678_AAC_1.6	1685.66	1440.63	1534.35	1222.59	1613.2	763.08	2164.13	1530	-0.391467
2bc39886_AAC_2.6	1484.47	1224.63	1203.54	963.92	1334.63	892.74	1435.04	1531	-0.391246
2bc410_GAC_5.8	1504	1363.56	1418.83	1387.28	1077.41	1171.18	1122.85	1532	-0.391241
2bc10358_GAC_3.7	2371.25	1866.92	2077.31	1645.94	1916.04	1643.06	1989.92	1533	-0.3911
2bc15970_AAC_1.4	1225.67	923.95	1062.81	806.98	1297.74	736.51	1187.3	1534	-0.39034
2bc26995_AAC_4.6	2323.39	2070.55	1818.96	1979.19	1976.22	1864.12	1685.79	1535	-0.390272
2bc12342_GAC_6.7	1688.59	1426.36	1331.66	1347.56	1203.59	1632.43	1017.11	1536	-0.390071
2bc8086_GAC_1.5	1286.22	1433.02	1096.41	1330.12	949.28	1113.79	865.05	1537	-0.389971
2bc11515.1_GAC_3.4	1482.52	1440.63	1376.82	1155.74	1453.05	1131.86	1130.91	1538	-0.389962
2bc31937_GAC_1.8	1678.82	1929.72	1612.06	1644	1615.14	1348.67	1217.51	1539	-0.389712
2bc17791.1_GAC_8.7	2460.12	2378.85	1787.45	2112.88	1429.75	2425.26	1454.17	1540	-0.389561
2bc16062_AAC_6.7	1308.68	1111.4	1165.73	987.17	951.23	1443.26	691.84	1541	-0.389192
2bc38196_AAC_2.4	3514.88	3836.61	3301.84	3432.34	3296.29	3205.34	2248.73	1542	-0.388682
2bc27290_GAC_4.6	2444.5	2061.04	2182.33	2021.82	2186.85	1697.26	2055.37	1543	-0.388237
2bc7813_AAC_2.4	1554.79	1822.2	1399.92	1709.88	1277.36	1730.21	815.7	1544	-0.388191
2bc27665_GAC_3.5	1301.84	1387.35	1107.97	1249.71	874.55	1232.82	802.61	1545	-0.388186
2bc29330_GAC_1.6	1538.19	1096.17	1124.77	1249.71	1113.32	1077.66	1281.96	1546	-0.388107
2bc10500_GAC_3.6	2537.28	2046.76	2086.76	1997.6	2003.4	1773.78	2119.82	1547	-0.387898
2bc3847.0_GAC_1.5	1507.91	1577.65	1684.53	1427.96	1630.67	1148.87	1156.08	1548	-0.387822
2bc36280_AAC_4.7	1808.71	1563.38	1501.79	1279.74	1522.93	1095.73	1744.2	1549	-0.387732
2bc39446_GAC_9.6	971.74	855.43	654.28	846.7	881.34	791.77	696.87	1550	-0.387585
2bc35401.0_AAC_4.8	1140.7	1054.31	1131.07	840.89	1202.62	636.61	1194.35	1551	-0.387566
2bc2737_GAC_1.6	1391.69	1303.61	1361.07	1278.77	1248.24	1304.03	868.07	1552	-0.387408
2bc24491_AAC_2.8	1162.19	866.85	960.94	977.49	947.34	924.62	853.97	1553	-0.387251
2bc9071_GAC_1.4	1741.32	1125.67	1457.68	1452.18	1252.12	1592.04	1113.79	1554	-0.387004
2bc37071_GAC_1.4	1437.59	1268.4	978.79	1116.02	997.82	1318.91	916.41	1555	-0.386947
2bc29019_AAC_1.7	1055.73	919.19	969.34	658.76	866.78	911.87	715	1556	-0.386783
2bc28645_GAC_4.4	2168.11	1787.94	1984.89	1641.09	1875.27	1249.83	2201.39	1557	-0.386365
2bc33886_AAC_1.5	1385.83	1277.92	1253.94	1574.25	1121.09	1343.35	836.85	1558	-0.386312
2bc28622.2_GAC_7.5	1494.24	1130.43	1263.4	1067.58	1174.47	979.88	1334.33	1559	-0.386016
2bc10099_GAC_3.7	1981.57	2138.11	1711.83	1655.62	1691.82	1584.6	1451.15	1560	-0.385986
2bc21317_AAC_2.4	1593.85	1655.68	1625.72	1691.47	1658.82	1193.5	1246.72	1561	-0.385848
2bc2925_GAC_2.7	1603.62	1255.08	1579.51	1293.31	1434.6	1276.4	1180.25	1562	-0.385746
2bc28204_GAC_2.6	1615.34	1321.69	1689.78	1281.68	1633.58	944.81	1618.32	1563	-0.385541
2bc10018_AAC_5.8	1527.44	1467.27	1326.41	1250.68	1061.88	1177.56	1161.12	1564	-0.385457
NT-560	2251.12	1751.79	1878.82	1939.47	1707.35	2047.98	1450.14	1565	-0.385446
2bc6681_GAC_5.4	2444.5	2148.58	2149.77	2062.51	2459.6	1673.88	2092.63	1566	-0.385283
2bc12137_AAC_2.5	2377.11	2022.02	2253.74	2110.95	2506.19	1769.53	1872.09	1567	-0.385201
2bc3461_GAC_1.8	2066.54	1967.78	2006.94	1532.59	1655.91	1612.24	1553.87	1568	-0.384751
2bc23912.1_GAC_3.6	1704.21	1754.64	1806.35	1443.46	1719.97	1544.22	1103.72	1569	-0.384477
2bc24166_GAC_1.5	1584.09	1330.25	1264.45	1357.24	1508.37	1465.57	1005.03	1570	-0.384304
2bc28588_GAC_3.6	1499.12	1361.65	1148.92	1304.93	951.23	1470.89	897.27	1571	-0.383964
NT-196	1641.71	1893.56	1630.97	1570.37	1509.34	1141.43	1386.7	1572	-0.38395
2bc29470_GAC_4.5	2278.47	1906.89	1912.42	2190.38	2371.27	1572.91	1938.56	1573	-0.383855
2bc39349.1_AAC_1.7	1014.71	903.96	946.23	605.48	646.45	722.69	836.85	1574	-0.383823
2bc19653_AAC_16.6	1393.65	1442.53	1173.08	1303.96	1036.64	1232.82	925.47	1575	-0.383758
2bc38046.1_GAC_5.4	1927.86	1762.25	1764.34	1487.06	1316.19	1791.85	1218.52	1576	-0.38371
2bc16062_GAC_7.8	2577.32	2192.35	2180.23	2360.89	2319.83	2109.62	1849.94	1577	-0.383641
2bc7391_GAC_5.7	4887.04	3994.57	4232.33	4165.7	3439.94	3863.21	3633.41	1578	-0.383399
2bc4350_GAC_2.7	1637.8	1942.09	1376.82	1803.85	1279.3	1486.83	1060.42	1579	-0.383321
2bc3176_AAC_8.7	1544.05	1374.98	1441.93	1191.58	1490.9	976.69	1435.04	1580	-0.383188
2bc29668_GAC_2.7	1865.36	1601.44	2074.16	1443.46	2205.29	1288.09	1588.11	1581	-0.383182
2bc35795.1_GAC_8.5	1663.19	1711.82	1636.22	1384.37	1809.27	1211.57	1343.39	1582	-0.382575
2bc33795_AAC_1.8	2420.08	2439.75	2475.33	2341.51	2517.84	1464.51	2353.46	1583	-0.382454
2bc34983_GAC_2.6	1769.65	1414.94	1172.03	1586.84	1196.8	1336.98	1378.64	1584	-0.382352
2bc40154_GAC_3.6	3408.43	3393.19	3385.86	3176.59	3141.96	2496.47	2739.16	1585	-0.382296
2bc646_AAC_1.7	922.91	794.54	1170.98	690.73	841.54	497.38	1008.05	1586	-0.382268
2bc9675_AAC_2.4	1602.64	1497.72	1084.86	1483.18	1199.71	1478.33	1023.15	1587	-0.381957
2bc3593_AAC_4.8	2253.08	1779.38	1611.01	1551	1623.88	1496.39	1997.97	1588	-0.381888
2bc39621_GAC_3.6	1507.91	1537.69	1732.84	1580.06	1487.99	1284.9	1042.29	1589	-0.381844
2bc31937_GAC_1.7	1534.28	1087.61	1363.17	1390.18	1217.18	1085.1	1277.94	1590	-0.381738
2bc6885_GAC_8.8	1589.95	1594.78	1725.49	1267.15	1557.87	1157.37	1287	1591	-0.38155
2bc30190_AAC_1.7	1837.03	1518.66	1949.18	1147.99	2076.2	1111.67	1789.51	1592	-0.381229
NT-599	1769.65	1769.86	1730.74	1560.69	1786.95	1241.33	1487.4	1593	-0.381124
2bc19731_AAC_13.4	1646.59	1357.85	1244.49	1563.59	1041.49	1310.41	1220.54	1594	-0.380712
2bc11312_GAC_2.8	2021.62	1813.64	1877.77	1570.37	1632.61	1106.35	2179.24	1595	-0.380695
2bc21840_GAC_1.8	1437.59	1888.81	1059.66	1673.06	1031.79	1500.65	812.68	1596	-0.380479
2bc37330_GAC_4.8	1587.02	1237	1601.56	1277.8	1390.92	994.76	1494.45	1597	-0.380303
2bc34230_GAC_5.7	1369.23	1461.57	1326.41	1159.62	1634.56	913.99	1211.47	1598	-0.37986
2bc10053.2_GAC_3.4	1255.94	1245.57	1020.8	1073.39	1019.17	877.86	1061.42	1599	-0.379738
2bc21977_GAC_4.8	1280.36	1215.12	1302.25	1163.49	1270.57	1153.12	839.87	1600	-0.379659
2bc10452_GAC_4.5	1075.27	903.01	846.47	961.02	834.75	813.03	841.89	1601	-0.378157
2bc3833_GAC_1.5	2123.19	2263.71	2146.62	1997.6	2018.93	1603.73	1664.64	1602	-0.377913
2bc9787_GAC_3.4	1388.76	1572.9	1730.74	1514.18	1570.49	950.13	1202.41	1603	-0.377734
2bc31254_AAC_3.8	2617.36	2333.18	2169.72	2394.79	1886.92	2205.27	1841.88	1604	-0.377045
2bc18867_GAC_5.4	2622.24	2442.6	2153.97	2295.01	1864.6	2026.72	2012.07	1605	-0.376886
2bc23544.2_GAC_6.4	1771.6	1358.8	1681.38	1359.18	1659.79	1258.33	1479.35	1606	-0.376816
2bc25717_AAC_1.6	557.65	673.69	415.88	521.2	528.03	521.82	353.47	1607	-0.37679
NT-302	1763.79	1850.75	2043.7	1773.81	2146.08	1507.02	1224.56	1608	-0.376698
2bc17791.1_GAC_9.4	1774.53	1734.66	1678.23	1737	1642.32	1041.52	1793.54	1609	-0.376687
2bc18110_AAC_4.8	1123.12	892.54	1017.65	1014.3	827.95	1283.84	583.08	1610	-0.376397
2bc16705_GAC_2.7	1753.04	1308.37	1311.71	987.17	1399.66	1316.78	1385.69	1611	-0.376049
2bc24118_GAC_5.7	1328.21	1229.39	1368.42	1044.33	1488.96	1016.02	1031.21	1612	-0.37585
2bc2393_GAC_12.8	1738.39	1716.58	1570.06	1645.94	1312.3	1245.58	1441.08	1613	-0.375768
2bc37268.2_GAC_6.6	2647.63	2722.36	2570.9	2125.48	2505.22	1744.02	2387.7	1614	-0.375682
BAP1-1	1614.36	1492.97	1114.27	1054.99	1214.27	1113.79	1390.73	1615	-0.375303
2bc7449_AAC_4.7	1454.2	999.12	1238.19	1216.77	1263.77	1002.2	1254.77	1616	-0.374929
2bc38732_GAC_1.7	2325.35	2492.08	2086.76	2033.44	2298.47	1383.74	2325.26	1617	-0.374465
2bc5759_GAC_1.6	2030.41	1991.57	1838.91	2161.32	1706.38	1832.23	1339.37	1618	-0.374193
2bc28233_GAC_2.4	2654.47	2840.35	2658.07	2565.3	2397.48	2194.64	1911.37	1619	-0.374128
2bc6106_AAC_5.5	2450.36	2292.26	1891.42	2163.26	1630.67	2045.85	1747.22	1620	-0.374113
2bc10859_AAC_3.4	2184.71	1516.75	1809.5	1523.87	2072.31	1135.05	2503.51	1621	-0.374088
2bc28172_GAC_3.5	973.7	778.36	1021.85	697.51	858.04	566.46	996.97	1622	-0.373715
2bc14408_GAC_2.4	1717.89	1533.88	1802.15	1546.15	1544.29	1585.67	1108.75	1623	-0.373624
2bc23019_AAC_1.4	2634.94	2239.93	2316.75	2757.11	2647.9	2163.82	1912.37	1624	-0.373299
2bc16062_GAC_7.5	907.29	1004.83	873.77	792.45	558.12	613.22	800.6	1625	-0.372821
2bc20443_AAC_4.7	1516.7	1385.44	980.89	1060.8	896.87	1248.77	1098.68	1626	-0.372796
2bc38098_GAC_1.8	1823.36	2028.68	1658.27	1739.91	1649.11	1531.47	1295.06	1627	-0.372631
2bc28227_GAC_2.4	1366.3	1615.71	990.34	1502.56	852.22	1326.35	839.87	1628	-0.372425
NT-572	2216.94	2185.69	2660.17	2325.04	1704.44	2160.63	1357.49	1629	-0.372373
2bc11384.0_GAC_3.6	874.08	836.4	715.19	765.33	854.16	666.36	684.79	1630	-0.371784
NT-201	1834.1	1865.97	1573.21	1871.66	1535.55	1576.1	1274.92	1631	-0.371689
2bc37044_AAC_2.4	2881.05	2114.32	2382.92	1986.94	2023.78	2685.64	1846.92	1632	-0.371401
2bc31323_AAC_6.8	1675.89	1552.91	1975.44	1424.09	1786.95	1326.35	1265.85	1633	-0.371143
2bc35804_GAC_7.7	1971.81	1955.41	1985.94	1354.34	1553.99	1450.69	1602.2	1634	-0.371124
2bc19223_GAC_5.6	1337	1287.43	1242.39	957.14	995.87	1221.13	875.12	1635	-0.371115
2bc19652_GAC_2.6	1530.37	1362.61	1258.15	1074.36	1386.07	827.91	1693.85	1636	-0.369955
CDK9-1	2258.94	2093.39	2487.94	2009.22	2403.3	1572.91	1942.58	1637	-0.369941
2bc38680_GAC_3.7	2757.99	2376.95	2311.5	2324.07	2432.42	1721.7	2645.5	1638	-0.36993
2bc14261_AAC_6.5	990.3	767.89	1157.33	821.52	1062.85	712.06	824.77	1639	-0.36987
2bc37326_GAC_6.8	1692.49	1523.42	1167.83	1621.72	1323.95	1547.41	1108.75	1640	-0.369753
2bc30681_AAC_2.6	1450.29	1152.31	1321.16	1283.62	1430.72	842.78	1495.46	1641	-0.369433
2bc32169_GAC_4.8	1648.55	1732.75	1859.91	1493.84	1743.27	850.22	1915.39	1642	-0.369425
2bc22044_GAC_1.7	1937.63	1886.9	1406.22	1687.59	1682.12	1680.26	1339.37	1643	-0.369174
2bc34168.0_GAC_5.4	1689.56	1374.02	1546.95	1374.68	1563.7	1093.6	1564.94	1644	-0.369051
2bc6688_GAC_7.8	1707.14	1678.52	1514.4	1683.72	1341.42	1549.53	1127.89	1645	-0.368853
2bc1237_AAC_1.5	901.43	603.28	918.93	517.32	938.61	374.1	1303.11	1646	-0.36856
2bc34053_GAC_1.8	2058.73	1813.64	2346.16	1817.41	2263.53	1214.76	2093.64	1647	-0.368412
2bc32270_GAC_1.5	1596.78	1627.13	1561.65	1278.77	1402.57	1164.81	1314.19	1648	-0.368031
2bc15374_GAC_2.8	1556.74	1284.58	1181.48	1247.77	1496.72	1087.22	1338.36	1649	-0.367973
2bc34756_GAC_2.5	2519.7	2305.58	2297.85	1696.31	2264.5	1626.05	2344.39	1650	-0.36796
2bc20406_AAC_1.6	969.79	930.61	739.34	992.02	961.9	716.31	788.51	1651	-0.367816
2bc23760_GAC_2.4	1307.7	811.66	1210.89	793.42	931.81	714.19	1438.06	1652	-0.36778
2bc33303_GAC_1.7	1552.84	1475.84	1594.21	1431.84	1943.22	1135.05	1275.92	1653	-0.367762
2bc34169_GAC_7.5	1840.94	2397.88	1923.98	1870.69	1727.74	1450.69	1403.82	1654	-0.367394
2bc16367_AAC_1.7	1389.74	1121.87	1446.13	1262.3	1484.11	936.31	1239.67	1655	-0.367308
NT-819	2456.22	2040.1	2252.69	1965.63	2569.28	1615.43	2244.7	1656	-0.367219
2bc9498_GAC_2.5	1602.64	1519.61	1582.66	1489.97	1849.07	1221.13	1264.85	1657	-0.366859
2bc6853_GAC_2.5	1782.34	1784.14	1822.11	1632.37	1827.71	1175.43	1625.37	1658	-0.366794
2bc6484_AAC_1.8	1368.25	1282.68	1431.43	1321.4	1211.36	1196.69	941.58	1659	-0.366229
2bc39071_GAC_1.6	1419.04	1411.13	1491.29	1246.8	1353.07	1052.15	1152.06	1660	-0.366137
2bc28999_AAC_1.4	1976.69	2048.67	1528.05	1663.37	1395.78	1549.53	1518.62	1661	-0.365791
2bc14596_GAC_2.5	1846.8	1708.01	1842.06	1359.18	1902.45	1158.43	1773.4	1662	-0.365683
2bc39027_AAC_4.7	1378.02	1389.25	1124.77	1348.53	1045.38	1163.74	982.87	1663	-0.365676
2bc13915_AAC_10.8	3059.77	2423.57	2739.99	2421.92	2726.52	2177.64	2590.11	1664	-0.365534
2bc34915.1_AAC_8.5	1817.5	1825.05	1788.5	1856.16	1546.23	1386.93	1435.04	1665	-0.365462
2bc25123_GAC_4.6	1175.86	967.72	987.19	1091.8	975.49	1482.58	561.93	1666	-0.36543
NT-332	2031.38	1672.81	1979.64	1567.47	1973.31	1226.45	2028.18	1667	-0.365123
2bc38245_AAC_4.8	1525.49	1462.52	1417.78	953.27	1475.37	968.19	1449.13	1668	-0.364998
CDK9-3	1872.19	1585.27	1713.93	1507.4	1486.05	1254.08	1685.79	1669	-0.3647
2bc38300_GAC_2.7	1864.38	2123.84	1310.66	2010.19	1377.34	1707.89	1227.58	1670	-0.36468
2bc30406_GAC_5.8	1604.6	1725.14	1356.86	1738.94	1381.22	1210.51	1282.97	1671	-0.364662
2bc10036_GAC_2.4	2116.35	1601.44	1697.13	1630.44	1683.09	1548.47	1745.2	1672	-0.36446
2bc2175_AAC_3.6	1810.67	1139.94	1391.52	1372.74	1493.81	1848.17	1070.49	1673	-0.364339
2bc16826_AAC_6.8	1393.65	1312.17	1074.36	1089.86	925.02	1118.04	1048.33	1674	-0.364336
2bc6817_GAC_1.8	1490.33	1515.8	1640.42	1499.65	1600.58	869.35	1541.78	1675	-0.364329
2bc23629_AAC_1.5	1841.92	1868.82	1475.54	1917.19	1576.32	1501.71	1363.54	1676	-0.364229
2bc31218_GAC_5.5	2165.18	1954.46	2002.74	1696.31	1619.02	1683.44	1680.75	1677	-0.364228
2bc13265_AAC_4.8	2186.67	2009.65	1917.67	2004.38	2132.49	1244.52	2319.22	1678	-0.364121
2bc10439_GAC_6.6	994.21	862.1	1335.86	937.77	1258.92	523.95	1138.96	1679	-0.364013
2bc3578_GAC_8.7	1704.21	1052.4	1561.65	1256.49	1627.76	868.29	2020.13	1680	-0.363755
2bc15197_GAC_11.6	2626.15	1832.67	2332.51	2150.66	2313.03	2108.56	1975.82	1681	-0.363595
2bc22150_AAC_1.5	1544.05	1246.52	1428.28	1238.09	1557.87	798.15	1804.62	1682	-0.363506
2bc5603_GAC_5.6	2338.04	2052.47	1823.16	2229.14	1668.53	2455.02	1345.41	1683	-0.363409
2bc26616_AAC_2.8	1497.17	1777.48	1344.26	1857.13	1054.11	1484.7	912.38	1684	-0.363299
2bc32276_GAC_1.7	3000.2	2157.14	2474.28	2290.17	2678.96	2625.07	2072.49	1685	-0.363198
2bc33637_GAC_1.8	2390.78	1906.89	2394.47	1903.63	2323.71	1555.91	2220.53	1686	-0.36315
2bc6688_GAC_7.5	2030.41	1779.38	1729.69	1844.53	1739.38	1656.87	1504.52	1687	-0.362889
2bc7721_GAC_3.7	1128.98	1133.28	1169.93	1076.3	1198.74	706.75	1090.63	1688	-0.362803
2bc20874_GAC_2.7	1643.66	1465.37	1363.17	1193.52	1355.01	1115.92	1465.25	1689	-0.362222
2bc28940_GAC_1.5	3157.43	3336.1	3573.85	3562.16	3732.1	2239.28	2694.85	1690	-0.362131
2bc8273_GAC_2.8	3702.39	3681.51	3670.47	3133	3085.66	2968.34	2795.55	1691	-0.362063
2bc20723_GAC_9.5	2247.22	1952.56	2057.35	1819.35	1861.68	1679.19	1820.73	1692	-0.362
2bc28409_AAC_1.5	2673.03	2416.91	2244.29	1984.04	2160.64	2520.91	1716	1693	-0.361979
2bc33003_GAC_5.8	875.06	1022.91	761.4	716.89	670.71	608.97	761.32	1694	-0.361945
2bc28863_GAC_2.4	1547.95	1537.69	931.53	1231.3	746.42	1883.25	770.39	1695	-0.361916
2bc29798_AAC_1.5	2010.87	1413.99	1970.18	1509.34	1981.07	1197.75	2045.3	1696	-0.3615
2bc21622_GAC_2.4	1008.86	1134.24	972.49	1112.15	859.01	784.33	786.5	1697	-0.3612
2bc786_AAC_10.5	1936.65	1714.68	1636.22	1677.91	1342.39	1572.91	1446.11	1698	-0.360757
NT-783	3196.5	3039.22	2942.67	2818.15	2598.4	2367.87	2617.3	1699	-0.360659
2bc38317_GAC_1.6	1174.88	1071.43	922.08	984.27	1017.23	815.15	1027.18	1700	-0.3606
NT-784	972.72	1017.2	1090.11	654.89	920.17	781.14	735.14	1701	-0.360225
2bc18825_GAC_1.7	1909.3	1535.79	1849.41	1730.22	1876.24	1058.53	2090.62	1702	-0.360047
NT-966	2160.3	2098.15	2105.66	1788.35	2380.01	1213.69	2334.32	1703	-0.360031
2bc31985_AAC_5.6	1365.32	1103.79	985.09	875.77	1018.2	816.21	1387.7	1704	-0.359385
2bc40165_AAC_2.5	1722.77	1725.14	1918.72	1827.1	1781.12	1108.48	1627.38	1705	-0.359163
2bc8141_AAC_2.5	1593.85	1480.6	1405.17	1342.71	1323.95	1135.05	1360.51	1706	-0.359064
2bc15481_AAC_3.8	1614.36	1682.32	1709.73	1614.94	1632.61	1362.48	1163.13	1707	-0.358839
2bc10509.0_GAC_11.6	1782.34	1584.31	1481.84	1582.97	1344.33	1277.46	1512.58	1708	-0.358628
2bc26765.1_GAC_5.6	821.34	652.76	862.22	568.67	674.59	625.98	655.58	1709	-0.358535
2bc24947_AAC_2.6	950.26	725.07	835.96	756.61	834.75	620.66	885.19	1710	-0.358427
2bc6796_GAC_1.8	2369.3	2218.99	2144.52	1944.32	1832.57	1882.18	1815.7	1711	-0.357996
2bc34548_GAC_4.7	933.65	813.57	738.29	897.08	595	845.97	627.39	1712	-0.357897
NT-403	1833.13	2199.96	1635.17	1922.04	1760.74	1586.73	1290.02	1713	-0.357584
2bc16506_GAC_12.4	922.91	735.54	888.47	643.26	726.04	640.86	809.66	1714	-0.357527
2bc27702_GAC_1.6	2129.05	1944.95	1815.8	1725.38	1490.9	1454.95	1898.27	1715	-0.357382
2bc7593_GAC_2.5	3080.28	2321.76	2891.21	2366.7	2660.52	2583.62	2237.65	1716	-0.357372
2bc30590_GAC_6.7	1333.09	1150.41	1186.73	998.8	994.9	1034.08	1047.32	1717	-0.357249
NT-91	2629.08	2493.99	2145.57	2507.17	2329.53	2057.54	2047.32	1718	-0.357229
2bc12494_GAC_3.6	2546.06	2359.82	2119.31	2103.2	2078.14	2061.79	1916.4	1719	-0.357118
2bc23763_GAC_1.6	1622.18	1218.92	1153.13	1252.62	1187.09	1146.74	1398.78	1720	-0.35708
NT-831	2053.85	1942.09	2061.55	2058.63	1734.53	2195.7	1171.19	1721	-0.357003
2bc27148_GAC_1.7	1854.61	1546.25	2182.33	1777.69	1891.77	1277.46	1641.48	1722	-0.356978
2bc39676_GAC_2.4	892.64	1140.9	974.59	1143.15	746.42	828.97	586.1	1723	-0.356845
2bc9735_GAC_8.4	997.14	910.62	814.96	841.86	1073.53	678.05	894.25	1724	-0.356761
2bc24886_GAC_1.4	2046.03	1798.41	1944.98	2130.32	1755.88	1894.94	1347.42	1725	-0.356651
2bc39020_AAC_1.6	1830.2	1766.06	1894.57	1399.87	2094.64	1148.87	1778.44	1726	-0.356587
2bc4500.1_AAC_5.7	1220.78	1287.43	1316.96	1043.36	1676.29	503.76	1804.62	1727	-0.356551
2bc7756_GAC_2.8	2546.06	2431.18	2688.53	2420.95	2472.22	2118.12	1867.06	1728	-0.35649
2bc18890_AAC_2.5	993.23	992.46	990.34	913.55	962.87	804.52	748.23	1729	-0.356323
2bc23090_AAC_1.6	2293.12	1869.78	2228.54	1755.41	2012.13	1832.23	1752.25	1730	-0.355907
2bc17925_GAC_2.6	2604.66	2933.6	2681.17	2719.33	2254.79	2428.45	1706.94	1731	-0.355371
NT-697	1951.3	1411.13	1461.89	1526.78	1447.22	1524.03	1526.68	1732	-0.355291
2bc31192_GAC_1.7	790.09	958.2	866.42	871.89	655.18	695.06	548.84	1733	-0.355255
2bc1547_AAC_1.8	3401.59	2602.46	2856.56	2766.8	2689.64	2971.53	2380.65	1734	-0.354929
2bc26976_GAC_2.7	3305.88	2379.8	2663.32	2780.36	2270.32	2475.21	2699.88	1735	-0.354811
NT-173	956.12	1021.95	864.32	849.61	892.99	830.03	673.71	1736	-0.354546
2bc22581_GAC_12.7	500.03	392.03	589.17	429.16	608.59	226.37	675.73	1737	-0.35445
2bc34749_GAC_1.6	1612.41	1699.45	1227.69	2036.35	1298.71	1974.65	805.63	1738	-0.354325
2bc40127_GAC_5.5	1600.69	1275.06	1739.14	1357.24	1621.94	1051.09	1492.44	1739	-0.353914
2bc9321_AAC_1.8	2468.91	1811.73	1994.34	1923	2223.73	2019.28	1848.93	1740	-0.353608
2bc34900_GAC_2.7	945.37	984.84	998.75	1235.18	845.43	879.98	622.35	1741	-0.353281
2bc19587_AAC_3.6	977.6	877.32	1264.45	769.2	1138.56	594.09	985.89	1742	-0.35319
2bc25712_GAC_1.7	510.78	484.33	611.22	455.32	537.73	391.1	408.86	1743	-0.35313
2bc13346_GAC_2.7	1039.13	1005.78	1050.21	935.83	1019.17	1067.03	620.34	1744	-0.35301
2bc14476.1_AAC_3.8	1472.75	1151.36	1278.1	1223.55	1371.51	1262.58	1053.37	1745	-0.352819
2bc39322_AAC_3.6	1891.73	1499.63	2285.25	1251.65	2082.99	1199.88	1829.8	1746	-0.352418
2bc23341_AAC_4.8	1190.51	1295.05	963.04	925.17	1071.58	1153.12	754.27	1747	-0.352232
2bc17023_GAC_7.7	2406.41	2422.62	2734.73	2198.13	2741.08	1627.12	2184.27	1748	-0.352147
2bc27593_GAC_2.7	2093.89	1964.93	2228.54	1651.75	1997.57	1380.55	1949.63	1749	-0.351964
2bc6108_GAC_4.7	1650.5	1998.23	2071	1834.85	1800.53	1090.41	1533.73	1750	-0.351946
2bc33287_GAC_2.7	1356.53	1538.64	1437.73	1215.8	1575.35	950.13	1189.32	1751	-0.351754
2bc16758_GAC_1.4	1492.29	1343.57	1474.49	1263.27	1420.04	945.87	1446.11	1752	-0.351582
2bc22404_GAC_1.7	2352.69	2391.22	2343.01	2239.79	2378.06	1985.27	1712.98	1753	-0.351389
2bc18010_GAC_1.5	1648.55	1550.06	1141.57	1463.81	1080.32	1510.21	1105.73	1754	-0.351323
2bc20252_GAC_1.7	2759.95	2788.01	2170.77	2722.24	2027.66	2846.12	1644.5	1755	-0.351319
2bc3637.1_GAC_4.4	2918.16	2925.03	2689.58	3017.71	2733.32	2064.98	2534.73	1756	-0.351079
2bc10649_AAC_7.6	1510.84	1205.6	1111.12	1324.31	1409.37	1158.43	1211.47	1757	-0.350886
2bc25039_AAC_6.6	1176.83	1240.81	1011.35	1229.37	1103.62	955.44	891.23	1758	-0.350852
2bc22592_AAC_1.4	2357.58	2206.62	2065.75	2139.04	2215.97	2175.51	1570.99	1759	-0.350793
2bc1230_GAC_1.5	1086.99	839.26	709.94	927.11	766.8	966.07	752.26	1760	-0.350587
NT-287	1651.48	1475.84	1169.93	1333.99	974.52	1614.36	1039.27	1761	-0.350493
2bc10137_GAC_1.4	2941.6	2227.56	2922.72	2514.92	2724.58	2401.88	2216.5	1762	-0.350377
2bc34978.1_GAC_1.4	1919.07	2077.21	1593.16	1635.28	1477.31	1656.87	1367.56	1763	-0.350375
2bc29184_AAC_2.4	2034.31	1801.27	1803.2	1540.34	1420.04	1648.37	1544.8	1764	-0.350309
2bc5730_GAC_4.5	1329.19	1506.29	860.12	1339.81	992.96	1510.21	720.04	1765	-0.350098
2bc36034_GAC_3.5	1746.21	1614.76	1559.55	1913.32	1541.37	1338.04	1402.81	1766	-0.350007
2bc8544_GAC_1.4	826.23	970.57	688.93	1007.52	625.09	1101.04	381.67	1767	-0.349983
2bc22617_GAC_1.4	1468.85	1187.52	1560.6	1119.9	1654.94	1341.23	990.93	1768	-0.349481
2bc10948_GAC_12.6	1078.2	1172.3	1232.94	818.61	1300.66	767.33	933.53	1769	-0.349281
2bc6049_AAC_1.8	1846.8	1375.93	1542.75	1149.93	1574.38	1189.25	1767.36	1770	-0.349204
2bc21264_GAC_2.8	1739.37	1389.25	1742.29	1411.49	1432.66	1385.87	1345.41	1771	-0.349146
2bc28486_AAC_6.7	1416.11	1396.86	1571.11	1615.9	1465.66	1366.74	904.32	1772	-0.349111
2bc12516_GAC_8.8	1135.82	1121.87	1299.1	1148.96	1389.95	786.46	1011.07	1773	-0.34907
2bc21649_AAC_2.5	813.53	970.57	741.44	834.11	888.13	777.95	524.67	1774	-0.348652
2bc15995_GAC_1.5	1874.15	1787.94	1937.63	1834.85	1804.42	1688.76	1282.97	1775	-0.348511
NT-270	1587.99	1247.47	1283.35	1472.53	945.4	1578.23	985.89	1776	-0.348299
2bc28798_GAC_2.5	1416.11	1622.38	1431.43	1493.84	1190	2096.86	590.13	1777	-0.348266
2bc7974_GAC_1.7	2033.34	1687.08	1856.76	1442.5	1917.98	1627.12	1567.96	1778	-0.348247
2bc39456_GAC_10.8	2926.95	2571.06	2814.55	2681.55	3062.36	2331.74	2267.86	1779	-0.348029
2bc30259_GAC_6.6	1934.7	1717.53	2157.12	1467.68	1877.21	1224.32	1887.2	1780	-0.347996
2bc22759_GAC_8.8	1615.34	1644.26	1179.38	1795.13	1289.01	1833.3	879.15	1781	-0.347526
2bc19230_AAC_11.8	1923.95	2197.11	1859.91	1505.47	1476.34	1631.37	1401.8	1782	-0.347389
2bc15682_GAC_1.8	1223.71	1144.7	1229.79	1043.36	1249.21	714.19	1296.06	1783	-0.347006
2bc20630_GAC_2.7	1550.88	1226.54	1420.93	1481.25	1388.01	1040.46	1428.99	1784	-0.346978
2bc10111_GAC_3.8	1189.53	644.19	846.47	915.49	822.13	1113.79	785.49	1785	-0.346821
2bc18396_GAC_3.4	2206.2	2021.07	2101.46	2245.6	1830.62	1690.88	1780.45	1786	-0.346555
2bc35289_GAC_1.7	1113.35	1107.59	1293.85	1161.55	1129.82	705.69	1086.6	1787	-0.346443
2bc25324_GAC_4.8	3507.07	3206.69	3211.53	3158.18	3124.48	3461.47	2198.37	1788	-0.346357
2bc10879_GAC_6.5	1223.71	1243.66	1120.57	1201.27	1247.27	1045.78	886.2	1789	-0.34612
2bc29698_GAC_2.7	1881.96	2042	1536.45	2045.07	1461.78	1556.97	1407.85	1790	-0.346119
2bc20649_AAC_4.6	1645.62	1354.04	1207.74	1094.71	1451.1	1041.52	1609.25	1791	-0.346092
2bc25110_GAC_2.8	2170.06	1970.64	1892.47	1663.37	1981.07	1349.73	2160.11	1792	-0.345847
2bc28571_GAC_4.6	3519.76	3069.67	3753.43	3102	3886.44	2436.95	3148.01	1793	-0.345719
2bc21694_AAC_1.6	1668.08	1478.69	1498.64	1775.75	1243.39	1518.71	1134.94	1794	-0.345457
2bc750_GAC_3.6	1403.41	1618.57	1156.28	1640.12	1101.67	2316.86	526.68	1795	-0.345352
2bc26367_GAC_3.4	1841.92	1582.41	2167.62	1632.37	1789.86	1085.1	1937.55	1796	-0.34518
2bc33168.1_GAC_8.7	1115.31	1517.71	1107.97	1461.87	991.02	1161.62	663.64	1797	-0.345139
2bc26703_AAC_1.6	2616.38	2323.66	2449.08	2329.89	2202.38	2155.32	1968.77	1798	-0.344974
2bc17502_GAC_2.4	1613.39	1616.67	1638.32	1796.1	1813.15	1229.64	1313.18	1799	-0.344445
2bc3577_AAC_3.8	1268.64	1036.23	1067.01	951.33	1131.76	1044.71	955.68	1800	-0.344432
2bc7265_GAC_5.5	1948.37	1865.02	1872.52	1685.66	1670.47	1256.21	1875.11	1801	-0.344241
2bc34392_AAC_4.5	2582.2	2213.28	2297.85	2318.26	2237.32	2128.75	1943.59	1802	-0.344236
2bc2819_GAC_2.8	1311.61	1047.65	1053.36	1178.02	1189.03	1225.39	872.1	1803	-0.343436
2bc14540_GAC_4.8	1793.09	1170.39	2002.74	1312.68	1962.63	1105.29	1807.64	1804	-0.343182
2bc20897_GAC_2.5	2841.98	2671.92	2406.02	2355.07	2231.5	2477.34	2026.17	1805	-0.343123
2bc3697.0_AAC_8.5	2281.4	1693.74	1838.91	1812.56	1877.21	1595.23	2028.18	1806	-0.342944
2bc512_GAC_3.5	1427.83	978.18	1035.5	935.83	855.13	1195.63	1060.42	1807	-0.342621
2bc7064_AAC_3.6	1765.74	1747.98	1423.03	1710.84	1638.44	1034.08	1876.12	1808	-0.342223
2bc25778_GAC_2.4	963.93	671.79	859.07	852.52	794.95	568.59	1017.11	1809	-0.342032
2bc1493.1_GAC_7.5	1623.15	1601.44	1596.31	1466.71	1506.43	1273.21	1288.01	1810	-0.341989
2bc13934_GAC_8.6	1498.14	1238.91	1353.71	1290.4	1059.94	1258.33	1110.77	1811	-0.341637
2bc13704_GAC_5.6	1373.14	1287.43	1306.46	1826.13	1133.71	1453.88	807.65	1812	-0.341624
CDK8-2	1180.74	951.54	991.39	744.98	979.37	667.43	1301.1	1813	-0.341481
2bc4052_GAC_5.8	909.24	756.47	760.35	858.33	714.39	895.92	575.02	1814	-0.34117
2bc1587_GAC_1.7	1261.8	1288.39	1197.23	1082.11	1240.48	938.43	1057.39	1815	-0.341069
2bc3365_GAC_7.4	1597.76	1521.51	1637.27	1270.05	1652.03	808.78	1967.76	1816	-0.340864
2bc28150_AAC_2.6	1218.83	1075.24	979.84	1143.15	858.04	1012.83	914.39	1817	-0.34086
NT-562	884.82	712.7	1147.87	870.92	1282.21	404.92	1206.44	1818	-0.340223
2bc7633_GAC_3.4	2747.25	3342.76	2956.33	3937.07	2900.27	1974.65	2385.68	1819	-0.339989
NT-448	1068.43	771.7	1154.18	921.3	964.81	751.39	948.63	1820	-0.339717
2bc13109_GAC_3.4	1455.17	998.17	1232.94	1243.9	1389.95	1064.91	1241.68	1821	-0.339675
2bc29110_GAC_2.4	1652.45	1522.46	1206.69	1385.34	1193.89	1386.93	1229.6	1822	-0.339565
2bc35289_GAC_1.6	1988.41	2283.7	2087.81	2129.35	1976.22	1602.67	1540.77	1823	-0.339551
NT-5	2078.26	1477.74	2089.91	1664.34	1934.48	1399.68	1927.48	1824	-0.33947
2bc1729_GAC_1.7	2002.08	1425.41	1397.82	1462.84	1677.26	1619.68	1545.81	1825	-0.339464
2bc19105.4_GAC_5.5	1102.61	1049.55	931.53	958.11	802.72	1013.89	749.24	1826	-0.339222
2bc19574_AAC_5.6	1357.51	1214.17	1227.69	1030.77	1265.71	1192.44	965.75	1827	-0.339144
2bc26704_AAC_2.8	2256.98	2128.6	2012.19	1979.19	2221.79	1670.69	1906.33	1828	-0.338773
2bc10052_GAC_5.8	1728.63	1753.69	1904.02	1468.65	1860.71	1245.58	1500.49	1829	-0.338503
2bc22643_AAC_1.8	902.4	1011.49	776.1	871.89	937.64	935.25	544.81	1830	-0.338214
2bc27802_AAC_2.7	935.61	1026.71	721.49	871.89	773.6	747.13	733.13	1831	-0.338193
2bc30980_AAC_1.4	941.47	994.36	880.07	1208.05	654.21	962.88	576.03	1832	-0.338165
2bc27152_AAC_5.5	1025.46	750.77	965.14	923.24	916.28	673.8	976.83	1833	-0.337985
2bc16824_AAC_1.8	2067.52	2188.54	1742.29	2278.54	1672.41	2271.16	1178.24	1834	-0.33787
2bc24442_AAC_8.7	1061.59	1136.14	1204.59	1085.02	1032.76	948	744.2	1835	-0.337866
NT-38	2704.28	2032.49	2221.18	2276.6	2309.15	1509.15	3035.23	1836	-0.337474
2bc15489_GAC_5.4	1430.76	1266.5	1157.33	1329.15	1399.66	886.36	1447.12	1837	-0.337207
2bc3365_GAC_7.8	1052.8	1326.45	771.9	1085.02	690.12	1138.24	610.27	1838	-0.337069
2bc37326_GAC_5.5	1554.79	1510.09	1697.13	1399.87	1754.91	1044.71	1450.14	1839	-0.337072
2bc25395_GAC_4.7	1003	934.41	1109.02	1013.33	885.22	979.88	643.5	1840	-0.336977
2bc23548_GAC_2.5	1261.8	929.65	1140.52	836.05	993.93	933.12	1069.48	1841	-0.336961
NT-502	1104.56	1061.92	936.78	1040.46	991.99	1159.49	659.61	1842	-0.336884
2bc7756_GAC_2.7	2440.59	2257.05	2357.71	2154.54	2333.41	1993.78	1873.1	1843	-0.336763
2bc20900_GAC_3.6	795.95	824.03	540.86	676.2	631.89	760.95	522.65	1844	-0.335854
2bc10915_GAC_2.5	1589.95	1531.98	1479.74	1254.55	1337.54	1352.92	1173.2	1845	-0.335719
2bc33711_GAC_2.5	1479.59	1478.69	1247.64	1551	1096.82	1434.75	958.7	1846	-0.335222
2bc6681_AAC_6.4	3118.37	2915.52	2545.7	2943.12	2361.56	3292.49	1855.98	1847	-0.335112
2bc14254_AAC_3.4	1637.8	1485.35	1486.04	1672.09	1633.58	1239.2	1360.51	1848	-0.334981
2bc3077_GAC_1.6	2410.31	2131.45	2200.18	2138.07	2194.61	2063.92	1769.37	1849	-0.334907
2bc16993_AAC_7.7	2337.07	2144.77	1868.31	1885.22	1975.25	1947.01	1764.34	1850	-0.334506
2bc38194_GAC_1.6	1763.79	1622.38	1758.04	1467.68	1322.01	1551.66	1261.82	1851	-0.33402
2bc22186_GAC_1.8	2826.36	2409.3	2617.11	2307.61	2412.04	2005.47	2507.54	1852	-0.333839
2bc6446_GAC_6.6	1475.68	1545.3	1242.39	1737	1178.35	1725.95	794.56	1853	-0.333571
2bc6762_GAC_2.6	2707.21	2788.01	2657.02	2728.05	2854.65	2078.8	2220.53	1854	-0.333479
2bc31985_GAC_3.6	1771.6	1472.98	1426.18	1535.5	1511.28	1352.92	1461.22	1855	-0.333428
2bc39706.1_AAC_6.4	1348.72	1179.91	1221.39	1144.11	1132.73	1164.81	983.88	1856	-0.333266
2bc13419.0_GAC_2.8	2346.83	1710.87	2160.27	2251.42	2217.91	1689.82	2054.37	1857	-0.332931
2bc12005_GAC_1.5	1063.55	951.54	992.44	1070.49	1181.27	765.2	932.52	1858	-0.33233
2bc4052_GAC_5.4	940.49	1375.93	723.59	1168.33	828.93	720.56	774.42	1859	-0.332295
2bc30269_GAC_9.6	1531.35	1322.64	1504.94	1134.43	1470.52	980.95	1508.55	1860	-0.332097
2bc34959_AAC_14.4	1369.23	1353.09	1301.2	1269.09	1531.67	1110.61	1065.45	1861	-0.331957
NT-934	2743.34	2675.73	2476.38	2680.58	2435.33	2227.59	2132.92	1862	-0.331777
2bc38316_GAC_3.7	1609.48	1404.47	1734.94	1136.36	1602.52	1446.44	1130.91	1863	-0.331599
2bc12009_GAC_3.6	1843.87	1708.97	2240.09	1667.25	2088.81	1166.93	1839.87	1864	-0.331576
2bc38426_AAC_6.4	3778.57	3831.85	3591.7	3423.63	3547.68	2892.89	3116.8	1865	-0.331552
2bc39558_GAC_1.6	1145.58	1377.83	993.49	1239.05	1101.67	1069.16	775.42	1866	-0.331314
NT-357	2372.23	2235.17	1762.24	1952.07	1999.52	1738.71	2045.3	1867	-0.331079
2bc38063_GAC_3.4	1325.28	1201.8	940.98	1234.21	942.49	994.76	1115.8	1868	-0.331048
2bc27786_GAC_2.8	1162.19	1039.08	799.21	876.74	811.45	978.82	872.1	1869	-0.331005
2bc2804_GAC_4.5	883.85	964.86	691.03	722.7	804.66	741.82	665.65	1870	-0.330885
2bc37260_GAC_2.8	2723.81	2604.37	2620.26	2955.71	2680.9	2202.08	2129.89	1871	-0.330803
2bc15998_GAC_2.8	2376.13	2108.61	2174.97	1961.76	2009.22	1905.56	1873.1	1872	-0.330792
2bc15428_GAC_11.5	1972.79	1494.87	1446.13	1589.75	1407.43	1802.47	1365.55	1873	-0.330509
2bc38632_AAC_2.4	2511.88	2165.71	2653.87	1935.6	2400.39	1741.9	2291.02	1874	-0.330442
2bc30013_AAC_1.5	1038.15	670.84	663.73	809.89	657.12	1024.52	665.65	1875	-0.330123
2bc13256_GAC_2.7	1654.41	1435.87	1064.91	1394.06	1193.89	1274.27	1359.51	1876	-0.329938
2bc11875_GAC_2.4	1533.3	1258.89	858.02	1303.96	1000.73	984.13	1512.58	1877	-0.329674
2bc11766_GAC_1.7	1893.68	1440.63	1723.39	1494.81	1538.46	1442.19	1575.01	1878	-0.329381
2bc23078.0_GAC_4.6	1039.13	865.9	952.54	756.61	899.78	852.35	802.61	1879	-0.329232
2bc312_AAC_2.7	1499.12	1271.26	1406.22	1169.3	1484.11	1121.23	1270.89	1880	-0.328655
2bc4052_GAC_5.5	1498.14	1317.88	1433.53	1388.24	1473.43	1075.53	1323.25	1881	-0.328606
2bc32605_GAC_3.7	1592.88	1449.2	1398.87	1511.28	1302.6	1514.46	1062.43	1882	-0.328552
2bc14476.1_GAC_1.4	1588.97	1487.26	1622.57	1221.62	1500.61	1174.37	1363.54	1883	-0.32847
2bc25787_AAC_6.4	1270.59	1401.62	1235.04	1142.18	1132.73	1122.3	912.38	1884	-0.328416
2bc28172_AAC_7.4	2043.1	1696.6	1836.81	1706.97	1651.06	1485.77	1782.46	1885	-0.32822
2bc5750_AAC_3.5	3243.38	2795.62	2382.92	2413.2	2544.04	2701.59	2471.28	1886	-0.327964
2bc21699_AAC_4.4	2512.86	2723.31	1755.94	1746.69	1778.21	1979.96	2024.16	1887	-0.327933
2bc12738_GAC_2.4	1647.57	1486.31	1498.64	1515.15	1308.42	1197.75	1439.06	1888	-0.327613
2bc19814_GAC_4.8	1382.9	1191.33	1472.39	1134.43	1149.24	1075.53	1129.9	1889	-0.327075
NT-497	2045.06	2000.14	1762.24	1920.1	1714.15	1688.76	1574.01	1890	-0.326939
2bc20874_GAC_2.8	1706.17	1802.22	1462.94	1669.19	1601.55	1063.84	1739.16	1891	-0.326925
2bc1699_AAC_5.7	1127.03	803.1	707.84	644.23	884.25	977.76	825.77	1892	-0.326844
2bc12815_GAC_5.5	1760.86	1396.86	1763.29	1302.99	1757.83	1274.27	1546.82	1893	-0.326792
2bc36380_GAC_7.8	1886.84	1406.38	1473.44	1362.09	1423.93	2005.47	1128.89	1894	-0.326549
2bc7819_GAC_2.8	2305.81	2274.18	2307.3	2425.79	2262.56	1971.46	1714.99	1895	-0.326541
NT-501	1608.5	1544.35	1677.18	1495.78	1671.44	1277.46	1288.01	1896	-0.326505
2bc1136_GAC_2.8	1540.14	1369.27	1367.37	1396.96	1332.69	1499.58	1006.04	1897	-0.326438
2bc19380.1_GAC_1.4	1617.29	1434.92	1507.04	1613.97	1495.75	1350.79	1231.61	1898	-0.326404
2bc29202_GAC_1.6	2224.75	1725.14	1979.64	1638.19	2031.55	1467.7	2145	1899	-0.326376
2bc32488_GAC_3.6	1212.97	979.13	826.51	950.36	802.72	965	969.78	1900	-0.326379
2bc10411.0_AAC_6.6	2928.9	2720.45	2189.68	2929.55	1960.69	3003.42	1817.71	1901	-0.325995
2bc34914_GAC_3.6	1522.56	1515.8	1212.99	1605.25	1279.3	1661.13	888.21	1902	-0.32593
2bc27582_GAC_1.6	1190.51	1256.03	1220.34	1422.15	1127.88	916.12	984.89	1903	-0.325758
2bc34436_GAC_5.8	1893.68	1810.78	1896.67	1958.85	1628.73	1890.69	1207.44	1904	-0.32576
2bc35889_AAC_1.7	1801.88	1808.88	1700.28	1652.72	1665.62	1572.91	1314.19	1905	-0.325698
NT-910	2556.81	2386.46	2295.75	2433.55	2394.56	2382.75	1747.22	1906	-0.325501
NT-441	2407.38	2470.2	2317.8	2061.54	2223.73	1640.93	2249.73	1907	-0.325331
2bc5634_GAC_1.7	2117.33	1894.52	2116.16	2279.51	2022.81	1745.08	1636.44	1908	-0.325319
2bc13957_AAC_1.4	1042.06	797.39	1292.8	699.45	1352.1	465.5	1488.41	1909	-0.324126
NT-429	2178.85	1863.12	2173.92	1863.91	2033.49	1940.64	1560.92	1910	-0.324102
2bc22847_GAC_2.7	1782.34	1344.53	1886.17	1362.09	1982.04	1251.95	1619.32	1911	-0.32399
2bc10454_GAC_1.5	2391.76	2317	1933.43	2516.86	1465.66	2767.48	1319.23	1912	-0.323938
2bc4826_GAC_4.5	1174.88	1076.19	1050.21	1042.39	1118.18	906.55	971.8	1913	-0.323918
2bc22294_GAC_1.8	1563.58	1448.24	1448.23	1509.34	1405.48	1203.07	1297.07	1914	-0.323865
2bc10509.1_GAC_1.5	1556.74	1628.09	1492.34	1827.1	1391.9	1513.4	1022.15	1915	-0.323828
2bc31398_GAC_3.7	1660.26	1510.09	1448.23	1226.46	1786.95	1229.64	1431.01	1916	-0.323774
2bc21134_GAC_1.8	2384.92	2337.93	2267.39	2551.73	2323.71	1490.02	2437.04	1917	-0.32371
2bc27665_GAC_4.6	1340.91	1197.99	1012.4	1024.96	1014.32	1045.78	1097.68	1918	-0.323694
2bc12571_GAC_3.5	1448.34	1178.01	1005.05	1011.39	1266.68	1003.26	1335.34	1919	-0.323449
TGFB1-4	1270.59	1403.52	1125.82	1519.03	1192.91	1010.7	1020.13	1920	-0.323445
2bc33568_GAC_4.4	1442.48	1807.93	1286.5	1799.97	1297.74	1589.92	835.85	1921	-0.323416
2bc39659_AAC_3.8	1400.48	786.92	1572.16	838.95	1244.36	988.39	1267.87	1922	-0.323142
2bc6126.1_GAC_1.7	1478.61	1054.31	1161.53	1039.49	924.05	1289.15	1083.58	1923	-0.323129
2bc29774_GAC_1.4	1839.96	1858.36	1418.83	1776.72	1515.17	1385.87	1560.92	1924	-0.32308
NT-632	1719.84	1231.29	1453.48	1515.15	1341.42	1819.48	1039.27	1925	-0.322726
2bc28596_GAC_3.6	1157.3	1232.24	1153.13	1060.8	969.67	1200.94	712.99	1926	-0.322704
2bc37057_GAC_1.7	1854.61	1601.44	1635.17	1862.94	1926.72	1138.24	1932.51	1927	-0.322476
2bc9926.1_GAC_3.4	2044.08	1810.78	1625.72	1862.94	1850.04	1493.21	1789.51	1928	-0.322461
2bc13602_GAC_4.4	1341.88	1448.24	1207.74	1339.81	1357.92	835.35	1378.64	1929	-0.322406
2bc37_GAC_2.4	1437.59	1521.51	1468.19	1567.47	1470.52	1142.49	1157.09	1930	-0.322311
2bc17181_AAC_10.6	1254.96	1180.86	1039.7	1142.18	1012.38	924.62	1089.62	1931	-0.322263
2bc23067_GAC_1.6	1744.25	1861.21	1950.23	1822.25	1658.82	1290.21	1508.55	1932	-0.322223
2bc17969_GAC_3.5	1279.38	1306.46	1179.38	1311.71	1302.6	822.59	1273.91	1933	-0.32169
2bc2589_AAC_6.7	996.16	1167.54	741.44	885.45	851.25	813.03	781.46	1934	-0.321637
2bc28591_GAC_13.7	805.72	636.58	790.8	589.01	832.81	486.75	853.97	1935	-0.321595
2bc35508_AAC_5.5	1159.26	1208.46	781.35	1082.11	993.93	1099.98	782.47	1936	-0.321412
2bc2693_GAC_1.4	581.09	949.64	932.58	848.64	817.28	562.21	384.69	1937	-0.321359
2bc14566_GAC_2.7	2106.58	1712.77	1775.9	1690.5	1752.97	1599.48	1778.44	1938	-0.320795
2bc23733_GAC_2.7	2540.21	2586.29	2710.58	2219.45	2634.31	2137.25	1935.54	1939	-0.320702
2bc28941_AAC_6.6	772.51	464.35	742.5	583.2	814.37	579.22	660.62	1940	-0.320588
2bc35654_AAC_2.7	1430.76	1440.63	1482.89	1405.68	1428.78	1363.55	962.73	1941	-0.320496
2bc24104.0_AAC_5.6	1321.38	1642.36	1070.16	1639.16	1142.44	1228.57	911.37	1942	-0.320501
2bc38790.0_GAC_3.8	1667.1	1859.31	1785.35	1609.12	1453.05	1406.06	1267.87	1943	-0.320308
2bc23671_AAC_6.5	1295.98	1245.57	1034.45	1171.24	1020.14	909.74	1184.28	1944	-0.320275
2bc662_GAC_1.7	2102.68	1513.9	1622.57	1294.27	1804.42	1497.46	1894.25	1945	-0.320157
2bc2069_GAC_1.4	815.48	843.06	858.02	860.27	658.09	766.26	556.89	1946	-0.320036
NT-464	1825.31	1689.94	1680.33	1527.75	1432.66	1547.41	1381.66	1947	-0.320012
2bc17608_AAC_6.4	1249.11	1281.72	1123.72	937.77	1198.74	729.07	1374.61	1948	-0.319325
2bc28252_GAC_1.4	1769.65	1302.66	1533.3	1405.68	1165.74	1463.45	1374.61	1949	-0.319266
2bc23548_GAC_3.6	1414.15	1423.5	1362.12	1518.06	1058.97	1519.78	845.92	1950	-0.318707
2bc35076_GAC_8.6	1091.87	1064.77	1165.73	744.98	1279.3	638.73	1200.39	1951	-0.31841
2bc33712_GAC_1.6	1964.97	1820.3	2030.05	1727.31	1627.76	1744.02	1423.96	1952	-0.318345
2bc39446_AAC_1.4	913.15	808.81	563.96	762.42	545.5	866.17	619.33	1953	-0.318173
2bc17818_GAC_3.4	2113.42	2131.45	1931.33	2028.6	1546.23	2210.58	1300.09	1954	-0.318061
2bc10509.0_GAC_11.4	1493.26	1361.65	1047.05	1149.93	894.93	1482.58	967.77	1955	-0.318042
2bc34497_GAC_3.7	2864.45	2812.75	2263.19	3178.53	2234.41	2953.47	1788.51	1956	-0.317674
NT-816	1634.87	1530.08	1678.23	1492.87	1565.64	1227.51	1401.8	1957	-0.317668
NT-259	1715.93	1746.08	1654.07	1932.69	1634.56	1771.65	1070.49	1958	-0.317308
2bc31345_GAC_4.7	810.6	491.95	635.37	605.48	848.34	768.39	550.85	1959	-0.317241
BRAF-2	1764.76	1660.44	1498.64	1667.25	1302.6	1399.68	1434.03	1960	-0.316886
2bc9419_GAC_1.5	1088.94	883.98	991.39	746.92	1127.88	733.32	1042.29	1961	-0.316789
2bc27619_GAC_3.4	2298.98	2153.34	2301	2325.04	1876.24	2451.83	1389.72	1962	-0.316667
2bc13430_GAC_1.4	1666.12	1644.26	1378.92	1266.18	1365.69	1437.94	1244.7	1963	-0.316592
2bc11162_GAC_2.8	935.61	1367.36	958.84	1371.78	938.61	1036.21	544.81	1964	-0.316408
2bc6058_AAC_2.7	1529.4	1174.2	1094.31	1297.18	1306.48	1159.49	1301.1	1965	-0.316355
2bc29892_GAC_3.6	1525.49	1064.77	1383.12	1155.74	1213.3	1245.58	1205.43	1966	-0.31609
2bc30872_GAC_10.6	1663.19	1721.34	1620.47	1488.03	1265.71	1257.27	1419.93	1967	-0.315896
2bc36983_GAC_3.5	1358.49	1480.6	1178.33	1230.34	1131.76	979.88	1215.5	1968	-0.315891
2bc33382_GAC_3.5	2165.18	1989.67	2185.48	2078.01	2123.76	1825.86	1657.59	1969	-0.315655
NT-100	1442.48	1363.56	1446.13	1404.71	1249.21	1322.1	1016.11	1970	-0.315607
2bc11707_AAC_6.8	1098.7	1130.43	1183.58	1152.83	979.37	808.78	963.74	1971	-0.31553
2bc39903_GAC_1.6	2035.29	2114.32	1820.01	1859.07	1723.85	1954.45	1368.57	1972	-0.315518
2bc9039_GAC_3.6	1453.22	1059.06	1322.21	1169.3	1339.48	1267.9	1075.52	1973	-0.315515
2bc3938_GAC_1.8	4154.57	3463.61	3591.7	3079.71	3805.87	3149.02	3539.75	1974	-0.315424
2bc1476_GAC_2.5	1875.12	1393.05	1661.42	1570.37	1699.59	1282.78	1770.38	1975	-0.315317
NT-855	1570.42	1662.34	1709.73	1467.68	1519.05	1453.88	1095.66	1976	-0.315296
2bc3840_GAC_4.6	2452.31	1946.85	2066.8	2411.26	2083.96	1803.54	2156.08	1977	-0.31452
2bc5793_AAC_2.4	3648.68	2492.08	3265.09	2400.61	3260.37	2162.76	3981.85	1978	-0.314218
NT-391	1457.13	1697.55	977.74	1394.06	877.46	1369.92	1003.01	1979	-0.313916
2bc34204_GAC_8.5	1653.43	1729.9	1951.28	1603.31	1797.62	1116.98	1584.08	1980	-0.313838
NT-139	2258.94	2164.75	1935.53	2232.04	1566.61	2138.31	1544.8	1981	-0.3137
2bc18458_AAC_1.8	1420.99	1242.71	1553.25	1213.87	1145.35	874.67	1494.45	1982	-0.313684
2bc32128_AAC_1.6	1829.22	1553.86	1497.59	1773.81	1333.66	1864.12	1162.13	1983	-0.313595
2bc23583_GAC_1.5	1079.17	920.14	1088.01	1152.83	1168.65	1041.52	724.06	1984	-0.313486
2bc994_GAC_7.7	1014.71	767.89	810.76	531.85	644.5	647.23	1030.2	1985	-0.31343
2bc35234_GAC_3.7	1072.34	1025.76	1053.36	945.52	1314.24	754.57	986.9	1986	-0.313411
2bc22626_GAC_5.6	2305.81	1860.26	1512.3	2148.73	1714.15	1962.95	1755.27	1987	-0.312915
2bc9164_GAC_1.7	2042.13	1909.74	1739.14	1587.81	1484.11	1423.06	1899.28	1988	-0.31285
2bc11512_GAC_3.6	1988.41	2093.39	1743.34	1765.1	1685.03	1563.35	1639.46	1989	-0.312685
2bc29471_AAC_4.8	1429.78	1294.09	1342.16	1368.87	1050.23	1568.66	844.91	1990	-0.312592
2bc6953_GAC_2.5	2670.1	2418.81	2541.5	2196.2	2599.37	1965.08	2352.45	1991	-0.312518
2bc3705_GAC_2.8	2120.26	1643.31	1884.07	1640.12	2029.6	1265.77	2304.11	1992	-0.312129
2bc25788_GAC_1.5	2022.59	2163.8	1957.58	2340.54	1461.78	2098.99	1264.85	1993	-0.311873
2bc15672_GAC_9.4	1150.47	1352.14	1061.76	1247.77	1088.09	1041.52	824.77	1994	-0.311846
2bc9411_GAC_2.8	3545.15	3028.75	2901.72	3268.62	2867.27	2754.73	2961.71	1995	-0.311676
2bc32184_GAC_3.8	2067.52	2044.86	1684.53	1957.88	1257.95	1908.75	1454.17	1996	-0.311489
[truncated: 7,081 more rows]
