# Supplementary material for: Parallel functional assessment of m6A sites in human endodermal differentiation with base editor screens
Source: Nat Commun. 2022 Jan 25;13:478. doi: 10.1038/s41467-022-28106-0 (PMC8789821; doi:10.1038/s41467-022-28106-0)
Supplement: Supplementary file 6 — Supplementary Dataset 3 [file 41467_2022_28106_MOESM6_ESM.xlsx]

## Sheet: Sheet1
sgRNA	sgRNA group	control_count	treatment_count	p.low	p.high	medium_lfc	minus_count_cutoff	plus_count_cutoff	targeted_gene	H1_m6A_peak_annotation	variant_annotation	miCLIP_m6Asite_annotation	differential_sgRNA	high_confidence_differential_sgRNA
2bc10015_GAC_4.6	2bc10015_GAC_4	980/1092/842	1240/1298/1215	0.91574	0.084255	0.432672	TRUE	TRUE	| GRAMD1A |	chr19;35517000;35517100	3_prime_UTR_variant	chr19;35517086;35517087;+	unchange	unchange
2bc10018_AAC_5.5	2bc10018_AAC_5	500/644/407	660/531/468	0.41283	0.58717	-0.0424563	TRUE	TRUE	| LSR |	chr19;35739800;35739900	missense_variant	chr19;35739815;35739816;+	unchange	unchange
2bc10018_AAC_5.8	2bc10018_AAC_5	737/648/1207	1066/906/527	0.51079	0.48921	0.0894766	TRUE	TRUE	| LSR |	chr19;35739800;35739900	missense_variant	chr19;35739815;35739816;+	unchange	unchange
2bc10030.0_AAC_3.6	2bc10030.0_AAC_3	1415/1395/993	1678/1762/1609	0.96242	0.037583	0.520303	TRUE	TRUE	| KMT2B |	chr19;36210800;36210900	synonymous_variant	chr19;36211028;36211029;+	unchange	unchange
2bc10032_GAC_2.8	2bc10032_GAC_2	952/1797/1524	2042/1291/1672	0.70599	0.29401	0.0515726	TRUE	TRUE	| KMT2B |	FALSE	synonymous_variant	chr19;36212048;36212049;+	unchange	unchange
2bc10034_GAC_2.4	2bc10034_GAC_2	915/1594/861	1042/819/1220	0.22173	0.77827	-0.255483	TRUE	TRUE	| KMT2B |	chr19;36223300;36223400	missense_variant	chr19;36223376;36223377;+	unchange	unchange
2bc10034_GAC_2.7	2bc10034_GAC_2	2703/2456/2139	2587/2346/2023	0.4686	0.5314	-0.162579	TRUE	TRUE	| KMT2B |	chr19;36223300;36223400	missense_variant	chr19;36223376;36223377;+	unchange	unchange
2bc10034_GAC_3.6	2bc10034_GAC_3	105/457/549	458/378/567	0.52576	0.47424	-0.0355967	TRUE	TRUE	| KMT2B |	chr19;36223300;36223400	missense_variant	chr19;36223385;36223386;+	unchange	unchange
2bc10034_GAC_6.4	2bc10034_GAC_6	1079/877/1213	1673/1379/1268	0.59311	0.40689	0.189748	TRUE	TRUE	| KMT2B |	chr19;36223300;36223400	missense_variant	chr19;36223424;36223425;+	unchange	unchange
2bc10036_GAC_1.4	2bc10036_GAC_1	515/428/126	528/492/203	0.76955	0.23045	0.384402	TRUE	TRUE	| KMT2B |	chr19;36223300;36223400	missense_variant	chr19;36223751;36223752;+	unchange	unchange
2bc10036_GAC_2.4	2bc10036_GAC_2	940/1211/1120	1303/1455/1117	0.53748	0.46252	0.0281102	TRUE	TRUE	| KMT2B |	chr19;36223300;36223400	missense_variant	chr19;36223772;36223773;+	unchange	unchange
2bc10043_GAC_4.7	2bc10043_GAC_4	933/627/933	1644/1073/866	0.58214	0.41786	0.374267	TRUE	TRUE	| C19orf55 |	FALSE	3_prime_UTR_variant	chr19;36259683;36259684;+	unchange	unchange
2bc10043_GAC_4.8	2bc10043_GAC_4	900/1118/1622	1445/783/1496	0.80191	0.19809	-0.198803	TRUE	TRUE	| C19orf55 |	FALSE	3_prime_UTR_variant	chr19;36259683;36259684;+	unchange	unchange
2bc10043_GAC_5.4	2bc10043_GAC_5	768/396/1002	1141/1507/744	0.65705	0.34295	0.128126	TRUE	TRUE	| C19orf55 |	FALSE	3_prime_UTR_variant	chr19;36259695;36259696;+	unchange	unchange
2bc10045_GAC_12.6	2bc10045_GAC_12	488/1145/1084	773/886/1310	0.29243	0.70757	0.191063	TRUE	TRUE	| LRFN3 |	FALSE	5_prime_UTR_variant	chr19;36428010;36428011;+	unchange	unchange
2bc10045_GAC_12.7	2bc10045_GAC_12	766/695/912	764/832/754	0.2394	0.7606	-0.356609	TRUE	TRUE	| LRFN3 |	FALSE	5_prime_UTR_variant	chr19;36428010;36428011;+	unchange	unchange
2bc10045_GAC_12.8	2bc10045_GAC_12	1056/1049/833	1152/1142/985	0.69891	0.30109	0.159668	TRUE	TRUE	| LRFN3 |	FALSE	5_prime_UTR_variant	chr19;36428010;36428011;+	unchange	unchange
2bc10045_GAC_7.5	2bc10045_GAC_7	724/458/647	563/691/1143	0.45586	0.54414	0.738848	TRUE	TRUE	| LRFN3 |	FALSE	5_prime_UTR_variant	chr19;36427913;36427914;+	unchange	unchange
2bc10052_AAC_2.4	2bc10052_AAC_2	780/700/670	1069/493/569	0.22059	0.77941	-0.317872	TRUE	TRUE	| LRFN3 |	chr19;36435900;36436000	synonymous_variant	chr19;36435905;36435906;+	unchange	unchange
2bc10052_GAC_5.7	2bc10052_GAC_5	1116/1196/1360	1496/1110/1029	0.1681	0.8319	-0.0202211	TRUE	TRUE	| LRFN3 |	chr19;36435900;36436000	3_prime_UTR_variant	chr19;36435968;36435969;+	unchange	unchange
2bc10052_GAC_5.8	2bc10052_GAC_5	1324/2140/1278	1585/1293/1567	0.2518	0.7482	-0.183415	TRUE	TRUE	| LRFN3 |	chr19;36435900;36436000	3_prime_UTR_variant	chr19;36435968;36435969;+	unchange	unchange
2bc10052_GAC_6.7	2bc10052_GAC_6	1284/1674/1813	1655/1895/1636	0.67797	0.32203	-0.0768082	TRUE	TRUE	| LRFN3 |	chr19;36435900;36436000	3_prime_UTR_variant	chr19;36435974;36435975;+	unchange	unchange
2bc10053.0_AAC_8.6	2bc10053.0_AAC_8	1666/958/750	918/439/341	0.023357	0.97664	-1.21926	TRUE	TRUE	| SDHAF1 |	chr19;36486500;36486600	3_prime_UTR_variant	chr19;36486599;36486600;+	CRCX- enrichment	CRCX- enrichment(high confidence)
2bc10053.0_GAC_6.5	2bc10053.0_GAC_6	908/2035/1074	1140/883/1249	0.2601	0.7399	-0.114725	TRUE	TRUE	| SDHAF1 |	chr19;36486500;36486600	3_prime_UTR_variant	chr19;36486578;36486579;+	unchange	unchange
2bc10053.0_GAC_6.6	2bc10053.0_GAC_6	815/1836/985	1148/1067/1191	0.47207	0.52793	0.0512564	TRUE	TRUE	| SDHAF1 |	chr19;36486500;36486600	3_prime_UTR_variant	chr19;36486578;36486579;+	unchange	unchange
2bc10053.0_GAC_6.7	2bc10053.0_GAC_6	1283/1686/1236	1466/1896/1178	0.27183	0.72817	-0.151479	TRUE	TRUE	| SDHAF1 |	chr19;36486500;36486600	3_prime_UTR_variant	chr19;36486578;36486579;+	unchange	unchange
2bc10053.0_GAC_9.5	2bc10053.0_GAC_9	867/1294/616	733/628/879	0.040804	0.9592	-0.685213	TRUE	TRUE	| SDHAF1 |	chr19;36486500;36486600	3_prime_UTR_variant	chr19;36486627;36486628;+	CRCX- enrichment	unchange
2bc10053.0_GAC_9.6	2bc10053.0_GAC_9	304/113/547	494/471/439	0.74064	0.25936	0.257445	TRUE	TRUE	| SDHAF1 |	chr19;36486500;36486600	3_prime_UTR_variant	chr19;36486627;36486628;+	unchange	unchange
2bc10053.0_GAC_9.7	2bc10053.0_GAC_9	618/1125/928	915/955/790	0.22374	0.77626	-0.0529979	TRUE	TRUE	| SDHAF1 |	chr19;36486500;36486600	3_prime_UTR_variant	chr19;36486627;36486628;+	unchange	unchange
2bc10053.2_GAC_3.4	2bc10053.2_GAC_3	715/1169/811	1091/958/858	0.62363	0.37637	-0.000863581	TRUE	TRUE	| SDHAF1 |	chr19;36486500;36486600	3_prime_UTR_variant	chr19;36487061;36487062;+	unchange	unchange
2bc10053.2_GAC_3.5	2bc10053.2_GAC_3	755/493/583	1126/755/659	0.74153	0.25847	0.133664	TRUE	TRUE	| SDHAF1 |	chr19;36486500;36486600	3_prime_UTR_variant	chr19;36487061;36487062;+	unchange	unchange
2bc10053.2_GAC_3.6	2bc10053.2_GAC_3	518/632/677	783/457/684	0.65766	0.34234	-0.0672988	TRUE	TRUE	| SDHAF1 |	chr19;36486500;36486600	3_prime_UTR_variant	chr19;36487061;36487062;+	unchange	unchange
2bc10053.2_GAC_8.4	2bc10053.2_GAC_8	448/483/367	434/348/292	0.29053	0.70947	-0.411951	TRUE	TRUE	| SDHAF1 |	chr19;36486600;36486700	3_prime_UTR_variant	chr19;36487184;36487185;+	unchange	unchange
2bc10053.2_GAC_8.5	2bc10053.2_GAC_8	699/1039/759	968/847/709	0.4866	0.5134	-0.111407	TRUE	TRUE	| SDHAF1 |	chr19;36486600;36486700	3_prime_UTR_variant	chr19;36487184;36487185;+	unchange	unchange
2bc10053.2_GAC_8.6	2bc10053.2_GAC_8	459/1060/1126	924/694/1040	0.31552	0.68448	-0.196763	TRUE	TRUE	| SDHAF1 |	chr19;36486600;36486700	3_prime_UTR_variant	chr19;36487184;36487185;+	unchange	unchange
2bc10061_GAC_3.6	2bc10061_GAC_3	302/557/530	694/416/686	0.80919	0.19081	0.290077	TRUE	TRUE	| ZNF146 |	chr19;36726500;36726600	5_prime_UTR_variant	chr19;36726762;36726763;+	unchange	unchange
2bc10068.0_GAC_3.6	2bc10068.0_GAC_3	726/1004/505	868/887/614	0.30878	0.69122	0.00460117	TRUE	TRUE	| ZNF146 |	FALSE	3_prime_UTR_variant	chr19;36728573;36728574;+	unchange	unchange
2bc10088_AAC_1.4	2bc10088_AAC_1	850/1600/663	1268/1070/757	0.55534	0.44466	0.109145	TRUE	TRUE	| ZNF383 |	FALSE	missense_variant	chr19;37734489;37734490;+	unchange	unchange
2bc10088_AAC_1.8	2bc10088_AAC_1	593/981/1083	1173/619/1322	0.82186	0.17814	0.20555	TRUE	TRUE	| ZNF383 |	FALSE	missense_variant	chr19;37734489;37734490;+	unchange	unchange
2bc10094_AAC_4.4	2bc10094_AAC_4	849/1094/992	1150/780/678	0.12906	0.87094	-0.304712	TRUE	TRUE	| ZNF527 |	FALSE	synonymous_variant	chr19;37879907;37879908;+	unchange	unchange
2bc10099_AAC_1.4	2bc10099_AAC_1	956/571/1104	742/1207/954	0.23299	0.76701	-0.292818	TRUE	TRUE	| SIPA1L3 |	FALSE	5_prime_UTR_variant	chr19;38572126;38572127;+	unchange	unchange
2bc10099_AAC_1.5	2bc10099_AAC_1	1319/2787/1751	2218/1840/2012	0.58407	0.41593	0.118312	TRUE	TRUE	| SIPA1L3 |	FALSE	5_prime_UTR_variant	chr19;38572126;38572127;+	unchange	unchange
2bc10099_AAC_1.6	2bc10099_AAC_1	930/858/1246	1182/1163/1013	0.37844	0.62156	-0.0970669	TRUE	TRUE	| SIPA1L3 |	FALSE	5_prime_UTR_variant	chr19;38572126;38572127;+	unchange	unchange
2bc10099_AAC_1.7	2bc10099_AAC_1	769/918/919	1069/925/900	0.49196	0.50804	0.0322121	TRUE	TRUE	| SIPA1L3 |	FALSE	5_prime_UTR_variant	chr19;38572126;38572127;+	unchange	unchange
2bc10099_GAC_3.7	2bc10099_GAC_3	1188/1757/1214	1360/1992/1515	0.67391	0.32609	0.23741	TRUE	TRUE	| SIPA1L3 |	FALSE	5_prime_UTR_variant	chr19;38572160;38572161;+	unchange	unchange
2bc10099_GAC_3.8	2bc10099_GAC_3	1408/1713/854	1828/1448/725	0.4138	0.5862	-0.0663755	TRUE	TRUE	| SIPA1L3 |	FALSE	5_prime_UTR_variant	chr19;38572160;38572161;+	unchange	unchange
2bc10099_GAC_4.6	2bc10099_GAC_4	1167/994/596	872/888/788	0.39238	0.60762	0.0206683	TRUE	TRUE	| SIPA1L3 |	FALSE	5_prime_UTR_variant	chr19;38572202;38572203;+	unchange	unchange
2bc10099_GAC_4.7	2bc10099_GAC_4	1090/2068/1291	1666/1381/1539	0.61288	0.38712	0.169066	TRUE	TRUE	| SIPA1L3 |	FALSE	5_prime_UTR_variant	chr19;38572202;38572203;+	unchange	unchange
2bc10100_GAC_2.7	2bc10100_GAC_2	336/534/835	583/615/734	0.83475	0.16525	0.35204	TRUE	TRUE	| SIPA1L3 |	FALSE	missense_variant	chr19;38572515;38572516;+	unchange	unchange
2bc10103_GAC_3.7	2bc10103_GAC_3	616/1023/1399	1378/854/805	0.41195	0.58805	-0.0771437	TRUE	TRUE	| SIPA1L3 |	FALSE	missense_variant	chr19;38610034;38610035;+	unchange	unchange
2bc10104.0_GAC_8.8	2bc10104.0_GAC_8	590/1216/850	1282/971/548	0.56678	0.43322	-0.141246	TRUE	TRUE	| SIPA1L3 |	FALSE	missense_variant	chr19;38610222;38610223;+	unchange	unchange
2bc10104.0_GAC_9.7	2bc10104.0_GAC_9	713/966/921	1303/981/706	0.70245	0.29755	0.205584	TRUE	TRUE	| SIPA1L3 |	FALSE	missense_variant	chr19;38610289;38610290;+	unchange	unchange
2bc10104.1_GAC_1.4	2bc10104.1_GAC_1	801/1231/848	971/790/792	0.24001	0.75999	-0.180703	TRUE	TRUE	| SIPA1L3 |	FALSE	missense_variant	chr19;38610355;38610356;+	unchange	unchange
2bc10104.1_GAC_1.7	2bc10104.1_GAC_1	1439/2006/1639	1683/1374/1462	0.20048	0.79952	-0.247012	TRUE	TRUE	| SIPA1L3 |	FALSE	missense_variant	chr19;38610355;38610356;+	unchange	unchange
2bc10104.1_GAC_6.7	2bc10104.1_GAC_6	1320/2119/1634	2152/2094/1173	0.67272	0.32728	0.166232	TRUE	TRUE	| SIPA1L3 |	FALSE	missense_variant	chr19;38610454;38610455;+	unchange	unchange
2bc10104.1_GAC_7.6	2bc10104.1_GAC_7	1005/1079/787	1490/1012/736	0.61209	0.38791	0.0908689	TRUE	TRUE	| SIPA1L3 |	FALSE	missense_variant	chr19;38610474;38610475;+	unchange	unchange
2bc10106_GAC_2.7	2bc10106_GAC_2	884/687/781	1138/806/1036	0.78712	0.21288	0.32549	TRUE	TRUE	| SIPA1L3 |	FALSE	missense_variant	chr19;38621219;38621220;+	unchange	unchange
2bc10106_GAC_3.4	2bc10106_GAC_3	1952/2580/1750	2577/2915/1872	0.55006	0.44994	0.0150862	TRUE	TRUE	| SIPA1L3 |	FALSE	missense_variant	chr19;38621243;38621244;+	unchange	unchange
2bc10106_GAC_3.8	2bc10106_GAC_3	959/1092/1556	1443/1434/1115	0.69697	0.30303	0.146474	TRUE	TRUE	| SIPA1L3 |	FALSE	missense_variant	chr19;38621243;38621244;+	unchange	unchange
2bc10107_GAC_1.4	2bc10107_GAC_1	2310/2435/2809	3399/2856/2467	0.53497	0.46503	0.114223	TRUE	TRUE	| SIPA1L3 |	chr19;38697300;38697400	3_prime_UTR_variant	chr19;38696971;38696972;+	unchange	unchange
2bc10107_GAC_1.5	2bc10107_GAC_1	1956/2671/1282	2977/1993/1603	0.15447	0.84553	0.162959	TRUE	TRUE	| SIPA1L3 |	chr19;38697300;38697400	3_prime_UTR_variant	chr19;38696971;38696972;+	unchange	unchange
2bc10107_GAC_3.7	2bc10107_GAC_3	1075/1519/1244	1659/1511/1545	0.74689	0.25311	0.182983	TRUE	TRUE	| SIPA1L3 |	chr19;38697300;38697400	3_prime_UTR_variant	chr19;38697004;38697005;+	unchange	unchange
2bc10108_GAC_2.4	2bc10108_GAC_2	696/700/1061	1082/776/1026	0.72486	0.27514	0.193547	TRUE	TRUE	| SIPA1L3 |	chr19;38697300;38697400	3_prime_UTR_variant	chr19;38697384;38697385;+	unchange	unchange
2bc10109_AAC_1.8	2bc10109_AAC_1	1372/1928/1339	1464/1131/1513	0.11031	0.88969	-0.349359	TRUE	TRUE	| SIPA1L3 |	chr19;38697400;38697500	3_prime_UTR_variant	chr19;38697947;38697948;+	unchange	unchange
2bc10109_GAC_2.7	2bc10109_GAC_2	727/978/1027	868/685/1632	0.30265	0.69735	-0.187255	TRUE	TRUE	| SIPA1L3 |	chr19;38697400;38697500	3_prime_UTR_variant	chr19;38697957;38697958;+	unchange	unchange
2bc10110_GAC_1.7	2bc10110_GAC_1	1226/1128/851	1689/1303/1325	0.95773	0.042271	0.391424	TRUE	TRUE	| SIPA1L3 |	FALSE	3_prime_UTR_variant	chr19;38698732;38698733;+	unchange	unchange
2bc10111_GAC_3.8	2bc10111_GAC_3	724/1282/553	655/1042/568	0.079255	0.92075	-0.115687	TRUE	TRUE	| CTB-102L5.4 |	chr19;38782600;38782700	3_prime_UTR_variant	chr19;38782665;38782666;+	unchange	unchange
2bc10119_GAC_1.5	2bc10119_GAC_1	608/990/1095	1019/597/532	0.092244	0.90776	-0.546343	TRUE	TRUE	| PSMD8 |	FALSE	3_prime_UTR_variant	chr19;38874336;38874337;+	unchange	unchange
2bc1012_AAC_4.8	2bc1012_AAC_4	859/1799/919	1208/1098/835	0.56281	0.43719	-0.220428	TRUE	TRUE	| WDR3 |	FALSE	3_prime_UTR_variant	chr1;118502100;118502101;+	unchange	unchange
2bc10124_GAC_3.5	2bc10124_GAC_3	987/1752/1307	1501/1351/1377	0.37485	0.62515	-0.0068699	TRUE	TRUE	| CAPN12 |	FALSE	3_prime_UTR_variant	chr19;39222059;39222060;+	unchange	unchange
2bc10124_GAC_3.6	2bc10124_GAC_3	2207/1596/1944	2488/1985/2247	0.61457	0.38543	0.126833	TRUE	TRUE	| CAPN12 |	FALSE	3_prime_UTR_variant	chr19;39222059;39222060;+	unchange	unchange
2bc1013_AAC_1.6	2bc1013_AAC_1	605/377/613	594/508/676	0.2181	0.7819	0.0589969	TRUE	TRUE	| WDR3 |	FALSE	3_prime_UTR_variant	chr1;118502231;118502232;+	unchange	unchange
2bc10130_GAC_5.5	2bc10130_GAC_5	625/678/741	651/445/481	0.085689	0.91431	-0.424126	TRUE	TRUE	| PAK4 |	chr19;39669400;39669500	3_prime_UTR_variant	chr19;39669414;39669415;+	unchange	unchange
2bc10137_GAC_1.4	2bc10137_GAC_1	2025/3451/1544	2460/2967/1735	0.2341	0.7659	-0.0346551	TRUE	TRUE	| MED29 |	chr19;39888300;39888400	missense_variant	chr19;39888253;39888254;+	unchange	unchange
2bc10137_GAC_2.4	2bc10137_GAC_2	1325/956/1168	1706/1073/1484	0.83496	0.16504	0.263312	TRUE	TRUE	| MED29 |	chr19;39888300;39888400	missense_variant	chr19;39888274;39888275;+	unchange	unchange
2bc10141_GAC_3.7	2bc10141_GAC_3	1011/1494/1438	1758/1124/991	0.22907	0.77093	-0.227184	TRUE	TRUE	| ZFP36 |	FALSE	3_prime_UTR_variant	chr19;39898688;39898689;+	unchange	unchange
2bc10141_GAC_3.8	2bc10141_GAC_3	532/400/567	902/1039/727	0.86006	0.13994	0.318707	TRUE	TRUE	| ZFP36 |	FALSE	3_prime_UTR_variant	chr19;39898688;39898689;+	unchange	unchange
2bc10144_AAC_5.4	2bc10144_AAC_5	1417/1866/1549	1404/1129/1316	0.06827	0.93173	-0.456291	TRUE	TRUE	| PLEKHG2 |	FALSE	5_prime_UTR_variant	chr19;39903652;39903653;+	unchange	unchange
2bc10148_AAC_1.8	2bc10148_AAC_1	688/482/1059	1122/1237/1355	0.97458	0.025425	0.273451	TRUE	TRUE	| PLEKHG2 |	chr19;39914100;39914200	missense_variant	chr19;39914683;39914684;+	unchange	unchange
2bc10153_GAC_2.5	2bc10153_GAC_2	1814/2572/1660	1945/2094/2201	0.36069	0.63931	-0.113275	TRUE	TRUE	| PLEKHG2 |	chr19;39915900;39916000	3_prime_UTR_variant	chr19;39915984;39915985;+	unchange	unchange
2bc10154_GAC_1.4	2bc10154_GAC_1	891/641/551	811/886/513	0.76441	0.23559	-0.185233	TRUE	TRUE	| PLEKHG2 |	chr19;39915900;39916000	3_prime_UTR_variant	chr19;39916194;39916195;+	unchange	unchange
2bc10154_GAC_1.8	2bc10154_GAC_1	590/1033/616	881/859/712	0.64777	0.35223	0.126808	TRUE	TRUE	| PLEKHG2 |	chr19;39915900;39916000	3_prime_UTR_variant	chr19;39916194;39916195;+	unchange	unchange
2bc1017_AAC_2.8	2bc1017_AAC_2	621/407/439	835/1043/898	0.99858	0.0014155	0.950355	TRUE	TRUE	| PEX11B |	chr1;145522600;145522700	missense_variant	chr1;145522646;145522647;+	CRCX+ enrichment	unchange
2bc10174_GAC_1.7	2bc10174_GAC_1	1449/1753/1694	2326/1902/1883	0.73061	0.26939	0.239799	TRUE	TRUE	| MAP3K10 |	FALSE	missense_variant	chr19;40698326;40698327;+	unchange	unchange
2bc10182_GAC_3.5	2bc10182_GAC_3	795/1224/1011	1351/1426/964	0.72114	0.27886	0.322007	TRUE	TRUE	| ITPKC |	FALSE	missense_variant	chr19;41223451;41223452;+	unchange	unchange
2bc10184_GAC_3.5	2bc10184_GAC_3	780/1179/1067	888/849/927	0.2027	0.7973	-0.285058	TRUE	TRUE	| ITPKC |	FALSE	missense_variant	chr19;41223871;41223872;+	unchange	unchange
2bc10190_GAC_4.8	2bc10190_GAC_4	1312/1876/1313	1488/1343/1499	0.183	0.817	-0.261387	TRUE	TRUE	| ITPKC |	FALSE	3_prime_UTR_variant	chr19;41246014;41246015;+	unchange	unchange
2bc10190_GAC_6.6	2bc10190_GAC_6	1113/1595/1662	1852/1869/2266	0.95864	0.04136	0.365088	TRUE	TRUE	| ITPKC |	FALSE	3_prime_UTR_variant	chr19;41246045;41246046;+	unchange	unchange
2bc10190_GAC_6.7	2bc10190_GAC_6	877/1457/1390	1190/752/1039	0.20084	0.79916	-0.502029	TRUE	TRUE	| ITPKC |	FALSE	3_prime_UTR_variant	chr19;41246045;41246046;+	unchange	unchange
2bc10199_GAC_4.5	2bc10199_GAC_4	1431/2644/1412	1768/1343/1095	0.089195	0.9108	-0.448949	TRUE	TRUE	| CTC-490E21.12 |	chr19;41313800;41313900	3_prime_UTR_variant	chr19;41313975;41313976;+	unchange	unchange
2bc10199_GAC_4.8	2bc10199_GAC_4	1243/1276/956	1056/975/619	0.23076	0.76924	-0.678211	TRUE	TRUE	| CTC-490E21.12 |	chr19;41313800;41313900	3_prime_UTR_variant	chr19;41313975;41313976;+	unchange	unchange
2bc1020_GAC_2.4	2bc1020_GAC_2	924/1010/1131	972/935/1197	0.20777	0.79223	-0.000315092	TRUE	TRUE	| PIAS3 |	FALSE	missense_variant	chr1;145585617;145585618;+	unchange	unchange
2bc10207_GAC_2.8	2bc10207_GAC_2	843/696/951	771/790/878	0.14488	0.85512	-0.197364	TRUE	TRUE	| CYP2S1 |	chr19;41712700;41712800	3_prime_UTR_variant	chr19;41713151;41713152;+	unchange	unchange
2bc10211_GAC_3.7	2bc10211_GAC_3	1001/1623/1115	1487/1614/1142	0.6707	0.3293	0.127968	TRUE	TRUE	| HNRNPUL1 |	chr19;41770500;41770600	missense_variant	chr19;41770469;41770470;+	unchange	unchange
2bc10212_GAC_4.4	2bc10212_GAC_4	1112/1660/579	1484/838/752	0.023864	0.97614	-0.02666	TRUE	TRUE	| HNRNPUL1 |	chr19;41770500;41770600	synonymous_variant	chr19;41770698;41770699;+	unchange	unchange
2bc10212_GAC_4.5	2bc10212_GAC_4	1626/1921/1265	2024/1550/1718	0.62362	0.37638	-0.126235	TRUE	TRUE	| HNRNPUL1 |	chr19;41770500;41770600	synonymous_variant	chr19;41770698;41770699;+	unchange	unchange
2bc10212_GAC_4.6	2bc10212_GAC_4	317/665/611	665/415/746	0.52833	0.47167	0.205864	TRUE	TRUE	| HNRNPUL1 |	chr19;41770500;41770600	synonymous_variant	chr19;41770698;41770699;+	unchange	unchange
2bc10222_AAC_3.4	2bc10222_AAC_3	1447/1689/1053	1373/1420/953	0.17903	0.82097	-0.226097	TRUE	TRUE	| TGFB1 |	chr19;41829900;41830000	3_prime_UTR_variant	chr19;41829957;41829958;+	unchange	unchange
2bc10223_AAC_6.4	2bc10223_AAC_6	451/1363/657	779/712/887	0.47746	0.52254	0.345502	TRUE	TRUE	| TGFB1 |	chr19;41829900;41830000	3_prime_UTR_variant	chr19;41830181;41830182;+	unchange	unchange
2bc10228_GAC_1.7	2bc10228_GAC_1	1554/1714/895	1115/1225/876	0.034045	0.96595	-0.301231	TRUE	TRUE	| BCKDHA |	FALSE	3_prime_UTR_variant	chr19;41930791;41930792;+	unchange	unchange
2bc10228_GAC_1.8	2bc10228_GAC_1	565/1515/1133	896/1490/1649	0.83448	0.16552	0.222254	TRUE	TRUE	| BCKDHA |	FALSE	3_prime_UTR_variant	chr19;41930791;41930792;+	unchange	unchange
2bc10232_GAC_6.6	2bc10232_GAC_6	727/994/538	981/798/865	0.51182	0.48818	-0.0106965	TRUE	TRUE	| CEA |	FALSE	3_prime_UTR_variant	chr19;42233560;42233561;+	unchange	unchange
2bc10240_GAC_3.6	2bc10240_GAC_3	148/242/269	273/122/284	0.62452	0.37548	-0.00385456	TRUE	TRUE	| ZNF574 |	chr19;42583800;42583900	missense_variant	chr19;42583860;42583861;+	unchange	unchange
2bc10243_GAC_1.4	2bc10243_GAC_1	1200/1767/1522	1678/2272/922	0.43223	0.56777	0.040714	TRUE	TRUE	| ZNF574 |	chr19;42585400;42585500	missense_variant	chr19;42585008;42585009;+	unchange	unchange
2bc10250_GAC_1.6	2bc10250_GAC_1	777/1008/451	906/713/480	0.20176	0.79824	-0.221398	TRUE	TRUE	| ZNF526 |	FALSE	missense_variant	chr19;42729645;42729646;+	unchange	unchange
2bc10263_GAC_1.8	2bc10263_GAC_1	1136/2250/1636	1495/1496/1577	0.16059	0.83941	-0.135129	TRUE	TRUE	| CIC |	chr19;42794700;42794800	missense_variant	chr19;42795027;42795028;+	unchange	unchange
2bc10263_GAC_2.7	2bc10263_GAC_2	794/1595/1099	1560/1417/1058	0.78298	0.21702	0.0126378	TRUE	TRUE	| CIC |	chr19;42794700;42794800	missense_variant	chr19;42795044;42795045;+	unchange	unchange
2bc10263_GAC_2.8	2bc10263_GAC_2	1524/1829/868	1281/1531/1115	0.058186	0.94181	-0.0732264	TRUE	TRUE	| CIC |	chr19;42794700;42794800	missense_variant	chr19;42795044;42795045;+	unchange	unchange
2bc10264_GAC_2.5	2bc10264_GAC_2	653/781/1325	1149/976/1595	0.8828	0.1172	0.37223	TRUE	TRUE	| CIC |	FALSE	3_prime_UTR_variant	chr19;42799366;42799367;+	unchange	unchange
2bc10264_GAC_4.7	2bc10264_GAC_4	869/425/652	1198/1267/1104	0.98943	0.010569	0.677657	TRUE	TRUE	| CIC |	FALSE	3_prime_UTR_variant	chr19;42799392;42799393;+	CRCX+ enrichment	unchange
2bc10268_GAC_1.5	2bc10268_GAC_1	377/722/689	837/488/952	0.74703	0.25297	0.384318	TRUE	TRUE	| MEGF8 |	chr19;42880800;42880900	3_prime_UTR_variant	chr19;42880867;42880868;+	unchange	unchange
2bc10268_GAC_1.6	2bc10268_GAC_1	762/1708/1165	1452/1077/858	0.21129	0.78871	-0.481935	TRUE	TRUE	| MEGF8 |	chr19;42880800;42880900	3_prime_UTR_variant	chr19;42880867;42880868;+	unchange	unchange
2bc10273_GAC_1.5	2bc10273_GAC_1	1043/2079/955	963/998/1239	0.13848	0.86152	-0.558126	TRUE	TRUE	| ZNF576 |	FALSE	missense_variant	chr19;44103348;44103349;+	unchange	unchange
2bc10273_GAC_1.6	2bc10273_GAC_1	454/755/802	672/665/746	0.50019	0.49981	0.000232124	TRUE	TRUE	| ZNF576 |	FALSE	missense_variant	chr19;44103348;44103349;+	unchange	unchange
2bc1028_GAC_11.6	2bc1028_GAC_11	893/1453/1328	1403/1408/1357	0.69304	0.30696	0.137967	TRUE	TRUE	| RP11-337C18.10 |	FALSE	upstream_gene_variant	chr1;146649560;146649561;+	unchange	unchange
2bc10288_AAC_2.8	2bc10288_AAC_2	535/849/667	822/396/463	0.090424	0.90958	-0.608814	TRUE	TRUE	| ZNF223 |	FALSE	synonymous_variant	chr19;44591241;44591242;+	unchange	unchange
2bc10291_GAC_1.5	2bc10291_GAC_1	1126/2388/1607	1606/1792/1585	0.34512	0.65488	-0.102026	TRUE	TRUE	| AC084219.4 |	FALSE	synonymous_variant	chr19;44611218;44611219;+	unchange	unchange
2bc10319_GAC_5.6	2bc10319_GAC_5	912/949/850	805/1243/712	0.1821	0.8179	-0.337725	TRUE	TRUE	| CTB-171A8.1 |	FALSE	3_prime_UTR_variant	chr19;45165280;45165281;+	unchange	unchange
2bc10325_GAC_10.8	2bc10325_GAC_10	716/930/849	966/945/1017	0.63273	0.36727	0.178344	TRUE	TRUE	| CTB-171A8.1 |	chr19;45166600;45166700	3_prime_UTR_variant	chr19;45166739;45166740;+	unchange	unchange
2bc10325_GAC_6.7	2bc10325_GAC_6	815/1117/866	797/526/726	0.11305	0.88695	-0.475215	TRUE	TRUE	| CTB-171A8.1 |	chr19;45166600;45166700	3_prime_UTR_variant	chr19;45166623;45166624;+	unchange	unchange
2bc10327_GAC_2.7	2bc10327_GAC_2	1096/1119/1194	1209/885/1170	0.18982	0.81018	-0.155106	TRUE	TRUE	| CTB-171A8.1 |	FALSE	intron_variant	chr19;45168416;45168417;+	unchange	unchange
2bc10327_GAC_2.8	2bc10327_GAC_2	1109/1826/904	1198/1189/1287	0.26389	0.73611	-0.331626	TRUE	TRUE	| CTB-171A8.1 |	FALSE	intron_variant	chr19;45168416;45168417;+	unchange	unchange
2bc1034_AAC_2.8	2bc1034_AAC_2	574/376/473	1075/806/682	0.96569	0.034312	0.46222	TRUE	TRUE	| BCL9 |	chr1;147091100;147091200	missense_variant	chr1;147091669;147091670;+	unchange	unchange
2bc10346_GAC_1.8	2bc10346_GAC_1	1453/1672/1591	2017/1489/1827	0.58243	0.41757	0.0301821	TRUE	TRUE	| PVRL2 |	FALSE	synonymous_variant	chr19;45368624;45368625;+	unchange	unchange
2bc10349_GAC_2.5	2bc10349_GAC_2	859/1681/1179	2006/1461/1343	0.73924	0.26076	0.105756	TRUE	TRUE	| PVRL2 |	chr19;45381600;45381700	3_prime_UTR_variant	chr19;45381839;45381840;+	unchange	unchange
2bc10350_AAC_2.7	2bc10350_AAC_2	1764/1615/1244	1682/1698/1082	0.62968	0.37032	-0.283425	TRUE	TRUE	| TOMM40 |	chr19;45406500;45406600	3_prime_UTR_variant	chr19;45406598;45406599;+	unchange	unchange
2bc10350_AAC_2.8	2bc10350_AAC_2	530/772/1056	624/931/976	0.9171	0.082897	-0.195796	TRUE	TRUE	| TOMM40 |	chr19;45406500;45406600	3_prime_UTR_variant	chr19;45406598;45406599;+	unchange	unchange
2bc10355_GAC_1.6	2bc10355_GAC_1	866/684/601	1137/1014/656	0.97602	0.023977	0.0441915	TRUE	TRUE	| CLPTM1 |	chr19;45496000;45496100	3_prime_UTR_variant	chr19;45496247;45496248;+	unchange	unchange
2bc10358_GAC_2.7	2bc10358_GAC_2	840/1187/869	1417/1006/613	0.46454	0.53546	-0.0553352	TRUE	TRUE	| MARK4 |	chr19;45648800;45648900	missense_variant	chr19;45648824;45648825;+	unchange	unchange
2bc10358_GAC_3.7	2bc10358_GAC_3	614/1317/965	1088/999/1124	0.39332	0.60668	0.137902	TRUE	TRUE	| MARK4 |	chr19;45648800;45648900	missense_variant	chr19;45648830;45648831;+	unchange	unchange
2bc10359_GAC_2.4	2bc10359_GAC_2	1615/1478/829	1049/1048/1018	0.16177	0.83823	-0.312653	TRUE	TRUE	| MARK4 |	chr19;45650000;45650100	3_prime_UTR_variant	chr19;45650045;45650046;+	unchange	unchange
2bc10359_GAC_2.7	2bc10359_GAC_2	825/1380/510	1033/1018/788	0.36118	0.63882	-0.11862	TRUE	TRUE	| MARK4 |	chr19;45650000;45650100	3_prime_UTR_variant	chr19;45650045;45650046;+	unchange	unchange
2bc10359_GAC_2.8	2bc10359_GAC_2	515/662/895	705/913/979	0.94879	0.051206	0.0472819	TRUE	TRUE	| MARK4 |	chr19;45650000;45650100	3_prime_UTR_variant	chr19;45650045;45650046;+	unchange	unchange
2bc1036_AAC_1.8	2bc1036_AAC_1	483/543/892	724/673/1133	0.68934	0.31066	0.262893	TRUE	TRUE	| BCL9 |	FALSE	synonymous_variant	chr1;147092078;147092079;+	unchange	unchange
2bc10360_GAC_1.5	2bc10360_GAC_1	174/225/128	357/265/192	0.75877	0.24123	0.502823	FALSE	TRUE	| MARK4 |	FALSE	missense_variant	chr19;45683107;45683108;+	unchange	unchange
2bc10360_GAC_1.6	2bc10360_GAC_1	739/1757/564	1547/1013/905	0.69933	0.30067	0.600083	TRUE	TRUE	| MARK4 |	FALSE	missense_variant	chr19;45683107;45683108;+	unchange	unchange
2bc10363_GAC_1.4	2bc10363_GAC_1	765/1045/525	904/996/639	0.30632	0.69368	0.114069	TRUE	TRUE	| MARK4 |	chr19;45806200;45806300	3_prime_UTR_variant	chr19;45806238;45806239;+	unchange	unchange
2bc10363_GAC_1.5	2bc10363_GAC_1	765/1674/778	1509/1186/1313	0.97503	0.024971	0.537067	TRUE	TRUE	| MARK4 |	chr19;45806200;45806300	3_prime_UTR_variant	chr19;45806238;45806239;+	unchange	unchange
2bc10363_GAC_1.6	2bc10363_GAC_1	616/610/646	694/631/604	0.32736	0.67264	-0.179125	TRUE	TRUE	| MARK4 |	chr19;45806200;45806300	3_prime_UTR_variant	chr19;45806238;45806239;+	unchange	unchange
2bc10368_GAC_1.8	2bc10368_GAC_1	604/714/625	1158/691/759	0.71055	0.28945	0.198104	TRUE	TRUE	| CD3EAP |	chr19;45911800;45911900	3_prime_UTR_variant	chr19;45912230;45912231;+	unchange	unchange
2bc1037_GAC_3.5	2bc1037_GAC_3	533/1280/1149	1092/1332/533	0.26965	0.73035	0.240805	TRUE	TRUE	| BCL9 |	FALSE	missense_variant	chr1;147092380;147092381;+	unchange	unchange
2bc10372_AAC_2.4	2bc10372_AAC_2	486/591/959	889/621/771	0.88832	0.11168	0.25479	TRUE	TRUE	| FOSB |	FALSE	5_prime_UTR_variant	chr19;45971650;45971651;+	unchange	unchange
2bc10386_AAC_6.7	2bc10386_AAC_6	1465/1898/1513	1308/1802/1628	0.52701	0.47299	0.0235494	TRUE	TRUE	| CTB-12A17.3 |	chr19;47112500;47112600	3_prime_UTR_variant	chr19;47113045;47113046;+	unchange	unchange
2bc10386_GAC_1.7	2bc10386_GAC_1	1106/923/851	1337/1505/1688	0.99591	0.0040875	0.888715	TRUE	TRUE	| CTB-12A17.3 |	chr19;47112400;47112500	3_prime_UTR_variant	chr19;47112951;47112952;+	CRCX+ enrichment	unchange
2bc10390_GAC_3.6	2bc10390_GAC_3	1024/2455/1278	2359/1723/1361	0.88214	0.11786	0.00863992	TRUE	TRUE	| FKRP |	chr19;47259700;47259800	missense_variant	chr19;47259988;47259989;+	unchange	unchange
2bc10391_AAC_2.7	2bc10391_AAC_2	1448/2460/2355	1943/2231/1391	0.10663	0.89337	-0.01877	TRUE	TRUE	| FKRP |	chr19;47259700;47259800	missense_variant	chr19;47260097;47260098;+	unchange	unchange
2bc10398.0_GAC_2.8	2bc10398.0_GAC_2	203/1085/616	801/694/918	0.59241	0.40759	0.493424	TRUE	TRUE	| ARHGAP35 |	chr19;47422000;47422100	missense_variant	chr19;47422001;47422002;+	unchange	unchange
2bc10398.0_GAC_6.7	2bc10398.0_GAC_6	1108/1766/875	1500/1435/1401	0.62197	0.37803	-0.00598965	TRUE	TRUE	| ARHGAP35 |	chr19;47422000;47422100	missense_variant	chr19;47422116;47422117;+	unchange	unchange
2bc10398.1_GAC_5.4	2bc10398.1_GAC_5	988/2258/1169	1750/1291/1148	0.50833	0.49167	-0.108292	TRUE	TRUE	| ARHGAP35 |	chr19;47422000;47422100	missense_variant	chr19;47422341;47422342;+	unchange	unchange
2bc10400_GAC_2.5	2bc10400_GAC_2	610/1565/995	1121/1190/492	0.35507	0.64493	-0.211847	TRUE	TRUE	| ARHGAP35 |	chr19;47422300;47422400	missense_variant	chr19;47422851;47422852;+	unchange	unchange
2bc10400_GAC_2.6	2bc10400_GAC_2	859/1364/658	679/536/726	0.02746	0.97254	-0.782241	TRUE	TRUE	| ARHGAP35 |	chr19;47422300;47422400	missense_variant	chr19;47422851;47422852;+	CRCX- enrichment	unchange
2bc10406_GAC_1.7	2bc10406_GAC_1	683/1206/661	594/801/1193	0.43455	0.56545	-0.407001	TRUE	TRUE	| ARHGAP35 |	FALSE	missense_variant	chr19;47424621;47424622;+	unchange	unchange
2bc10406_GAC_1.8	2bc10406_GAC_1	706/1054/587	880/862/751	0.3639	0.6361	-0.106761	TRUE	TRUE	| ARHGAP35 |	FALSE	missense_variant	chr19;47424621;47424622;+	unchange	unchange
2bc10407_AAC_3.6	2bc10407_AAC_3	748/1514/871	1147/1498/903	0.63079	0.36921	0.168027	TRUE	TRUE	| ARHGAP35 |	FALSE	synonymous_variant	chr19;47424976;47424977;+	unchange	unchange
2bc10407_AAC_3.7	2bc10407_AAC_3	636/1579/688	1079/709/756	0.51743	0.48257	0.0538384	TRUE	TRUE	| ARHGAP35 |	FALSE	synonymous_variant	chr19;47424976;47424977;+	unchange	unchange
2bc10410_GAC_1.5	2bc10410_GAC_1	304/961/696	624/864/374	0.14452	0.85548	0.0298493	TRUE	TRUE	| ARHGAP35 |	chr19;47503900;47504000	synonymous_variant	chr19;47503662;47503663;+	unchange	unchange
2bc10411.0_AAC_6.4	2bc10411.0_AAC_6	508/1072/611	1033/551/693	0.60506	0.39494	0.0995437	TRUE	TRUE	| ARHGAP35 |	chr19;47503900;47504000	3_prime_UTR_variant	chr19;47504010;47504011;+	unchange	unchange
2bc10411.0_AAC_6.5	2bc10411.0_AAC_6	822/2023/819	1190/891/1351	0.61477	0.38523	0.090757	TRUE	TRUE	| ARHGAP35 |	chr19;47503900;47504000	3_prime_UTR_variant	chr19;47504010;47504011;+	unchange	unchange
2bc10411.0_AAC_6.6	2bc10411.0_AAC_6	866/738/1204	1330/1152/1585	0.72483	0.27517	0.314508	TRUE	TRUE	| ARHGAP35 |	chr19;47503900;47504000	3_prime_UTR_variant	chr19;47504010;47504011;+	unchange	unchange
2bc10411.0_GAC_8.5	2bc10411.0_GAC_8	1193/1566/1258	1250/1418/921	0.16339	0.83661	-0.37566	TRUE	TRUE	| ARHGAP35 |	chr19;47503900;47504000	3_prime_UTR_variant	chr19;47504031;47504032;+	unchange	unchange
2bc10411.1_GAC_2.4	2bc10411.1_GAC_2	1059/1189/894	1036/838/1036	0.30565	0.69435	-0.321372	TRUE	TRUE	| ARHGAP35 |	chr19;47503900;47504000	3_prime_UTR_variant	chr19;47504171;47504172;+	unchange	unchange
2bc10412_AAC_5.4	2bc10412_AAC_5	731/888/706	979/919/525	0.69149	0.30851	-0.0215568	TRUE	TRUE	| ARHGAP35 |	chr19;47504100;47504200	3_prime_UTR_variant	chr19;47504603;47504604;+	unchange	unchange
2bc1042_GAC_2.4	2bc1042_GAC_2	874/1330/1031	1216/916/1423	0.43142	0.56858	0.0334438	TRUE	TRUE	| BCL9 |	chr1;147096300;147096400	3_prime_UTR_variant	chr1;147096873;147096874;+	unchange	unchange
2bc1042_GAC_2.5	2bc1042_GAC_2	1072/1298/915	1277/1054/880	0.355	0.645	-0.138408	TRUE	TRUE	| BCL9 |	chr1;147096300;147096400	3_prime_UTR_variant	chr1;147096873;147096874;+	unchange	unchange
2bc1042_GAC_2.6	2bc1042_GAC_2	515/825/597	703/579/384	0.33126	0.66874	-0.327476	TRUE	TRUE	| BCL9 |	chr1;147096300;147096400	3_prime_UTR_variant	chr1;147096873;147096874;+	unchange	unchange
2bc1042_GAC_2.7	2bc1042_GAC_2	666/726/623	986/807/1007	0.86512	0.13488	0.335954	TRUE	TRUE	| BCL9 |	chr1;147096300;147096400	3_prime_UTR_variant	chr1;147096873;147096874;+	unchange	unchange
2bc10424_GAC_2.7	2bc10424_GAC_2	654/1031/712	987/561/908	0.67195	0.32805	0.150765	TRUE	TRUE	| DHX34 |	FALSE	missense_variant	chr19;47856711;47856712;+	unchange	unchange
2bc1043_GAC_1.6	2bc1043_GAC_1	674/867/920	817/925/905	0.69362	0.30638	-0.105855	TRUE	TRUE	| BCL9 |	chr1;147096400;147096500	3_prime_UTR_variant	chr1;147096998;147096999;+	unchange	unchange
2bc10436_GAC_1.5	2bc10436_GAC_1	400/906/635	328/606/830	0.30762	0.69238	-0.396839	TRUE	TRUE	| EHD2 |	chr19;48244300;48244400	synonymous_variant	chr19;48244334;48244335;+	unchange	unchange
2bc10436_GAC_1.8	2bc10436_GAC_1	1121/1049/703	1078/936/1155	0.58318	0.41682	0.0189202	TRUE	TRUE	| EHD2 |	chr19;48244300;48244400	synonymous_variant	chr19;48244334;48244335;+	unchange	unchange
2bc10436_GAC_3.7	2bc10436_GAC_3	705/867/748	1288/936/639	0.71382	0.28618	0.293831	TRUE	TRUE	| EHD2 |	chr19;48244300;48244400	missense_variant	chr19;48244354;48244355;+	unchange	unchange
2bc10436_GAC_4.4	2bc10436_GAC_4	1423/2224/1442	2059/1690/1363	0.43607	0.56393	-0.163425	TRUE	TRUE	| EHD2 |	chr19;48244300;48244400	missense_variant	chr19;48244372;48244373;+	unchange	unchange
2bc10436_GAC_4.7	2bc10436_GAC_4	414/467/226	390/679/338	0.33097	0.66903	0.498561	TRUE	TRUE	| EHD2 |	chr19;48244300;48244400	missense_variant	chr19;48244372;48244373;+	unchange	unchange
2bc10436_GAC_4.8	2bc10436_GAC_4	874/1664/771	1260/1168/1513	0.66804	0.33196	0.0847243	TRUE	TRUE	| EHD2 |	chr19;48244300;48244400	missense_variant	chr19;48244372;48244373;+	unchange	unchange
2bc10439_GAC_6.4	2bc10439_GAC_6	445/1123/615	1039/912/796	0.90385	0.09615	0.290043	TRUE	TRUE	| EHD2 |	FALSE	3_prime_UTR_variant	chr19;48245271;48245272;+	unchange	unchange
2bc10439_GAC_6.5	2bc10439_GAC_6	633/376/855	792/1058/1049	0.92872	0.071278	0.212879	TRUE	TRUE	| EHD2 |	FALSE	3_prime_UTR_variant	chr19;48245271;48245272;+	unchange	unchange
2bc10439_GAC_6.6	2bc10439_GAC_6	554/406/680	744/668/781	0.48187	0.51813	0.117648	TRUE	TRUE	| EHD2 |	FALSE	3_prime_UTR_variant	chr19;48245271;48245272;+	unchange	unchange
2bc10440_GAC_2.8	2bc10440_GAC_2	973/1958/1146	1551/2083/801	0.7013	0.2987	0.229693	TRUE	TRUE	| EHD2 |	FALSE	3_prime_UTR_variant	chr19;48246003;48246004;+	unchange	unchange
2bc10452_GAC_4.5	2bc10452_GAC_4	538/887/753	677/745/673	0.33735	0.66265	-0.111445	TRUE	TRUE	| EMP3 |	FALSE	5_prime_UTR_variant	chr19;48828848;48828849;+	unchange	unchange
2bc10454_GAC_1.4	2bc10454_GAC_1	653/1619/674	1047/1156/697	0.76575	0.23425	-0.0337292	TRUE	TRUE	| GRIN2D |	chr19;48947200;48947300	3_prime_UTR_variant	chr19;48947263;48947264;+	unchange	unchange
2bc10454_GAC_1.5	2bc10454_GAC_1	1343/1280/1680	1001/1147/1381	0.044882	0.95512	-0.364887	TRUE	TRUE	| GRIN2D |	chr19;48947200;48947300	3_prime_UTR_variant	chr19;48947263;48947264;+	unchange	unchange
2bc10454_GAC_2.5	2bc10454_GAC_2	560/711/674	505/895/706	0.60707	0.39293	-0.0152197	TRUE	TRUE	| GRIN2D |	chr19;48947200;48947300	3_prime_UTR_variant	chr19;48947268;48947269;+	unchange	unchange
2bc10455_AAC_2.4	2bc10455_AAC_2	934/1777/793	1569/1022/1130	0.55492	0.44508	0.305357	TRUE	TRUE	| GRIN2D |	chr19;48947200;48947300	3_prime_UTR_variant	chr19;48947400;48947401;+	unchange	unchange
2bc10458_GAC_1.4	2bc10458_GAC_1	1126/1863/1202	1541/1582/1487	0.73898	0.26102	0.00966577	TRUE	TRUE	| GRWD1 |	chr19;48956000;48956100	missense_variant	chr19;48956064;48956065;+	unchange	unchange
2bc10458_GAC_1.5	2bc10458_GAC_1	1574/1185/1328	2051/1555/1055	0.63519	0.36481	-0.0611023	TRUE	TRUE	| GRWD1 |	chr19;48956000;48956100	missense_variant	chr19;48956064;48956065;+	unchange	unchange
2bc10459_AAC_6.8	2bc10459_AAC_6	1188/1113/994	1210/911/677	0.21799	0.78201	-0.416522	TRUE	TRUE	| GRWD1 |	chr19;48956000;48956100	3_prime_UTR_variant	chr19;48956469;48956470;+	unchange	unchange
2bc10460_GAC_2.5	2bc10460_GAC_2	595/1373/517	815/347/624	0.33789	0.66211	0.0109161	TRUE	TRUE	| GRWD1 |	chr19;48956400;48956500	3_prime_UTR_variant	chr19;48956935;48956936;+	unchange	unchange
2bc10462_AAC_1.7	2bc10462_AAC_1	1832/1210/1173	1588/2031/901	0.70383	0.29617	-0.462743	TRUE	TRUE	| CTC-273B12.8 |	chr19;48984100;48984200	3_prime_UTR_variant	chr19;48984438;48984439;+	unchange	unchange
2bc10464_GAC_4.8	2bc10464_GAC_4	846/831/618	1294/1336/912	0.98887	0.011128	0.479288	TRUE	TRUE	| PPP1R15A |	chr19;49376700;49376800	missense_variant	chr19;49376764;49376765;+	unchange	unchange
2bc10464_GAC_7.4	2bc10464_GAC_7	260/1271/699	615/402/1177	0.13208	0.86792	0.669611	TRUE	TRUE	| PPP1R15A |	chr19;49376700;49376800	synonymous_variant	chr19;49376816;49376817;+	unchange	unchange
2bc10475_GAC_1.4	2bc10475_GAC_1	1415/3239/2237	2449/2662/2439	0.58074	0.41926	0.0425852	TRUE	TRUE	| NUCB1 |	chr19;49426100;49426200	3_prime_UTR_variant	chr19;49426146;49426147;+	unchange	unchange
2bc10477_GAC_1.5	2bc10477_GAC_1	621/328/561	771/648/712	0.67028	0.32972	0.261737	TRUE	TRUE	| NA |	chr19;49426200;49426300	NA	chr19;49426713;49426714;+	unchange	unchange
2bc10477_GAC_1.6	2bc10477_GAC_1	1247/894/1103	1634/1006/1088	0.36903	0.63097	-0.0530477	TRUE	TRUE	| NA |	chr19;49426200;49426300	NA	chr19;49426713;49426714;+	unchange	unchange
2bc10486_GAC_2.4	2bc10486_GAC_2	603/788/564	1016/1078/455	0.88403	0.11597	0.309676	TRUE	TRUE	| SNRNP70 |	chr19;49611100;49611200	missense_variant	chr19;49611584;49611585;+	unchange	unchange
2bc10500_GAC_3.5	2bc10500_GAC_3	1763/2941/2136	2888/2767/2547	0.80004	0.19996	0.171748	TRUE	TRUE	| PRR12 |	chr19;50100300;50100400	missense_variant	chr19;50100470;50100471;+	unchange	unchange
2bc10500_GAC_3.6	2bc10500_GAC_3	1145/932/1186	1729/1611/1039	0.83382	0.16618	0.151596	TRUE	TRUE	| PRR12 |	chr19;50100300;50100400	missense_variant	chr19;50100470;50100471;+	unchange	unchange
2bc10501_GAC_1.6	2bc10501_GAC_1	906/1051/957	1155/982/1123	0.47454	0.52546	0.0853867	TRUE	TRUE	| PRR12 |	chr19;50100300;50100400	missense_variant	chr19;50100604;50100605;+	unchange	unchange
2bc10502_GAC_4.7	2bc10502_GAC_4	1133/1526/983	1981/1269/1252	0.43446	0.56554	0.266832	TRUE	TRUE	| PRR12 |	chr19;50102600;50102700	missense_variant	chr19;50102613;50102614;+	unchange	unchange
2bc10502_GAC_4.8	2bc10502_GAC_4	1352/2989/1722	2114/1667/1109	0.23517	0.76483	-0.659054	TRUE	TRUE	| PRR12 |	chr19;50102600;50102700	missense_variant	chr19;50102613;50102614;+	unchange	unchange
2bc10506_GAC_9.6	2bc10506_GAC_9	876/782/968	1341/908/946	0.36143	0.63857	0.171312	TRUE	TRUE	| SCAF1 |	chr19;50154400;50154500	missense_variant	chr19;50154664;50154665;+	unchange	unchange
2bc10507_GAC_3.4	2bc10507_GAC_3	1499/1973/1424	1602/1182/1110	0.032042	0.96796	-0.441529	TRUE	TRUE	| SCAF1 |	chr19;50154500;50154600	missense_variant	chr19;50155006;50155007;+	unchange	unchange
2bc10509.0_GAC_11.4	2bc10509.0_GAC_11	744/2216/747	1501/1153/905	0.87549	0.12451	0.19467	TRUE	TRUE	| SCAF1 |	chr19;50155700;50155800	synonymous_variant	chr19;50155853;50155854;+	unchange	unchange
2bc10509.0_GAC_11.5	2bc10509.0_GAC_11	689/805/850	875/449/603	0.14483	0.85517	-0.577444	TRUE	TRUE	| SCAF1 |	chr19;50155700;50155800	synonymous_variant	chr19;50155853;50155854;+	unchange	unchange
2bc10509.0_GAC_11.6	2bc10509.0_GAC_11	984/1437/962	1648/878/1281	0.69969	0.30031	0.300992	TRUE	TRUE	| SCAF1 |	chr19;50155700;50155800	synonymous_variant	chr19;50155853;50155854;+	unchange	unchange
2bc10509.1_GAC_1.4	2bc10509.1_GAC_1	608/688/1127	1188/984/904	0.89791	0.10209	0.523397	TRUE	TRUE	| SCAF1 |	chr19;50155700;50155800	missense_variant	chr19;50155966;50155967;+	unchange	unchange
2bc10509.1_GAC_1.5	2bc10509.1_GAC_1	946/941/598	1077/634/734	0.37143	0.62857	-0.255888	TRUE	TRUE	| SCAF1 |	chr19;50155700;50155800	missense_variant	chr19;50155966;50155967;+	unchange	unchange
2bc10509.1_GAC_3.7	2bc10509.1_GAC_3	670/915/856	1233/665/764	0.45089	0.54911	-0.246177	TRUE	TRUE	| SCAF1 |	chr19;50155700;50155800	missense_variant	chr19;50155987;50155988;+	unchange	unchange
2bc10509.1_GAC_3.8	2bc10509.1_GAC_3	859/953/591	261/373/459	0.010771	0.98923	-1.16995	TRUE	TRUE	| SCAF1 |	chr19;50155700;50155800	missense_variant	chr19;50155987;50155988;+	CRCX- enrichment	unchange
2bc10509.1_GAC_6.7	2bc10509.1_GAC_6	762/775/544	801/861/435	0.58127	0.41873	-0.370983	TRUE	TRUE	| SCAF1 |	chr19;50155700;50155800	missense_variant	chr19;50156011;50156012;+	unchange	unchange
2bc10510_GAC_3.6	2bc10510_GAC_3	1075/1332/980	1865/1231/1091	0.59431	0.40569	0.0726581	TRUE	TRUE	| SCAF1 |	chr19;50155800;50155900	missense_variant	chr19;50156343;50156344;+	unchange	unchange
2bc10515_GAC_1.7	2bc10515_GAC_1	1163/1083/1079	1211/828/707	0.071134	0.92887	-0.384646	TRUE	TRUE	| BCL2L12 |	FALSE	3_prime_UTR_variant	chr19;50176982;50176983;+	unchange	unchange
2bc10519_GAC_4.4	2bc10519_GAC_4	869/489/677	661/702/1033	0.41146	0.58854	0.527473	TRUE	TRUE	| PTOV1-AS1 |	FALSE	non_coding_transcript_exon_variant	chr19;50342241;50342242;+	unchange	unchange
2bc10531_GAC_1.7	2bc10531_GAC_1	1245/1417/909	1182/1751/886	0.22976	0.77024	-0.119113	TRUE	TRUE	| CTC-326K19.6 |	FALSE	3_prime_UTR_variant	chr19;50436844;50436845;+	unchange	unchange
2bc10545_GAC_1.6	2bc10545_GAC_1	763/767/929	1156/1126/742	0.69043	0.30957	0.156392	TRUE	TRUE	| NR1H2 |	FALSE	5_prime_UTR_variant	chr19;50879711;50879712;+	unchange	unchange
2bc10545_GAC_1.7	2bc10545_GAC_1	747/1378/725	1326/1146/1229	0.90567	0.09433	0.384906	TRUE	TRUE	| NR1H2 |	FALSE	5_prime_UTR_variant	chr19;50879711;50879712;+	unchange	unchange
2bc10545_GAC_1.8	2bc10545_GAC_1	743/1484/1632	1474/1509/843	0.52732	0.47268	0.207456	TRUE	TRUE	| NR1H2 |	FALSE	5_prime_UTR_variant	chr19;50879711;50879712;+	unchange	unchange
2bc10567_AAC_5.8	2bc10567_AAC_5	742/1027/561	913/713/760	0.29334	0.70666	-0.143799	TRUE	TRUE	| ZNF480 |	FALSE	3_prime_UTR_variant	chr19;52826655;52826656;+	unchange	unchange
2bc10593_GAC_1.7	2bc10593_GAC_1	1100/1034/1002	1617/1035/1557	0.93245	0.067547	0.184749	TRUE	TRUE	| ZNF331 |	FALSE	3_prime_UTR_variant	chr19;54081456;54081457;+	unchange	unchange
2bc10603_GAC_1.5	2bc10603_GAC_1	526/1420/771	1105/795/777	0.42095	0.57905	-0.0709556	TRUE	TRUE	| PRPF31 |	FALSE	3_prime_UTR_variant	chr19;54634866;54634867;+	unchange	unchange
2bc10603_GAC_1.8	2bc10603_GAC_1	1213/1800/1480	1756/1836/1328	0.48989	0.51011	0.090719	TRUE	TRUE	| PRPF31 |	FALSE	3_prime_UTR_variant	chr19;54634866;54634867;+	unchange	unchange
2bc10603_GAC_4.8	2bc10603_GAC_4	317/128/546	722/537/978	0.97455	0.025454	0.758794	TRUE	TRUE	| PRPF31 |	FALSE	3_prime_UTR_variant	chr19;54634983;54634984;+	CRCX+ enrichment	unchange
2bc10611_AAC_2.8	2bc10611_AAC_2	895/693/777	869/854/562	0.35959	0.64041	-0.485526	TRUE	TRUE	| NLRP2 |	FALSE	synonymous_variant	chr19;55493740;55493741;+	unchange	unchange
2bc10614_GAC_10.6	2bc10614_GAC_10	346/257/497	584/542/514	0.78592	0.21408	0.312202	TRUE	TRUE	| NLRP2 |	FALSE	missense_variant	chr19;55494831;55494832;+	unchange	unchange
2bc10622_GAC_3.5	2bc10622_GAC_3	688/488/589	799/756/668	0.65448	0.34552	0.0994412	TRUE	TRUE	| RPL28 |	chr19;55899600;55899700	3_prime_UTR_variant	chr19;55900130;55900131;+	unchange	unchange
2bc10622_GAC_3.8	2bc10622_GAC_3	1013/1679/916	2154/1691/1503	0.96517	0.034827	0.632286	TRUE	TRUE	| RPL28 |	chr19;55899600;55899700	3_prime_UTR_variant	chr19;55900130;55900131;+	CRCX+ enrichment	unchange
2bc10645_GAC_3.7	2bc10645_GAC_3	1212/1748/1006	1661/1649/1078	0.51742	0.48258	0.0175876	TRUE	TRUE	| ZNF581 |	chr19;56156000;56156100	3_prime_UTR_variant	chr19;56156563;56156564;+	unchange	unchange
2bc10646_GAC_1.8	2bc10646_GAC_1	831/451/1049	1289/1378/1358	0.94679	0.053215	0.290329	TRUE	TRUE	| ZNF581 |	chr19;56156500;56156600	3_prime_UTR_variant	chr19;56156800;56156801;+	unchange	unchange
2bc10649_AAC_7.6	2bc10649_AAC_7	1044/1482/635	786/632/717	0.012562	0.98744	-0.852515	TRUE	TRUE	| U2AF2 |	chr19;56165800;56165900	5_prime_UTR_variant	chr19;56166045;56166046;+	CRCX- enrichment	unchange
2bc10649_AAC_7.7	2bc10649_AAC_7	792/1222/801	1013/1117/690	0.39697	0.60303	-0.0879324	TRUE	TRUE	| U2AF2 |	chr19;56165800;56165900	5_prime_UTR_variant	chr19;56166045;56166046;+	unchange	unchange
2bc10649_AAC_7.8	2bc10649_AAC_7	318/348/673	509/322/323	0.34547	0.65453	0.0713278	TRUE	TRUE	| U2AF2 |	chr19;56165800;56165900	5_prime_UTR_variant	chr19;56166045;56166046;+	unchange	unchange
2bc10649_GAC_2.6	2bc10649_GAC_2	1389/1695/1476	2021/2408/1834	0.83528	0.16472	0.231162	TRUE	TRUE	| U2AF2 |	chr19;56165800;56165900	5_prime_UTR_variant	chr19;56165865;56165866;+	unchange	unchange
2bc10649_GAC_6.8	2bc10649_GAC_6	698/1464/664	1374/942/1035	0.86168	0.13832	0.534089	TRUE	TRUE	| U2AF2 |	chr19;56165800;56165900	5_prime_UTR_variant	chr19;56166024;56166025;+	unchange	unchange
2bc1068_AAC_2.7	2bc1068_AAC_2	966/2310/1116	1568/1294/1114	0.60551	0.39449	-0.0847271	TRUE	TRUE	| TARS2 |	chr1;150479600;150479700	3_prime_UTR_variant	chr1;150479606;150479607;+	unchange	unchange
2bc1068_AAC_4.5	2bc1068_AAC_4	459/762/670	1203/967/1114	0.98864	0.011357	0.651377	TRUE	TRUE	| TARS2 |	chr1;150479600;150479700	3_prime_UTR_variant	chr1;150479634;150479635;+	CRCX+ enrichment	unchange
2bc1068_AAC_4.8	2bc1068_AAC_4	449/1600/1278	1341/1486/1747	0.6181	0.3819	0.368852	TRUE	TRUE	| TARS2 |	chr1;150479600;150479700	3_prime_UTR_variant	chr1;150479634;150479635;+	unchange	unchange
2bc10703_GAC_4.4	2bc10703_GAC_4	1349/1121/756	1501/1335/1328	0.94876	0.051236	0.435408	TRUE	TRUE	| ZNF134 |	FALSE	synonymous_variant	chr19;58131708;58131709;+	unchange	unchange
2bc10725_GAC_1.8	2bc10725_GAC_1	555/417/606	781/519/506	0.21608	0.78392	0.0498405	TRUE	TRUE	| ZNF776 |	FALSE	synonymous_variant	chr19;58265619;58265620;+	unchange	unchange
2bc1073_GAC_2.5	2bc1073_GAC_2	794/808/553	807/765/618	0.52916	0.47084	0.078188	TRUE	TRUE	| CERS2 |	chr1;150933300;150933400	missense_variant	chr1;150933553;150933554;+	unchange	unchange
2bc1073_GAC_2.6	2bc1073_GAC_2	528/899/870	434/646/946	0.22935	0.77065	-0.293433	TRUE	TRUE	| CERS2 |	chr1;150933300;150933400	missense_variant	chr1;150933553;150933554;+	unchange	unchange
2bc10744_GAC_4.6	2bc10744_GAC_4	537/249/484	617/548/352	0.53916	0.46084	-0.242646	TRUE	TRUE	| ZNF274 |	chr19;58724200;58724300	3_prime_UTR_variant	chr19;58724620;58724621;+	unchange	unchange
2bc10748_GAC_2.5	2bc10748_GAC_2	785/1085/1084	1286/1249/1117	0.82242	0.17758	0.269132	TRUE	TRUE	| ZNF544 |	FALSE	3_prime_UTR_variant	chr19;58774046;58774047;+	unchange	unchange
2bc1075_GAC_1.5	2bc1075_GAC_1	553/723/515	608/759/737	0.75771	0.24229	0.253459	TRUE	TRUE	| PRUNE |	chr1;151006500;151006600	stop_lost	chr1;151006709;151006710;+	unchange	unchange
2bc1075_GAC_1.8	2bc1075_GAC_1	730/919/811	858/768/884	0.28231	0.71769	-0.0756041	TRUE	TRUE	| PRUNE |	chr1;151006500;151006600	stop_lost	chr1;151006709;151006710;+	unchange	unchange
2bc1076_AAC_7.8	2bc1076_AAC_7	415/1181/1100	1093/556/1231	0.39967	0.60033	0.0801879	TRUE	TRUE	| PRUNE |	chr1;151006500;151006600	3_prime_UTR_variant	chr1;151007056;151007057;+	unchange	unchange
2bc10761_AAC_2.5	2bc10761_AAC_2	772/1349/665	1126/1163/900	0.62487	0.37513	0.10154	TRUE	TRUE	| AC010642.1 |	chr19;58826200;58826300	non_coding_transcript_exon_variant	chr19;58826277;58826278;+	unchange	unchange
2bc10766_GAC_2.5	2bc10766_GAC_2	1171/1809/775	1556/1257/1097	0.26049	0.73951	-0.0328933	TRUE	TRUE	| ZSCAN22 |	FALSE	3_prime_UTR_variant	chr19;58850987;58850988;+	unchange	unchange
2bc10766_GAC_2.6	2bc10766_GAC_2	898/834/877	1185/748/921	0.48601	0.51399	-0.011515	TRUE	TRUE	| ZSCAN22 |	FALSE	3_prime_UTR_variant	chr19;58850987;58850988;+	unchange	unchange
2bc10769_GAC_1.8	2bc10769_GAC_1	1200/704/827	770/1045/854	0.45811	0.54189	-0.0357906	TRUE	TRUE	| CTD-2619J13.8 |	chr19;58866100;58866200	3_prime_UTR_variant	chr19;58865774;58865775;+	unchange	unchange
2bc1077_GAC_1.4	2bc1077_GAC_1	350/893/665	499/454/523	0.070493	0.92951	-0.428683	TRUE	TRUE	| PRUNE |	FALSE	3_prime_UTR_variant	chr1;151007301;151007302;+	unchange	unchange
2bc10780_GAC_6.4	2bc10780_GAC_6	1579/2447/1768	2213/2225/1602	0.55507	0.44493	0.043998	TRUE	TRUE	| ZNF584 |	FALSE	3_prime_UTR_variant	chr19;58929511;58929512;+	unchange	unchange
2bc10780_GAC_6.8	2bc10780_GAC_6	2151/1772/1156	2495/1989/1866	0.93486	0.065135	0.350019	TRUE	TRUE	| ZNF584 |	FALSE	3_prime_UTR_variant	chr19;58929511;58929512;+	unchange	unchange
2bc10792_GAC_6.8	2bc10792_GAC_6	873/626/381	835/582/671	0.81608	0.18392	0.0782109	TRUE	TRUE	| ZNF324 |	FALSE	3_prime_UTR_variant	chr19;58984012;58984013;+	unchange	unchange
2bc10802_AAC_1.4	2bc10802_AAC_1	816/1334/1017	1151/1092/738	0.36104	0.63896	-0.105431	TRUE	TRUE	| CENPBD1P1 |	chr19;59094300;59094400	non_coding_transcript_exon_variant	chr19;59094088;59094089;+	unchange	unchange
2bc10802_GAC_4.7	2bc10802_GAC_4	592/1526/524	584/787/527	0.17416	0.82584	-0.462623	TRUE	TRUE	| CENPBD1P1 |	chr19;59094300;59094400	non_coding_transcript_exon_variant	chr19;59094141;59094142;+	unchange	unchange
2bc10802_GAC_4.8	2bc10802_GAC_4	1241/2024/1127	1171/1726/1039	0.058725	0.94128	-0.199431	TRUE	TRUE	| CENPBD1P1 |	chr19;59094300;59094400	non_coding_transcript_exon_variant	chr19;59094141;59094142;+	unchange	unchange
2bc10852_GAC_1.6	2bc10852_GAC_1	109/192/160	256/165/353	0.75532	0.24468	0.788821	FALSE	TRUE	| SMC6 |	FALSE	missense_variant	chr2;17962679;17962680;+	unchange	unchange
2bc10857.0_GAC_6.7	2bc10857.0_GAC_6	1195/2136/1295	1441/1351/1337	0.34526	0.65474	-0.172935	TRUE	TRUE	| SMC6 |	FALSE	3_prime_UTR_variant	chr2;17965192;17965193;+	unchange	unchange
2bc10859_AAC_3.4	2bc10859_AAC_3	1293/1241/991	1542/1407/1563	0.91039	0.089612	0.364474	TRUE	TRUE	| KCNS3 |	chr2;18112600;18112700	synonymous_variant	chr2;18112319;18112320;+	unchange	unchange
2bc10859_AAC_3.5	2bc10859_AAC_3	872/1221/971	1045/912/905	0.28843	0.71157	-0.183693	TRUE	TRUE	| KCNS3 |	chr2;18112600;18112700	synonymous_variant	chr2;18112319;18112320;+	unchange	unchange
2bc10869_AAC_2.4	2bc10869_AAC_2	1235/1043/788	1621/1339/1097	0.97581	0.02419	0.395157	TRUE	TRUE	| RHOB |	chr2;20647300;20647400	missense_variant	chr2;20647347;20647348;+	unchange	unchange
2bc10869_GAC_5.7	2bc10869_GAC_5	931/767/1187	1207/851/1336	0.41275	0.58725	0.0884608	TRUE	TRUE	| RHOB |	chr2;20647300;20647400	missense_variant	chr2;20647401;20647402;+	unchange	unchange
2bc10869_GAC_6.8	2bc10869_GAC_6	1215/953/765	1389/1186/1550	0.97736	0.022642	0.49891	TRUE	TRUE	| RHOB |	chr2;20647300;20647400	missense_variant	chr2;20647419;20647420;+	unchange	unchange
2bc10870_GAC_1.4	2bc10870_GAC_1	1882/1938/1247	1825/2598/1479	0.41111	0.58889	0.164021	TRUE	TRUE	| RHOB |	chr2;20647300;20647400	3_prime_UTR_variant	chr2;20647866;20647867;+	unchange	unchange
2bc10871_GAC_2.4	2bc10871_GAC_2	617/1008/795	1062/783/957	0.65005	0.34995	0.185425	TRUE	TRUE	| RHOB |	chr2;20647800;20647900	3_prime_UTR_variant	chr2;20648254;20648255;+	unchange	unchange
2bc10871_GAC_2.5	2bc10871_GAC_2	453/784/512	660/323/447	0.27315	0.72685	-0.278008	TRUE	TRUE	| RHOB |	chr2;20647800;20647900	3_prime_UTR_variant	chr2;20648254;20648255;+	unchange	unchange
2bc10871_GAC_2.8	2bc10871_GAC_2	1316/1712/1968	1818/1831/1694	0.70178	0.29822	0.0231984	TRUE	TRUE	| RHOB |	chr2;20647800;20647900	3_prime_UTR_variant	chr2;20648254;20648255;+	unchange	unchange
2bc10872_GAC_6.4	2bc10872_GAC_6	1148/1022/1071	1162/1159/1305	0.46907	0.53093	0.202952	TRUE	TRUE	| RHOB |	chr2;20647900;20648000	3_prime_UTR_variant	chr2;20648449;20648450;+	unchange	unchange
2bc10872_GAC_6.5	2bc10872_GAC_6	756/751/584	1057/1037/697	0.9469	0.053101	0.173051	TRUE	TRUE	| RHOB |	chr2;20647900;20648000	3_prime_UTR_variant	chr2;20648449;20648450;+	unchange	unchange
2bc10872_GAC_6.6	2bc10872_GAC_6	558/604/730	798/419/741	0.57739	0.42261	-0.0605622	TRUE	TRUE	| RHOB |	chr2;20647900;20648000	3_prime_UTR_variant	chr2;20648449;20648450;+	unchange	unchange
2bc10879_AAC_7.7	2bc10879_AAC_7	990/1923/1003	858/1218/1114	0.41664	0.58336	-0.47549	TRUE	TRUE	| UBXN2A |	chr2;24222700;24222800	3_prime_UTR_variant	chr2;24222796;24222797;+	unchange	unchange
2bc10879_GAC_6.4	2bc10879_GAC_6	1138/694/967	1440/863/1034	0.5186	0.4814	0.0145091	TRUE	TRUE	| UBXN2A |	chr2;24222700;24222800	3_prime_UTR_variant	chr2;24222788;24222789;+	unchange	unchange
2bc10879_GAC_6.5	2bc10879_GAC_6	714/504/912	823/604/300	0.097712	0.90229	-0.238026	TRUE	TRUE	| UBXN2A |	chr2;24222700;24222800	3_prime_UTR_variant	chr2;24222788;24222789;+	unchange	unchange
2bc10879_GAC_6.6	2bc10879_GAC_6	612/1065/826	816/958/953	0.59252	0.40748	0.0305986	TRUE	TRUE	| UBXN2A |	chr2;24222700;24222800	3_prime_UTR_variant	chr2;24222788;24222789;+	unchange	unchange
2bc10882_GAC_3.7	2bc10882_GAC_3	250/295/630	489/302/692	0.87161	0.12839	0.217188	TRUE	TRUE	| NCOA1 |	FALSE	synonymous_variant	chr2;24929979;24929980;+	unchange	unchange
2bc10891.0_GAC_1.4	2bc10891.0_GAC_1	1148/1739/751	1230/1177/934	0.13327	0.86673	-0.343459	TRUE	TRUE	| CENPO |	chr2;25042300;25042400	3_prime_UTR_variant	chr2;25042539;25042540;+	unchange	unchange
2bc10891.1_GAC_1.7	2bc10891.1_GAC_1	1301/1951/1408	1541/1159/944	0.066227	0.93377	-0.567979	TRUE	TRUE	| CENPO |	chr2;25042300;25042400	3_prime_UTR_variant	chr2;25042778;25042779;+	unchange	unchange
2bc10891.2_GAC_2.7	2bc10891.2_GAC_2	853/1037/839	1006/1340/622	0.46501	0.53499	-0.204982	TRUE	TRUE	| CENPO |	chr2;25042500;25042600	3_prime_UTR_variant	chr2;25043031;25043032;+	unchange	unchange
2bc10891.2_GAC_2.8	2bc10891.2_GAC_2	376/627/720	950/603/503	0.623	0.377	0.127047	TRUE	TRUE	| CENPO |	chr2;25042500;25042600	3_prime_UTR_variant	chr2;25043031;25043032;+	unchange	unchange
2bc10893_GAC_1.7	2bc10893_GAC_1	932/2350/938	1092/971/953	0.25535	0.74465	-0.214423	TRUE	TRUE	| CENPO |	FALSE	3_prime_UTR_variant	chr2;25044412;25044413;+	unchange	unchange
2bc10894_GAC_3.5	2bc10894_GAC_3	633/1510/714	991/923/1264	0.75911	0.24089	0.203685	TRUE	TRUE	| CENPO |	FALSE	3_prime_UTR_variant	chr2;25044711;25044712;+	unchange	unchange
2bc10901_GAC_6.8	2bc10901_GAC_6	337/416/392	657/526/422	0.79534	0.20466	0.520151	TRUE	TRUE	| RAB10 |	FALSE	intron_variant	chr2;26316598;26316599;+	unchange	unchange
2bc10915_GAC_2.5	2bc10915_GAC_2	663/1446/809	1555/1121/1170	0.94014	0.059856	0.450158	TRUE	TRUE	| SLC35F6 |	FALSE	3_prime_UTR_variant	chr2;27001427;27001428;+	unchange	unchange
2bc10919_GAC_1.4	2bc10919_GAC_1	600/876/387	560/565/668	0.18666	0.81334	-0.449326	TRUE	TRUE	| TMEM214 |	FALSE	5_prime_UTR_variant	chr2;27255839;27255840;+	unchange	unchange
2bc10920_GAC_4.6	2bc10920_GAC_4	1318/1751/1679	1667/2153/1510	0.44307	0.55693	-0.104091	TRUE	TRUE	| TMEM214 |	FALSE	missense_variant	chr2;27263633;27263634;+	unchange	unchange
2bc10923_GAC_4.4	2bc10923_GAC_4	455/791/757	754/754/564	0.45863	0.54137	0.114241	TRUE	TRUE	| TMEM214 |	FALSE	3_prime_UTR_variant	chr2;27264498;27264499;+	unchange	unchange
2bc10923_GAC_4.5	2bc10923_GAC_4	352/1343/444	773/540/780	0.91303	0.086966	0.691899	TRUE	TRUE	| TMEM214 |	FALSE	3_prime_UTR_variant	chr2;27264498;27264499;+	unchange	unchange
2bc10928_AAC_5.4	2bc10928_AAC_5	1323/1527/1101	1404/1486/1339	0.57041	0.42959	0.144088	TRUE	TRUE	| ATRAID |	FALSE	3_prime_UTR_variant	chr2;27439854;27439855;+	unchange	unchange
2bc10928_AAC_5.5	2bc10928_AAC_5	1448/1884/995	1970/1825/1339	0.64786	0.35214	0.137452	TRUE	TRUE	| ATRAID |	FALSE	3_prime_UTR_variant	chr2;27439854;27439855;+	unchange	unchange
2bc10936_GAC_6.7	2bc10936_GAC_6	989/1003/1136	837/642/1129	0.032326	0.96767	-0.460322	TRUE	TRUE	| GPN1 |	FALSE	3_prime_UTR_variant	chr2;27873215;27873216;+	unchange	unchange
2bc10936_GAC_6.8	2bc10936_GAC_6	1214/1975/1232	1597/1093/1609	0.43095	0.56905	-0.0473984	TRUE	TRUE	| GPN1 |	FALSE	3_prime_UTR_variant	chr2;27873215;27873216;+	unchange	unchange
2bc10947.1_GAC_6.7	2bc10947.1_GAC_6	1799/1206/1229	1955/1659/1693	0.93886	0.061141	0.379958	TRUE	TRUE	| FOSL2 |	FALSE	3_prime_UTR_variant	chr2;28635583;28635584;+	unchange	unchange
2bc10948_AAC_10.4	2bc10948_AAC_10	866/892/383	796/889/596	0.35987	0.64013	0.178494	TRUE	TRUE	| FOSL2 |	FALSE	3_prime_UTR_variant	chr2;28636044;28636045;+	unchange	unchange
2bc10948_GAC_12.5	2bc10948_GAC_12	793/670/866	1609/833/460	0.2912	0.7088	0.49751	TRUE	TRUE	| FOSL2 |	FALSE	3_prime_UTR_variant	chr2;28636076;28636077;+	unchange	unchange
2bc10948_GAC_12.6	2bc10948_GAC_12	1000/1277/574	875/971/923	0.24273	0.75727	-0.211861	TRUE	TRUE	| FOSL2 |	FALSE	3_prime_UTR_variant	chr2;28636076;28636077;+	unchange	unchange
2bc10956_GAC_1.5	2bc10956_GAC_1	1045/1832/1565	2104/1814/1608	0.75677	0.24323	0.169109	TRUE	TRUE	| CLIP4 |	FALSE	missense_variant	chr2;29404580;29404581;+	unchange	unchange
2bc10957_AAC_3.8	2bc10957_AAC_3	877/984/963	1160/797/726	0.12717	0.87283	-0.120724	TRUE	TRUE	| CLIP4 |	FALSE	3_prime_UTR_variant	chr2;29404927;29404928;+	unchange	unchange
2bc10972_AAC_9.7	2bc10972_AAC_9	1202/1820/1075	1845/2098/1524	0.75544	0.24456	0.388431	TRUE	TRUE	| SPAST |	FALSE	3_prime_UTR_variant	chr2;32379647;32379648;+	unchange	unchange
2bc10974_AAC_6.5	2bc10974_AAC_6	931/1702/1166	1059/802/859	0.062999	0.937	-0.522977	TRUE	TRUE	| SLC30A6 |	FALSE	missense_variant	chr2;32445701;32445702;+	unchange	unchange
2bc10981.0_GAC_6.7	2bc10981.0_GAC_6	1700/2054/1797	2123/2048/1851	0.4342	0.5658	-0.0394248	TRUE	TRUE	| BIRC6 |	FALSE	missense_variant	chr2;32640580;32640581;+	unchange	unchange
2bc10981.2_GAC_1.4	2bc10981.2_GAC_1	957/1489/948	791/1307/988	0.27827	0.72173	-0.0225153	TRUE	TRUE	| BIRC6 |	FALSE	missense_variant	chr2;32640976;32640977;+	unchange	unchange
2bc10987_GAC_4.7	2bc10987_GAC_4	887/994/771	952/1131/776	0.46179	0.53821	-0.0728135	TRUE	TRUE	| BIRC6 |	FALSE	3_prime_UTR_variant	chr2;32842986;32842987;+	unchange	unchange
2bc10999_AAC_10.5	2bc10999_AAC_10	376/854/828	494/637/473	0.086481	0.91352	-0.239588	TRUE	TRUE	| NDUFAF7 |	chr2;37475400;37475500	3_prime_UTR_variant	chr2;37475636;37475637;+	unchange	unchange
2bc10999_AAC_10.6	2bc10999_AAC_10	317/447/581	658/964/547	0.92811	0.071895	0.61061	TRUE	TRUE	| NDUFAF7 |	chr2;37475400;37475500	3_prime_UTR_variant	chr2;37475636;37475637;+	unchange	unchange
2bc1101_GAC_2.6	2bc1101_GAC_2	1022/1449/848	1268/1111/1002	0.29213	0.70787	-0.131835	TRUE	TRUE	| ZNF687 |	chr1;151264000;151264100	3_prime_UTR_variant	chr1;151264018;151264019;+	unchange	unchange
2bc11023.1_GAC_6.7	2bc11023.1_GAC_6	888/1626/664	1143/1146/1020	0.4572	0.5428	-0.0788004	TRUE	TRUE	| PPM1B |	chr2;44428400;44428500	missense_variant	chr2;44428702;44428703;+	unchange	unchange
2bc11034_GAC_1.5	2bc11034_GAC_1	376/581/694	619/615/850	0.74665	0.25335	0.265403	TRUE	TRUE	| PRKCE |	FALSE	3_prime_UTR_variant	chr2;46412549;46412550;+	unchange	unchange
2bc11045_GAC_4.6	2bc11045_GAC_4	230/253/367	291/390/519	0.83227	0.16773	0.417815	TRUE	TRUE	| SOCS5 |	chr2;46986100;46986200	synonymous_variant	chr2;46986112;46986113;+	unchange	unchange
2bc11057_GAC_1.5	2bc11057_GAC_1	1656/2083/767	2066/2131/1255	0.52852	0.47148	0.216222	TRUE	TRUE	| C2orf61 |	FALSE	3_prime_UTR_variant	chr2;47301430;47301431;+	unchange	unchange
2bc11063_GAC_3.4	2bc11063_GAC_3	731/1063/556	780/564/777	0.17997	0.82003	-0.349392	TRUE	TRUE	| MSH2 |	FALSE	3_prime_UTR_variant	chr2;47710288;47710289;+	unchange	unchange
2bc11067_AAC_1.6	2bc11067_AAC_1	421/643/1035	770/511/713	0.77781	0.22219	-0.148141	TRUE	TRUE	| MSH6 |	chr2;48025900;48026000	missense_variant	chr2;48026226;48026227;+	unchange	unchange
2bc11068.1_GAC_4.5	2bc11068.1_GAC_4	1106/1160/1237	1573/1385/1253	0.55152	0.44848	0.065173	TRUE	TRUE	| MSH6 |	chr2;48026400;48026500	missense_variant	chr2;48026688;48026689;+	unchange	unchange
2bc11072_GAC_6.4	2bc11072_GAC_6	437/1288/758	1025/550/1141	0.66723	0.33277	0.50789	TRUE	TRUE	| MSH6 |	chr2;48027800;48027900	synonymous_variant	chr2;48027896;48027897;+	unchange	unchange
2bc11073_AAC_3.6	2bc11073_AAC_3	585/631/751	931/676/815	0.74385	0.25615	0.22735	TRUE	TRUE	| MSH6 |	chr2;48027800;48027900	missense_variant	chr2;48028149;48028150;+	unchange	unchange
2bc11075.0_AAC_2.6	2bc11075.0_AAC_2	1012/1804/968	1274/1196/947	0.35723	0.64277	-0.113782	TRUE	TRUE	| FOXN2 |	FALSE	synonymous_variant	chr2;48573517;48573518;+	unchange	unchange
2bc11077_GAC_5.7	2bc11077_GAC_5	202/157/404	251/145/561	0.41451	0.58549	0.0686428	TRUE	TRUE	| FOXN2 |	FALSE	3_prime_UTR_variant	chr2;48602648;48602649;+	unchange	unchange
2bc11077_GAC_5.8	2bc11077_GAC_5	647/2178/825	1260/1035/1111	0.85605	0.14395	0.347253	TRUE	TRUE	| FOXN2 |	FALSE	3_prime_UTR_variant	chr2;48602648;48602649;+	unchange	unchange
2bc11080_GAC_1.6	2bc11080_GAC_1	944/1311/1081	1315/881/964	0.26264	0.73736	-0.247401	TRUE	TRUE	| SPTBN1 |	chr2;54785700;54785800	intron_variant	chr2;54785221;54785222;+	unchange	unchange
2bc11083_GAC_13.7	2bc11083_GAC_13	450/763/649	931/551/813	0.81973	0.18027	0.242898	TRUE	TRUE	| SPTBN1 |	chr2;54858400;54858500	missense_variant	chr2;54858533;54858534;+	unchange	unchange
2bc11083_GAC_13.8	2bc11083_GAC_13	529/492/786	706/487/925	0.47325	0.52675	0.152785	TRUE	TRUE	| SPTBN1 |	chr2;54858400;54858500	missense_variant	chr2;54858533;54858534;+	unchange	unchange
2bc11084_GAC_3.4	2bc11084_GAC_3	911/1774/1122	1385/1082/1138	0.41801	0.58199	-0.0617114	TRUE	TRUE	| SPTBN1 |	FALSE	missense_variant	chr2;54871631;54871632;+	unchange	unchange
2bc11088_AAC_3.8	2bc11088_AAC_3	452/529/516	321/522/453	0.30724	0.69276	-0.269999	TRUE	TRUE	| SPTBN1 |	FALSE	missense_variant	chr2;54887173;54887174;+	unchange	unchange
2bc11101_GAC_1.6	2bc11101_GAC_1	664/587/701	652/1086/642	0.29587	0.70413	-0.20898	TRUE	TRUE	| VRK2 |	FALSE	3_prime_UTR_variant	chr2;58386688;58386689;+	unchange	unchange
2bc11121_AAC_3.7	2bc11121_AAC_3	602/1297/364	973/647/953	0.76885	0.23115	0.249682	TRUE	TRUE	| C2orf74 |	FALSE	3_prime_UTR_variant	chr2;61391707;61391708;+	unchange	unchange
2bc11121_AAC_3.8	2bc11121_AAC_3	952/1214/868	1581/1193/901	0.70404	0.29596	0.15818	TRUE	TRUE	| C2orf74 |	FALSE	3_prime_UTR_variant	chr2;61391707;61391708;+	unchange	unchange
2bc11123_GAC_1.6	2bc11123_GAC_1	222/519/921	496/606/751	0.84538	0.15462	0.406938	TRUE	TRUE	| AHSA2 |	FALSE	5_prime_UTR_variant	chr2;61405101;61405102;+	unchange	unchange
2bc11123_GAC_1.7	2bc11123_GAC_1	941/849/739	852/1336/1142	0.96951	0.030489	0.545777	TRUE	TRUE	| AHSA2 |	FALSE	5_prime_UTR_variant	chr2;61405101;61405102;+	unchange	unchange
2bc11123_GAC_1.8	2bc11123_GAC_1	551/446/611	655/574/543	0.29312	0.70688	-0.193552	TRUE	TRUE	| AHSA2 |	FALSE	5_prime_UTR_variant	chr2;61405101;61405102;+	unchange	unchange
2bc11127_GAC_1.4	2bc11127_GAC_1	383/636/533	420/340/468	0.13135	0.86865	-0.309949	TRUE	TRUE	| AHSA2 |	FALSE	3_prime_UTR_variant	chr2;61414003;61414004;+	unchange	unchange
2bc11128_GAC_3.7	2bc11128_GAC_3	1105/1419/541	1331/957/835	0.12213	0.87787	-0.17453	TRUE	TRUE	| B3GNT2 |	chr2;62449600;62449700	missense_variant	chr2;62449595;62449596;+	unchange	unchange
2bc11131_AAC_1.4	2bc11131_AAC_1	279/1184/487	628/655/818	0.77297	0.22703	0.66604	TRUE	TRUE	| B3GNT2 |	chr2;62450000;62450100	3_prime_UTR_variant	chr2;62450560;62450561;+	unchange	unchange
2bc11149_AAC_3.6	2bc11149_AAC_3	719/1023/581	919/807/1054	0.40033	0.59967	-0.0889212	TRUE	TRUE	| OTX1 |	FALSE	3_prime_UTR_variant	chr2;63284183;63284184;+	unchange	unchange
2bc11158_AAC_2.8	2bc11158_AAC_2	489/1403/743	790/807/957	0.47974	0.52026	0.249024	TRUE	TRUE	| AFTPH |	FALSE	missense_variant	chr2;64779178;64779179;+	unchange	unchange
2bc11162_AAC_1.7	2bc11162_AAC_1	809/638/872	1276/908/764	0.40746	0.59254	0.214422	TRUE	TRUE	| AFTPH |	FALSE	synonymous_variant	chr2;64780026;64780027;+	unchange	unchange
2bc11162_GAC_2.7	2bc11162_GAC_2	1116/1509/1067	1905/1649/1149	0.89107	0.10893	0.311353	TRUE	TRUE	| AFTPH |	FALSE	missense_variant	chr2;64780037;64780038;+	unchange	unchange
2bc11162_GAC_2.8	2bc11162_GAC_2	433/497/676	240/385/507	0.18132	0.81868	-0.497177	TRUE	TRUE	| AFTPH |	FALSE	missense_variant	chr2;64780037;64780038;+	unchange	unchange
2bc11177_AAC_1.8	2bc11177_AAC_1	1219/1346/1346	1791/1265/1013	0.21703	0.78297	0.0938134	TRUE	TRUE	| ACTR2 |	FALSE	3_prime_UTR_variant	chr2;65495932;65495933;+	unchange	unchange
2bc11180.0_GAC_3.6	2bc11180.0_GAC_3	481/569/518	465/493/313	0.17817	0.82183	-0.4918	TRUE	TRUE	| ETAA1 |	FALSE	missense_variant	chr2;67630759;67630760;+	unchange	unchange
2bc11185_GAC_4.8	2bc11185_GAC_4	511/916/581	640/946/942	0.96008	0.039922	0.229847	TRUE	TRUE	| ETAA1 |	FALSE	3_prime_UTR_variant	chr2;67637269;67637270;+	unchange	unchange
2bc11188_GAC_1.5	2bc11188_GAC_1	352/581/321	398/629/463	0.64024	0.35976	0.297876	TRUE	TRUE	| RP11-474G23.1 |	FALSE	3_prime_UTR_variant	chr2;68401947;68401948;+	unchange	unchange
2bc11198.1_AAC_5.6	2bc11198.1_AAC_5	636/1387/1359	1735/1222/1298	0.69563	0.30437	0.000630925	TRUE	TRUE	| ANTXR1 |	chr2;69473000;69473100	3_prime_UTR_variant	chr2;69473094;69473095;+	unchange	unchange
2bc11198.1_AAC_6.7	2bc11198.1_AAC_6	813/1518/817	1152/1174/717	0.57506	0.42494	-0.187385	TRUE	TRUE	| ANTXR1 |	chr2;69473000;69473100	3_prime_UTR_variant	chr2;69473106;69473107;+	unchange	unchange
2bc11198.1_AAC_6.8	2bc11198.1_AAC_6	636/1175/743	726/618/660	0.20503	0.79497	-0.253036	TRUE	TRUE	| ANTXR1 |	chr2;69473000;69473100	3_prime_UTR_variant	chr2;69473106;69473107;+	unchange	unchange
2bc11198.1_GAC_2.4	2bc11198.1_GAC_2	626/890/768	1222/771/424	0.47393	0.52607	-0.02372	TRUE	TRUE	| ANTXR1 |	chr2;69473000;69473100	3_prime_UTR_variant	chr2;69473028;69473029;+	unchange	unchange
2bc112.1_AAC_4.8	2bc112.1_AAC_4	1062/1306/1556	1831/1374/1785	0.91263	0.087365	0.256582	TRUE	TRUE	| KIF1B |	FALSE	3_prime_UTR_variant	chr1;10364721;10364722;+	unchange	unchange
2bc112.1_GAC_3.7	2bc112.1_GAC_3	602/931/564	847/794/807	0.62174	0.37826	0.0496042	TRUE	TRUE	| KIF1B |	FALSE	3_prime_UTR_variant	chr1;10364717;10364718;+	unchange	unchange
2bc11218.0_GAC_5.7	2bc11218.0_GAC_5	615/1272/843	808/809/1162	0.29052	0.70948	-0.0492254	TRUE	TRUE	| PCYOX1 |	FALSE	3_prime_UTR_variant	chr2;70504364;70504365;+	unchange	unchange
2bc11228.0_AAC_6.8	2bc11228.0_AAC_6	1545/1892/1254	1322/1512/1451	0.29426	0.70574	-0.1401	TRUE	TRUE	| ZNF638 |	chr2;71576300;71576400	missense_variant	chr2;71576145;71576146;+	unchange	unchange
2bc11228.0_GAC_4.4	2bc11228.0_GAC_4	663/417/605	629/665/1015	0.4991	0.5009	0.664333	TRUE	TRUE	| ZNF638 |	chr2;71576300;71576400	synonymous_variant	chr2;71576092;71576093;+	unchange	unchange
2bc11228.0_GAC_5.8	2bc11228.0_GAC_5	421/816/411	755/805/584	0.85364	0.14636	0.399662	TRUE	TRUE	| ZNF638 |	chr2;71576300;71576400	missense_variant	chr2;71576115;71576116;+	unchange	unchange
2bc11233_GAC_3.4	2bc11233_GAC_3	480/772/637	557/790/604	0.38629	0.61371	-0.158884	TRUE	TRUE	| ZNF638 |	FALSE	missense_variant	chr2;71650119;71650120;+	unchange	unchange
2bc1125_GAC_4.4	2bc1125_GAC_4	1954/3043/1206	2095/1817/1323	0.054619	0.94538	-0.342474	TRUE	TRUE	| IL6R |	FALSE	3_prime_UTR_variant	chr1;154438124;154438125;+	unchange	unchange
2bc11258_AAC_14.4	2bc11258_AAC_14	381/484/434	656/426/669	0.79917	0.20083	0.340911	TRUE	TRUE	| ALMS1 |	FALSE	synonymous_variant	chr2;73679890;73679891;+	unchange	unchange
2bc11265_GAC_1.8	2bc11265_GAC_1	224/360/519	267/416/337	0.60673	0.39327	-0.189653	TRUE	TRUE	| ALMS1 |	FALSE	missense_variant	chr2;73717441;73717442;+	unchange	unchange
2bc1127_GAC_2.5	2bc1127_GAC_2	605/408/1091	1084/654/819	0.72243	0.27757	0.398363	TRUE	TRUE	| CHRNB2 |	FALSE	3_prime_UTR_variant	chr1;154548789;154548790;+	unchange	unchange
2bc11297_AAC_3.4	2bc11297_AAC_3	1977/3265/2141	3576/3309/2172	0.9871	0.012896	0.202667	TRUE	TRUE	| HTRA2 |	FALSE	3_prime_UTR_variant	chr2;74760227;74760228;+	unchange	unchange
2bc11298_GAC_3.7	2bc11298_GAC_3	792/2181/1636	1554/2192/1476	0.19229	0.80771	0.190612	TRUE	TRUE	| DOK1 |	chr2;74784200;74784300	3_prime_UTR_variant	chr2;74783753;74783754;+	unchange	unchange
2bc11312_GAC_2.8	2bc11312_GAC_2	1329/1525/1125	1339/1630/1112	0.29631	0.70369	-0.0989075	TRUE	TRUE	| TMSB10 |	chr2;85133200;85133300	3_prime_UTR_variant	chr2;85133713;85133714;+	unchange	unchange
2bc11336_GAC_5.5	2bc11336_GAC_5	370/1552/972	763/1189/361	0.048562	0.95144	-0.201025	TRUE	TRUE	| MRPL35 |	chr2;86439700;86439800	3_prime_UTR_variant	chr2;86439464;86439465;+	unchange	unchange
2bc11337_GAC_2.7	2bc11337_GAC_2	579/1122/1015	704/779/447	0.054279	0.94572	-0.343023	TRUE	TRUE	| MRPL35 |	chr2;86439700;86439800	3_prime_UTR_variant	chr2;86439769;86439770;+	unchange	unchange
2bc11345_AAC_2.8	2bc11345_AAC_2	1184/1188/1457	2007/1607/1755	0.90552	0.094478	0.318377	TRUE	TRUE	| RMND5A |	chr2;87002300;87002400	3_prime_UTR_variant	chr2;87001935;87001936;+	unchange	unchange
2bc11345_GAC_3.5	2bc11345_GAC_3	827/415/755	750/684/719	0.2341	0.7659	-0.152624	TRUE	TRUE	| RMND5A |	chr2;87002300;87002400	3_prime_UTR_variant	chr2;87001946;87001947;+	unchange	unchange
2bc11345_GAC_3.6	2bc11345_GAC_3	1053/1709/816	1503/989/1414	0.5994	0.4006	0.0703453	TRUE	TRUE	| RMND5A |	chr2;87002300;87002400	3_prime_UTR_variant	chr2;87001946;87001947;+	unchange	unchange
2bc11345_GAC_3.7	2bc11345_GAC_3	881/1709/913	1285/1116/1274	0.63248	0.36752	0.10156	TRUE	TRUE	| RMND5A |	chr2;87002300;87002400	3_prime_UTR_variant	chr2;87001946;87001947;+	unchange	unchange
2bc11345_GAC_3.8	2bc11345_GAC_3	417/792/759	415/533/536	0.18526	0.81474	-0.44993	TRUE	TRUE	| RMND5A |	chr2;87002300;87002400	3_prime_UTR_variant	chr2;87001946;87001947;+	unchange	unchange
2bc11347_AAC_1.6	2bc11347_AAC_1	274/612/497	607/719/385	0.516	0.484	0.415815	TRUE	TRUE	| RMND5A |	chr2;87002300;87002400	3_prime_UTR_variant	chr2;87002312;87002313;+	unchange	unchange
2bc11352_AAC_3.4	2bc11352_AAC_3	537/696/590	620/910/754	0.77662	0.22338	0.27171	TRUE	TRUE	| ZNF2 |	FALSE	synonymous_variant	chr2;95847838;95847839;+	unchange	unchange
2bc11355_GAC_5.4	2bc11355_GAC_5	1250/1577/1020	1877/1742/1066	0.86861	0.13139	0.143506	TRUE	TRUE	| CIAO1 |	chr2;96937000;96937100	3_prime_UTR_variant	chr2;96937140;96937141;+	unchange	unchange
2bc11355_GAC_7.8	2bc11355_GAC_7	692/1082/432	839/803/718	0.32681	0.67319	-0.165095	TRUE	TRUE	| CIAO1 |	chr2;96937000;96937100	3_prime_UTR_variant	chr2;96937180;96937181;+	unchange	unchange
2bc1136_GAC_2.8	2bc1136_GAC_2	322/523/713	562/558/459	0.61844	0.38156	0.276809	TRUE	TRUE	| FLAD1 |	chr1;154961100;154961200	missense_variant	chr1;154961331;154961332;+	unchange	unchange
2bc11364_GAC_1.7	2bc11364_GAC_1	581/937/613	793/656/886	0.50611	0.49389	0.00578844	TRUE	TRUE	| CNNM4 |	chr2;97427800;97427900	missense_variant	chr2;97427709;97427710;+	unchange	unchange
2bc11368_GAC_5.7	2bc11368_GAC_5	1397/1937/1364	1681/1265/1922	0.25547	0.74453	-0.176007	TRUE	TRUE	| CNNM3 |	chr2;97483000;97483100	missense_variant	chr2;97483095;97483096;+	unchange	unchange
2bc11375_GAC_2.5	2bc11375_GAC_2	824/260/658	1022/1046/1253	0.95729	0.042712	0.847088	TRUE	TRUE	| UNC50 |	FALSE	missense_variant	chr2;99226355;99226356;+	CRCX+ enrichment	unchange
2bc1138_GAC_1.4	2bc1138_GAC_1	1101/1007/1138	1351/827/927	0.12571	0.87429	-0.147781	TRUE	TRUE	| ZBTB7B |	chr1;154987800;154987900	missense_variant	chr1;154987370;154987371;+	unchange	unchange
2bc1138_GAC_1.5	2bc1138_GAC_1	937/1204/903	1286/1117/889	0.59731	0.40269	0.0137754	TRUE	TRUE	| ZBTB7B |	chr1;154987800;154987900	missense_variant	chr1;154987370;154987371;+	unchange	unchange
2bc1138_GAC_2.7	2bc1138_GAC_2	571/1409/962	1156/817/828	0.19474	0.80526	-0.298545	TRUE	TRUE	| ZBTB7B |	chr1;154987800;154987900	missense_variant	chr1;154987410;154987411;+	unchange	unchange
2bc11384.0_AAC_6.4	2bc11384.0_AAC_6	617/1633/677	994/626/766	0.58701	0.41299	0.0960492	TRUE	TRUE	| EIF5B |	chr2;99977700;99977800	synonymous_variant	chr2;99977798;99977799;+	unchange	unchange
2bc11384.0_GAC_3.6	2bc11384.0_GAC_3	409/381/466	526/578/291	0.42999	0.57001	-0.0800323	TRUE	TRUE	| EIF5B |	chr2;99977700;99977800	missense_variant	chr2;99977739;99977740;+	unchange	unchange
2bc11386_GAC_1.8	2bc11386_GAC_1	372/529/655	626/934/431	0.74308	0.25692	0.307866	TRUE	TRUE	| EIF5B |	FALSE	synonymous_variant	chr2;99980258;99980259;+	unchange	unchange
2bc11390_AAC_2.8	2bc11390_AAC_2	834/1053/872	1076/975/1093	0.52919	0.47081	0.0723231	TRUE	TRUE	| REV1 |	FALSE	missense_variant	chr2;100022881;100022882;+	unchange	unchange
2bc11401_GAC_1.4	2bc11401_GAC_1	313/962/851	665/489/546	0.084935	0.91506	-0.722397	TRUE	TRUE	| NPAS2 |	FALSE	3_prime_UTR_variant	chr2;101612457;101612458;+	unchange	unchange
2bc11412_AAC_2.6	2bc11412_AAC_2	1103/953/1196	2298/1552/1864	0.9919	0.0080953	0.615952	TRUE	TRUE	| AC007271.3 |	FALSE	3_prime_UTR_variant	chr2;102793035;102793036;+	CRCX+ enrichment	unchange
2bc1142.1_GAC_3.4	2bc1142.1_GAC_3	979/618/939	1375/760/968	0.45258	0.54742	0.0470566	TRUE	TRUE	| ZBTB7B |	chr1;154988800;154988900	3_prime_UTR_variant	chr1;154989178;154989179;+	unchange	unchange
2bc1142.1_GAC_3.8	2bc1142.1_GAC_3	1003/665/833	1182/1029/737	0.70215	0.29785	-0.206086	TRUE	TRUE	| ZBTB7B |	chr1;154988800;154988900	3_prime_UTR_variant	chr1;154989178;154989179;+	unchange	unchange
2bc1142.1_GAC_4.4	2bc1142.1_GAC_4	774/1568/1258	1868/1417/1324	0.5542	0.4458	0.0372686	TRUE	TRUE	| ZBTB7B |	chr1;154988800;154988900	3_prime_UTR_variant	chr1;154989201;154989202;+	unchange	unchange
2bc1142.1_GAC_4.5	2bc1142.1_GAC_4	884/1162/660	1218/504/855	0.27487	0.72513	0.0194016	TRUE	TRUE	| ZBTB7B |	chr1;154988800;154988900	3_prime_UTR_variant	chr1;154989201;154989202;+	unchange	unchange
2bc11445_GAC_3.7	2bc11445_GAC_3	640/874/378	709/1258/719	0.45335	0.54665	0.708781	TRUE	TRUE	| RANBP2 |	FALSE	missense_variant	chr2;109381607;109381608;+	unchange	unchange
2bc11452_GAC_2.5	2bc11452_GAC_2	1364/2024/2095	1516/1601/1799	0.27542	0.72458	-0.290568	TRUE	TRUE	| SOWAHC |	chr2;110372800;110372900	missense_variant	chr2;110372544;110372545;+	unchange	unchange
2bc11454.0_GAC_7.4	2bc11454.0_GAC_7	1082/862/1272	1834/1754/1605	0.90904	0.090958	0.318299	TRUE	TRUE	| SOWAHC |	chr2;110372800;110372900	missense_variant	chr2;110373159;110373160;+	unchange	unchange
2bc11454.0_GAC_7.5	2bc11454.0_GAC_7	2321/4748/1949	3685/3122/2863	0.7687	0.2313	0.223924	TRUE	TRUE	| SOWAHC |	chr2;110372800;110372900	missense_variant	chr2;110373159;110373160;+	unchange	unchange
2bc11454.0_GAC_8.5	2bc11454.0_GAC_8	493/483/1081	1349/817/1688	0.99984	0.00016365	0.941667	TRUE	TRUE	| SOWAHC |	chr2;110372800;110372900	missense_variant	chr2;110373171;110373172;+	CRCX+ enrichment	unchange
2bc11454.0_GAC_8.6	2bc11454.0_GAC_8	814/2015/769	1205/1323/906	0.65465	0.34535	0.122938	TRUE	TRUE	| SOWAHC |	chr2;110372800;110372900	missense_variant	chr2;110373171;110373172;+	unchange	unchange
2bc11454.0_GAC_9.7	2bc11454.0_GAC_9	852/987/782	1322/911/1184	0.93839	0.061608	0.190803	TRUE	TRUE	| SOWAHC |	chr2;110372800;110372900	missense_variant	chr2;110373180;110373181;+	unchange	unchange
2bc11473_GAC_4.5	2bc11473_GAC_4	457/686/791	591/691/722	0.6952	0.3048	-0.0720303	TRUE	TRUE	| TTL |	chr2;113286400;113286500	3_prime_UTR_variant	chr2;113286587;113286588;+	unchange	unchange
2bc11479_GAC_3.7	2bc11479_GAC_3	793/1132/683	1059/824/441	0.25456	0.74544	-0.274803	TRUE	TRUE	| POLR1B |	FALSE	missense_variant	chr2;113332869;113332870;+	unchange	unchange
2bc11479_GAC_4.8	2bc11479_GAC_4	558/1464/603	686/836/891	0.8025	0.1975	-0.145051	TRUE	TRUE	| POLR1B |	FALSE	missense_variant	chr2;113332920;113332921;+	unchange	unchange
2bc11503_GAC_2.8	2bc11503_GAC_2	940/1236/1398	1643/1254/868	0.67011	0.32989	0.204213	TRUE	TRUE	| STEAP3 |	chr2;120020900;120021000	3_prime_UTR_variant	chr2;120020899;120020900;+	unchange	unchange
2bc11503_GAC_3.7	2bc11503_GAC_3	985/972/1329	1863/1478/1805	0.97205	0.027945	0.476438	TRUE	TRUE	| STEAP3 |	chr2;120020900;120021000	3_prime_UTR_variant	chr2;120020935;120020936;+	unchange	unchange
2bc11503_GAC_3.8	2bc11503_GAC_3	1152/1874/1272	1290/1338/1430	0.39801	0.60199	-0.279764	TRUE	TRUE	| STEAP3 |	chr2;120020900;120021000	3_prime_UTR_variant	chr2;120020935;120020936;+	unchange	unchange
2bc11505_GAC_2.7	2bc11505_GAC_2	1239/1184/1007	1257/1333/776	0.53726	0.46274	-0.422186	TRUE	TRUE	| STEAP3 |	FALSE	3_prime_UTR_variant	chr2;120021946;120021947;+	unchange	unchange
2bc11512_GAC_3.4	2bc11512_GAC_3	681/1000/904	1173/1046/935	0.7864	0.2136	0.248237	TRUE	TRUE	| TMEM37 |	FALSE	3_prime_UTR_variant	chr2;120195923;120195924;+	unchange	unchange
2bc11512_GAC_3.5	2bc11512_GAC_3	931/1313/682	1409/1125/772	0.4795	0.5205	0.0966898	TRUE	TRUE	| TMEM37 |	FALSE	3_prime_UTR_variant	chr2;120195923;120195924;+	unchange	unchange
2bc11512_GAC_3.6	2bc11512_GAC_3	636/759/999	1111/921/1206	0.8723	0.1277	0.361766	TRUE	TRUE	| TMEM37 |	FALSE	3_prime_UTR_variant	chr2;120195923;120195924;+	unchange	unchange
2bc11512_GAC_3.7	2bc11512_GAC_3	769/880/944	606/323/1114	0.033513	0.96649	-0.78666	TRUE	TRUE	| TMEM37 |	FALSE	3_prime_UTR_variant	chr2;120195923;120195924;+	CRCX- enrichment	unchange
2bc11513_GAC_1.6	2bc11513_GAC_1	288/690/855	353/747/1010	0.79295	0.20705	0.15822	TRUE	TRUE	| TMEM177 |	FALSE	missense_variant	chr2;120438640;120438641;+	unchange	unchange
2bc11515.1_GAC_3.4	2bc11515.1_GAC_3	770/1104/1071	1318/1302/915	0.83293	0.16707	0.332426	TRUE	TRUE	| TMEM177 |	chr2;120439300;120439400	3_prime_UTR_variant	chr2;120439531;120439532;+	unchange	unchange
2bc11515.1_GAC_3.5	2bc11515.1_GAC_3	598/742/347	740/687/598	0.52583	0.47417	0.0722453	TRUE	TRUE	| TMEM177 |	chr2;120439300;120439400	3_prime_UTR_variant	chr2;120439531;120439532;+	unchange	unchange
2bc11519_GAC_2.8	2bc11519_GAC_2	702/609/716	1221/1140/872	0.94288	0.057116	0.355526	TRUE	TRUE	| RALB |	FALSE	3_prime_UTR_variant	chr2;121050873;121050874;+	unchange	unchange
2bc11523_GAC_12.4	2bc11523_GAC_12	1180/1260/1072	1730/1340/1279	0.74569	0.25431	0.172572	TRUE	TRUE	| INHBB |	FALSE	missense_variant	chr2;121107409;121107410;+	unchange	unchange
2bc11526_AAC_3.7	2bc11526_AAC_3	703/1865/1124	1222/979/1320	0.29024	0.70976	0.149757	TRUE	TRUE	| INHBB |	FALSE	3_prime_UTR_variant	chr2;121108099;121108100;+	unchange	unchange
2bc11526_AAC_3.8	2bc11526_AAC_3	965/1050/1145	1112/1453/1058	0.37187	0.62813	-0.196147	TRUE	TRUE	| INHBB |	FALSE	3_prime_UTR_variant	chr2;121108099;121108100;+	unchange	unchange
2bc11529_AAC_2.7	2bc11529_AAC_2	610/963/594	683/749/623	0.30349	0.69651	-0.179216	TRUE	TRUE	| INHBB |	FALSE	3_prime_UTR_variant	chr2;121108783;121108784;+	unchange	unchange
2bc11529_AAC_2.8	2bc11529_AAC_2	805/542/617	1337/921/741	0.90973	0.090269	0.288945	TRUE	TRUE	| INHBB |	FALSE	3_prime_UTR_variant	chr2;121108783;121108784;+	unchange	unchange
2bc11529_GAC_3.4	2bc11529_GAC_3	807/640/1331	1576/999/1513	0.97412	0.025877	0.522633	TRUE	TRUE	| INHBB |	FALSE	3_prime_UTR_variant	chr2;121108804;121108805;+	unchange	unchange
2bc11567_AAC_7.5	2bc11567_AAC_7	910/1603/570	1237/658/627	0.027295	0.97271	-8.72146e-05	TRUE	TRUE	| IMP4 |	chr2;131104000;131104100	3_prime_UTR_variant	chr2;131104139;131104140;+	unchange	unchange
2bc11567_GAC_2.5	2bc11567_GAC_2	1374/1262/2059	1734/1489/1609	0.34149	0.65851	-0.107272	TRUE	TRUE	| IMP4 |	chr2;131104000;131104100	3_prime_UTR_variant	chr2;131104069;131104070;+	unchange	unchange
2bc11567_GAC_2.6	2bc11567_GAC_2	1685/1917/1732	1798/1429/1297	0.065572	0.93443	-0.34935	TRUE	TRUE	| IMP4 |	chr2;131104000;131104100	3_prime_UTR_variant	chr2;131104069;131104070;+	unchange	unchange
2bc11567_GAC_2.7	2bc11567_GAC_2	1251/1410/1244	1843/1827/1620	0.88366	0.11634	0.298868	TRUE	TRUE	| IMP4 |	chr2;131104000;131104100	3_prime_UTR_variant	chr2;131104069;131104070;+	unchange	unchange
2bc1157_GAC_1.8	2bc1157_GAC_1	555/315/579	513/653/823	0.53685	0.46315	0.42519	TRUE	TRUE	| RUSC1 |	FALSE	missense_variant	chr1;155296786;155296787;+	unchange	unchange
2bc11585_GAC_1.4	2bc11585_GAC_1	779/883/691	1235/1181/899	0.95593	0.044069	0.297496	TRUE	TRUE	| MGAT5 |	chr2;135206400;135206500	missense_variant	chr2;135206374;135206375;+	unchange	unchange
2bc11585_GAC_1.7	2bc11585_GAC_1	1081/1579/1302	1794/1681/1257	0.79737	0.20263	0.273663	TRUE	TRUE	| MGAT5 |	chr2;135206400;135206500	missense_variant	chr2;135206374;135206375;+	unchange	unchange
2bc11585_GAC_4.8	2bc11585_GAC_4	1156/1688/990	1481/1393/707	0.38095	0.61905	-0.0937652	TRUE	TRUE	| MGAT5 |	chr2;135206400;135206500	3_prime_UTR_variant	chr2;135206491;135206492;+	unchange	unchange
2bc11590_AAC_1.6	2bc11590_AAC_1	2600/2926/2012	3822/3651/2561	0.98964	0.010362	0.265938	TRUE	TRUE	| CCNT2 |	FALSE	synonymous_variant	chr2;135711083;135711084;+	unchange	unchange
2bc11592_GAC_2.4	2bc11592_GAC_2	584/784/493	838/793/777	0.7127	0.2873	0.199822	TRUE	TRUE	| CCNT2 |	chr2;135712100;135712200	missense_variant	chr2;135711688;135711689;+	unchange	unchange
2bc11594_AAC_2.5	2bc11594_AAC_2	980/963/1002	1283/926/884	0.22685	0.77315	-0.0543267	TRUE	TRUE	| CCNT2 |	chr2;135712100;135712200	3_prime_UTR_variant	chr2;135712474;135712475;+	unchange	unchange
2bc11601_GAC_15.4	2bc11601_GAC_15	680/1129/990	918/827/896	0.22587	0.77413	-0.226069	TRUE	TRUE	| R3HDM1 |	FALSE	missense_variant	chr2;136481827;136481828;+	unchange	unchange
2bc11601_GAC_15.5	2bc11601_GAC_15	639/927/735	918/675/975	0.53316	0.46684	0.079684	TRUE	TRUE	| R3HDM1 |	FALSE	missense_variant	chr2;136481827;136481828;+	unchange	unchange
2bc11603_GAC_3.8	2bc11603_GAC_3	97/359/159	264/94/316	0.75681	0.24319	0.908758	FALSE	TRUE	| UBXN4 |	FALSE	missense_variant	chr2;136540359;136540360;+	unchange	unchange
2bc1162_GAC_3.6	2bc1162_GAC_3	695/801/686	1025/1019/1069	0.91626	0.083736	0.530634	TRUE	TRUE	| LAMTOR2 |	FALSE	3_prime_UTR_variant	chr1;156028240;156028241;+	unchange	unchange
2bc1162_GAC_3.7	2bc1162_GAC_3	578/439/573	836/496/205	0.22014	0.77986	0.0894392	TRUE	TRUE	| LAMTOR2 |	FALSE	3_prime_UTR_variant	chr1;156028240;156028241;+	unchange	unchange
2bc11629_AAC_2.8	2bc11629_AAC_2	1019/2067/1142	1343/1537/1245	0.55914	0.44086	-0.044689	TRUE	TRUE	| EPC2 |	FALSE	3_prime_UTR_variant	chr2;149544041;149544042;+	unchange	unchange
2bc11647_AAC_1.4	2bc11647_AAC_1	1030/1562/1797	1502/1078/1343	0.46103	0.53897	-0.351683	TRUE	TRUE	| FMNL2 |	FALSE	3_prime_UTR_variant	chr2;153504410;153504411;+	unchange	unchange
2bc11647_GAC_3.4	2bc11647_GAC_3	1240/1708/1156	1127/1305/1264	0.2366	0.7634	-0.204904	TRUE	TRUE	| FMNL2 |	FALSE	3_prime_UTR_variant	chr2;153504426;153504427;+	unchange	unchange
2bc11659_GAC_3.8	2bc11659_GAC_3	599/1164/1891	1138/1908/1380	0.96475	0.035255	0.482878	TRUE	TRUE	| PKP4 |	chr2;159481700;159481800	missense_variant	chr2;159481671;159481672;+	unchange	unchange
2bc1166_GAC_3.4	2bc1166_GAC_3	304/752/534	549/517/688	0.33721	0.66279	0.28343	TRUE	TRUE	| SLC25A44 |	chr1;156170000;156170100	synonymous_variant	chr1;156170108;156170109;+	unchange	unchange
2bc11663_AAC_4.6	2bc11663_AAC_4	345/1621/710	730/869/815	0.6321	0.3679	0.116842	TRUE	TRUE	| AC005042.4 |	FALSE	3_prime_UTR_variant	chr2;159537734;159537735;+	unchange	unchange
2bc11665_GAC_3.7	2bc11665_GAC_3	1025/690/493	1068/761/666	0.81561	0.18439	0.324655	TRUE	TRUE	| TANC1 |	FALSE	missense_variant	chr2;160035532;160035533;+	unchange	unchange
2bc11680.1_AAC_5.5	2bc11680.1_AAC_5	719/541/451	543/584/494	0.54455	0.45545	0.0492443	TRUE	TRUE	| TANK |	FALSE	missense_variant	chr2;162087816;162087817;+	unchange	unchange
2bc11680.1_AAC_5.6	2bc11680.1_AAC_5	709/663/969	827/697/598	0.20629	0.79371	-0.220893	TRUE	TRUE	| TANK |	FALSE	missense_variant	chr2;162087816;162087817;+	unchange	unchange
2bc11687_AAC_2.8	2bc11687_AAC_2	1012/1079/672	761/1031/907	0.48546	0.51454	0.117704	TRUE	TRUE	| BBS5 |	FALSE	3_prime_UTR_variant	chr2;170361497;170361498;+	unchange	unchange
2bc11695_AAC_2.8	2bc11695_AAC_2	635/950/1094	705/656/843	0.18629	0.81371	-0.350877	TRUE	TRUE	| KLHL23 |	FALSE	missense_variant	chr2;170591605;170591606;+	unchange	unchange
2bc11699_AAC_3.6	2bc11699_AAC_3	746/973/850	1083/608/1000	0.61477	0.38523	0.0947914	TRUE	TRUE	| KLHL23 |	chr2;170592500;170592600	missense_variant	chr2;170592485;170592486;+	unchange	unchange
2bc11699_AAC_3.7	2bc11699_AAC_3	875/738/1624	1078/1362/1212	0.79491	0.20509	-0.141992	TRUE	TRUE	| KLHL23 |	chr2;170592500;170592600	missense_variant	chr2;170592485;170592486;+	unchange	unchange
2bc11699_AAC_3.8	2bc11699_AAC_3	1209/1273/1075	1370/1031/1197	0.57925	0.42075	-0.120834	TRUE	TRUE	| KLHL23 |	chr2;170592500;170592600	missense_variant	chr2;170592485;170592486;+	unchange	unchange
2bc11699_GAC_2.4	2bc11699_GAC_2	924/667/554	1072/878/387	0.94211	0.057892	-0.228654	TRUE	TRUE	| KLHL23 |	chr2;170592500;170592600	synonymous_variant	chr2;170592480;170592481;+	unchange	unchange
2bc1170_GAC_1.8	2bc1170_GAC_1	589/905/856	980/449/698	0.35797	0.64203	-0.376523	TRUE	TRUE	| SLC25A44 |	FALSE	3_prime_UTR_variant	chr1;156182427;156182428;+	unchange	unchange
2bc11703_AAC_1.4	2bc11703_AAC_1	1321/2036/1996	1905/1910/1434	0.3951	0.6049	0.0851663	TRUE	TRUE	| UBR3 |	FALSE	synonymous_variant	chr2;170806314;170806315;+	unchange	unchange
2bc11707_AAC_6.7	2bc11707_AAC_6	658/1618/808	1753/1364/883	0.98845	0.011553	0.0459188	TRUE	TRUE	| GORASP2 |	FALSE	3_prime_UTR_variant	chr2;171822772;171822773;+	unchange	unchange
2bc11707_AAC_6.8	2bc11707_AAC_6	478/617/559	399/373/305	0.088348	0.91165	-0.703616	TRUE	TRUE	| GORASP2 |	FALSE	3_prime_UTR_variant	chr2;171822772;171822773;+	unchange	unchange
2bc11709_GAC_2.5	2bc11709_GAC_2	497/425/613	444/415/693	0.12978	0.87022	0.094829	TRUE	TRUE	| GORASP2 |	FALSE	3_prime_UTR_variant	chr2;171823306;171823307;+	unchange	unchange
2bc11731_GAC_6.4	2bc11731_GAC_6	1062/1307/1217	1132/1622/1165	0.36728	0.63272	-0.145139	TRUE	TRUE	| MLTK |	FALSE	missense_variant	chr2;174131332;174131333;+	unchange	unchange
2bc11736_GAC_3.4	2bc11736_GAC_3	1394/922/1256	1827/1451/1082	0.60356	0.39644	-0.0527482	TRUE	TRUE	| SP9 |	FALSE	3_prime_UTR_variant	chr2;175202306;175202307;+	unchange	unchange
2bc11738_GAC_9.6	2bc11738_GAC_9	396/713/387	582/411/962	0.6023	0.3977	0.112524	TRUE	TRUE	| SP9 |	FALSE	3_prime_UTR_variant	chr2;175202847;175202848;+	unchange	unchange
2bc11764_AAC_3.6	2bc11764_AAC_3	1598/2690/2039	2121/2356/2071	0.39587	0.60413	-0.0345171	TRUE	TRUE	| SSFA2 |	FALSE	missense_variant	chr2;182780165;182780166;+	unchange	unchange
2bc11764_GAC_6.6	2bc11764_GAC_6	632/699/445	1145/932/763	0.96725	0.032749	0.598392	TRUE	TRUE	| SSFA2 |	FALSE	missense_variant	chr2;182780263;182780264;+	CRCX+ enrichment	unchange
2bc11764_GAC_6.7	2bc11764_GAC_6	905/1361/1046	1227/1268/1201	0.65727	0.34273	0.0812421	TRUE	TRUE	| SSFA2 |	FALSE	missense_variant	chr2;182780263;182780264;+	unchange	unchange
2bc11766_GAC_1.7	2bc11766_GAC_1	938/797/697	725/986/880	0.77761	0.22239	0.254206	TRUE	TRUE	| SSFA2 |	FALSE	missense_variant	chr2;182780848;182780849;+	unchange	unchange
2bc11774_GAC_3.5	2bc11774_GAC_3	633/696/630	855/522/701	0.57667	0.42333	-0.00927534	TRUE	TRUE	| DNAJC10 |	FALSE	3_prime_UTR_variant	chr2;183642240;183642241;+	unchange	unchange
2bc11774_GAC_3.8	2bc11774_GAC_3	842/998/917	1009/1110/1023	0.5958	0.4042	0.0756732	TRUE	TRUE	| DNAJC10 |	FALSE	3_prime_UTR_variant	chr2;183642240;183642241;+	unchange	unchange
2bc11818_GAC_1.5	2bc11818_GAC_1	286/776/711	757/613/686	0.49304	0.50696	-0.13378	TRUE	TRUE	| NAB1 |	FALSE	missense_variant	chr2;191524122;191524123;+	unchange	unchange
2bc11818_GAC_1.6	2bc11818_GAC_1	748/1336/557	995/551/583	0.073494	0.92651	-0.031336	TRUE	TRUE	| NAB1 |	FALSE	missense_variant	chr2;191524122;191524123;+	unchange	unchange
2bc1183_GAC_4.4	2bc1183_GAC_4	496/996/691	392/676/456	0.068379	0.93162	-0.681791	TRUE	TRUE	| PRCC |	chr1;156756400;156756500	missense_variant	chr1;156756453;156756454;+	unchange	unchange
2bc11831_AAC_1.7	2bc11831_AAC_1	611/433/484	664/541/955	0.65715	0.34285	0.504616	TRUE	TRUE	| SLC39A10 |	FALSE	synonymous_variant	chr2;196544963;196544964;+	unchange	unchange
2bc11831_AAC_2.7	2bc11831_AAC_2	103/473/567	462/459/513	0.61922	0.38078	0.140008	TRUE	TRUE	| SLC39A10 |	FALSE	synonymous_variant	chr2;196545017;196545018;+	unchange	unchange
2bc11831_AAC_2.8	2bc11831_AAC_2	448/974/668	551/366/930	0.10236	0.89764	-0.144441	TRUE	TRUE	| SLC39A10 |	FALSE	synonymous_variant	chr2;196545017;196545018;+	unchange	unchange
2bc11831_AAC_3.8	2bc11831_AAC_3	468/1059/1130	555/876/912	0.39604	0.60396	-0.197015	TRUE	TRUE	| SLC39A10 |	FALSE	missense_variant	chr2;196545024;196545025;+	unchange	unchange
2bc11834_AAC_2.5	2bc11834_AAC_2	530/935/775	884/913/506	0.44249	0.55751	0.149003	TRUE	TRUE	| SLC39A10 |	FALSE	synonymous_variant	chr2;196545542;196545543;+	unchange	unchange
2bc11834_AAC_2.6	2bc11834_AAC_2	199/532/562	426/519/653	0.63292	0.36708	0.147663	TRUE	TRUE	| SLC39A10 |	FALSE	synonymous_variant	chr2;196545542;196545543;+	unchange	unchange
2bc11842_GAC_2.4	2bc11842_GAC_2	430/1344/814	732/799/741	0.2753	0.7247	-0.217695	TRUE	TRUE	| HSPE1-MOB4 |	FALSE	5_prime_UTR_variant	chr2;198380799;198380800;+	unchange	unchange
2bc11846_GAC_1.4	2bc11846_GAC_1	1054/1825/1391	1532/1191/799	0.11327	0.88673	-0.432369	TRUE	TRUE	| AC011997.1 |	chr2;198571300;198571400	synonymous_variant	chr2;198571805;198571806;+	unchange	unchange
2bc11858_AAC_3.4	2bc11858_AAC_3	591/893/530	501/325/398	0.049608	0.95039	-0.681342	TRUE	TRUE	| C2orf47 |	FALSE	3_prime_UTR_variant	chr2;200828581;200828582;+	CRCX- enrichment	unchange
2bc11875_GAC_2.4	2bc11875_GAC_2	710/1112/1069	604/944/758	0.19219	0.80781	-0.578131	TRUE	TRUE	| NIF3L1 |	FALSE	missense_variant	chr2;201756814;201756815;+	unchange	unchange
2bc11875_GAC_2.7	2bc11875_GAC_2	390/667/848	833/676/878	0.83191	0.16809	0.202691	TRUE	TRUE	| NIF3L1 |	FALSE	missense_variant	chr2;201756814;201756815;+	unchange	unchange
2bc11875_GAC_5.4	2bc11875_GAC_5	825/1169/1266	1416/834/1268	0.85829	0.14171	-0.079862	TRUE	TRUE	| NIF3L1 |	FALSE	missense_variant	chr2;201756880;201756881;+	unchange	unchange
2bc11878_GAC_5.5	2bc11878_GAC_5	404/164/724	547/337/312	0.15194	0.84806	-0.00580872	TRUE	TRUE	| CFLAR |	FALSE	5_prime_UTR_variant	chr2;201981035;201981036;+	unchange	unchange
2bc11884_GAC_1.4	2bc11884_GAC_1	685/807/750	578/831/358	0.064312	0.93569	-0.688029	TRUE	TRUE	| CFLAR |	FALSE	missense_variant	chr2;201994703;201994704;+	unchange	unchange
2bc11884_GAC_1.5	2bc11884_GAC_1	972/560/389	655/592/356	0.73408	0.26592	-0.210032	TRUE	TRUE	| CFLAR |	FALSE	missense_variant	chr2;201994703;201994704;+	unchange	unchange
2bc11901_GAC_1.4	2bc11901_GAC_1	1028/595/825	1024/1080/1022	0.76727	0.23273	0.22679	TRUE	TRUE	| STRADB |	FALSE	3_prime_UTR_variant	chr2;202344878;202344879;+	unchange	unchange
2bc11902_GAC_4.6	2bc11902_GAC_4	839/1869/933	1496/978/849	0.41572	0.58428	-0.218252	TRUE	TRUE	| NA |	chr2;202898700;202898800	NA	chr2;202898752;202898753;+	unchange	unchange
2bc11904_GAC_1.4	2bc11904_GAC_1	549/1049/826	1076/1108/566	0.60874	0.39126	0.262298	TRUE	TRUE	| FZD7 |	chr2;202899800;202899900	missense_variant	chr2;202900331;202900332;+	unchange	unchange
2bc11904_GAC_1.7	2bc11904_GAC_1	1591/1064/991	1856/1357/1452	0.96349	0.036509	0.468945	TRUE	TRUE	| FZD7 |	chr2;202899800;202899900	missense_variant	chr2;202900331;202900332;+	unchange	unchange
2bc11905.0_GAC_2.4	2bc11905.0_GAC_2	393/1583/1295	955/1172/1385	0.20237	0.79763	0.0147946	TRUE	TRUE	| FZD7 |	chr2;202900500;202900600	synonymous_variant	chr2;202901058;202901059;+	unchange	unchange
2bc11905.0_GAC_2.5	2bc11905.0_GAC_2	921/941/1236	1285/800/1031	0.41021	0.58979	-0.0508403	TRUE	TRUE	| FZD7 |	chr2;202900500;202900600	synonymous_variant	chr2;202901058;202901059;+	unchange	unchange
2bc11906_GAC_3.4	2bc11906_GAC_3	243/566/712	324/313/723	0.11279	0.88721	-0.0600209	TRUE	TRUE	| FZD7 |	FALSE	3_prime_UTR_variant	chr2;202902230;202902231;+	unchange	unchange
2bc11906_GAC_3.5	2bc11906_GAC_3	696/891/540	620/622/577	0.17199	0.82801	-0.335156	TRUE	TRUE	| FZD7 |	FALSE	3_prime_UTR_variant	chr2;202902230;202902231;+	unchange	unchange
2bc11910_AAC_5.7	2bc11910_AAC_5	690/1715/895	1136/1089/1012	0.61921	0.38079	0.0951104	TRUE	TRUE	| BMPR2 |	FALSE	5_prime_UTR_variant	chr2;203242074;203242075;+	unchange	unchange
2bc11910_AAC_5.8	2bc11910_AAC_5	513/776/424	611/351/679	0.32714	0.67286	-0.190781	TRUE	TRUE	| BMPR2 |	FALSE	5_prime_UTR_variant	chr2;203242074;203242075;+	unchange	unchange
2bc11912_AAC_11.8	2bc11912_AAC_11	2317/3506/2038	2870/2080/2048	0.035795	0.9642	-0.134202	TRUE	TRUE	| BMPR2 |	FALSE	missense_variant	chr2;203420227;203420228;+	unchange	unchange
2bc11912_GAC_13.7	2bc11912_GAC_13	2367/3133/2215	3213/3162/1934	0.63044	0.36956	-0.00213299	TRUE	TRUE	| BMPR2 |	FALSE	synonymous_variant	chr2;203420244;203420245;+	unchange	unchange
2bc11915_AAC_3.7	2bc11915_AAC_3	1133/1028/1047	1545/1412/1269	0.83761	0.16239	0.195291	TRUE	TRUE	| BMPR2 |	FALSE	missense_variant	chr2;203420854;203420855;+	unchange	unchange
2bc11915_AAC_3.8	2bc11915_AAC_3	1235/935/1105	1199/1007/1661	0.28881	0.71119	0.29038	TRUE	TRUE	| BMPR2 |	FALSE	missense_variant	chr2;203420854;203420855;+	unchange	unchange
2bc11928_GAC_1.6	2bc11928_GAC_1	1172/718/782	1081/778/667	0.34492	0.65508	-0.311621	TRUE	TRUE	| ABI2 |	FALSE	missense_variant	chr2;204291986;204291987;+	unchange	unchange
2bc11928_GAC_1.7	2bc11928_GAC_1	1470/2372/604	1863/1196/930	0.024778	0.97522	-0.101183	TRUE	TRUE	| ABI2 |	FALSE	missense_variant	chr2;204291986;204291987;+	unchange	unchange
2bc11928_GAC_2.7	2bc11928_GAC_2	1013/1091/1491	1390/1391/1602	0.73045	0.26955	0.0214546	TRUE	TRUE	| ABI2 |	FALSE	missense_variant	chr2;204292021;204292022;+	unchange	unchange
2bc11928_GAC_2.8	2bc11928_GAC_2	224/1187/854	1033/823/1037	0.47968	0.52032	0.197969	TRUE	TRUE	| ABI2 |	FALSE	missense_variant	chr2;204292021;204292022;+	unchange	unchange
2bc1193_AAC_3.5	2bc1193_AAC_3	568/677/773	550/628/632	0.35958	0.64042	-0.372683	TRUE	TRUE	| NCSTN |	FALSE	3_prime_UTR_variant	chr1;160328195;160328196;+	unchange	unchange
2bc1193_AAC_3.6	2bc1193_AAC_3	1197/2103/981	1256/1590/1503	0.64175	0.35825	-0.220068	TRUE	TRUE	| NCSTN |	FALSE	3_prime_UTR_variant	chr1;160328195;160328196;+	unchange	unchange
2bc11930_GAC_5.4	2bc11930_GAC_5	371/828/504	616/464/410	0.28884	0.71116	-0.379939	TRUE	TRUE	| ABI2 |	FALSE	3_prime_UTR_variant	chr2;204292372;204292373;+	unchange	unchange
2bc11930_GAC_5.5	2bc11930_GAC_5	368/701/714	367/557/832	0.3628	0.6372	-0.148383	TRUE	TRUE	| ABI2 |	FALSE	3_prime_UTR_variant	chr2;204292372;204292373;+	unchange	unchange
2bc11935_GAC_1.5	2bc11935_GAC_1	850/1861/1390	1211/1305/1654	0.2122	0.7878	0.0676699	TRUE	TRUE	| NRP2 |	FALSE	5_prime_UTR_variant	chr2;206547866;206547867;+	unchange	unchange
2bc11941_GAC_5.4	2bc11941_GAC_5	648/465/517	637/732/631	0.70128	0.29872	0.205336	TRUE	TRUE	| NRP2 |	FALSE	intron_variant	chr2;206642266;206642267;+	unchange	unchange
2bc11941_GAC_5.5	2bc11941_GAC_5	538/431/608	710/767/544	0.45697	0.54303	-0.0427814	TRUE	TRUE	| NRP2 |	FALSE	intron_variant	chr2;206642266;206642267;+	unchange	unchange
2bc11942_AAC_7.4	2bc11942_AAC_7	321/700/764	628/628/635	0.52669	0.47331	0.0267641	TRUE	TRUE	| NRP2 |	chr2;206659900;206660000	3_prime_UTR_variant	chr2;206659886;206659887;+	unchange	unchange
2bc11942_GAC_5.4	2bc11942_GAC_5	1209/1666/1171	1113/1014/1147	0.04905	0.95095	-0.532976	TRUE	TRUE	| NRP2 |	chr2;206659900;206660000	3_prime_UTR_variant	chr2;206659806;206659807;+	unchange	unchange
2bc11974_AAC_3.4	2bc11974_AAC_3	1270/2117/1212	1767/1310/1158	0.19625	0.80375	-0.147894	TRUE	TRUE	| CCNYL1 |	FALSE	3_prime_UTR_variant	chr2;208618561;208618562;+	unchange	unchange
2bc11980_GAC_2.7	2bc11980_GAC_2	1131/1749/869	1556/1156/919	0.19753	0.80247	-0.00143063	TRUE	TRUE	| PIKFYVE |	FALSE	missense_variant	chr2;209219973;209219974;+	unchange	unchange
2bc11990_GAC_1.5	2bc11990_GAC_1	1441/1309/1098	1966/1243/1424	0.86472	0.13528	0.108716	TRUE	TRUE	| ATIC |	FALSE	non_coding_transcript_exon_variant	chr2;216211671;216211672;+	unchange	unchange
2bc12005_GAC_1.4	2bc12005_GAC_1	527/1038/739	584/636/1243	0.18774	0.81226	-0.294829	TRUE	TRUE	| PNKD |	FALSE	3_prime_UTR_variant	chr2;219209865;219209866;+	unchange	unchange
2bc12005_GAC_1.5	2bc12005_GAC_1	154/423/607	463/563/325	0.62919	0.37081	0.595832	TRUE	TRUE	| PNKD |	FALSE	3_prime_UTR_variant	chr2;219209865;219209866;+	unchange	unchange
2bc12006_GAC_1.4	2bc12006_GAC_1	927/1418/839	1144/899/1008	0.33069	0.66931	-0.139548	TRUE	TRUE	| PNKD |	FALSE	3_prime_UTR_variant	chr2;219210015;219210016;+	unchange	unchange
2bc12006_GAC_1.5	2bc12006_GAC_1	1251/2214/1061	1663/1543/1240	0.45193	0.54807	-0.0322879	TRUE	TRUE	| PNKD |	FALSE	3_prime_UTR_variant	chr2;219210015;219210016;+	unchange	unchange
2bc12006_GAC_1.6	2bc12006_GAC_1	1983/2396/1267	2378/2003/850	0.37395	0.62605	-0.18093	TRUE	TRUE	| PNKD |	FALSE	3_prime_UTR_variant	chr2;219210015;219210016;+	unchange	unchange
2bc12006_GAC_1.7	2bc12006_GAC_1	815/1298/1182	1669/1310/1141	0.75701	0.24299	0.196631	TRUE	TRUE	| PNKD |	FALSE	3_prime_UTR_variant	chr2;219210015;219210016;+	unchange	unchange
2bc12009_GAC_3.6	2bc12009_GAC_3	1229/2002/1247	1536/1716/1670	0.78054	0.21946	-0.039038	TRUE	TRUE	| RQCD1 |	FALSE	5_prime_UTR_variant	chr2;219433475;219433476;+	unchange	unchange
2bc12014_GAC_1.4	2bc12014_GAC_1	262/586/609	523/447/334	0.32893	0.67107	-0.207271	TRUE	TRUE	| BCS1L |	FALSE	missense_variant	chr2;219525723;219525724;+	unchange	unchange
2bc12017_GAC_2.4	2bc12017_GAC_2	1062/1558/981	1216/1354/1337	0.58748	0.41252	-0.0191131	TRUE	TRUE	| STK36 |	FALSE	3_prime_UTR_variant	chr2;219567018;219567019;+	unchange	unchange
2bc1202_AAC_2.6	2bc1202_AAC_2	471/1699/886	691/883/739	0.17364	0.82636	-0.343872	TRUE	TRUE	| NIT1 |	FALSE	3_prime_UTR_variant	chr1;161090668;161090669;+	unchange	unchange
2bc12026_AAC_3.7	2bc12026_AAC_3	1030/1348/1289	1788/1362/1321	0.67465	0.32535	0.198261	TRUE	TRUE	| FAM134A |	chr2;220046800;220046900	missense_variant	chr2;220046944;220046945;+	unchange	unchange
2bc12026_AAC_3.8	2bc12026_AAC_3	1514/2041/1341	2081/1974/1640	0.59386	0.40614	0.1352	TRUE	TRUE	| FAM134A |	chr2;220046800;220046900	missense_variant	chr2;220046944;220046945;+	unchange	unchange
2bc12027_GAC_2.4	2bc12027_GAC_2	250/620/469	678/400/393	0.24531	0.75469	-0.337198	TRUE	TRUE	| FAM134A |	chr2;220046800;220046900	missense_variant	chr2;220047190;220047191;+	unchange	unchange
2bc12032_GAC_2.8	2bc12032_GAC_2	1285/2121/1987	1246/1491/1354	0.06965	0.93035	-0.487459	TRUE	TRUE	| ANKZF1 |	FALSE	3_prime_UTR_variant	chr2;220101282;220101283;+	unchange	unchange
2bc12042_GAC_4.6	2bc12042_GAC_4	504/574/652	1283/827/572	0.89064	0.10936	0.710191	TRUE	TRUE	| ACSL3 |	FALSE	missense_variant	chr2;223806343;223806344;+	unchange	unchange
2bc12044.1_GAC_4.7	2bc12044.1_GAC_4	596/1432/1423	2203/1962/2078	0.99778	0.0022212	0.637648	TRUE	TRUE	| MRPL44 |	FALSE	missense_variant	chr2;224824543;224824544;+	CRCX+ enrichment	unchange
2bc12044.1_GAC_7.5	2bc12044.1_GAC_7	1473/2870/1318	2134/1515/1147	0.17614	0.82386	-0.282624	TRUE	TRUE	| MRPL44 |	FALSE	missense_variant	chr2;224824650;224824651;+	unchange	unchange
2bc1205_AAC_2.8	2bc1205_AAC_2	1095/1385/901	999/967/459	0.097136	0.90286	-0.575369	TRUE	TRUE	| USP21 |	chr1;161130600;161130700	synonymous_variant	chr1;161130612;161130613;+	unchange	unchange
2bc12055_AAC_5.6	2bc12055_AAC_5	582/716/558	627/542/468	0.30534	0.69466	-0.335548	TRUE	TRUE	| COL4A3 |	FALSE	3_prime_UTR_variant	chr2;228177119;228177120;+	unchange	unchange
2bc1206_GAC_3.8	2bc1206_GAC_3	950/800/604	1022/713/521	0.51827	0.48173	-0.295404	TRUE	TRUE	| USP21 |	chr1;161130600;161130700	missense_variant	chr1;161130782;161130783;+	unchange	unchange
2bc12063_AAC_3.5	2bc12063_AAC_3	1615/1462/954	1483/1650/965	0.57009	0.42991	-0.0655996	TRUE	TRUE	| C2orf72 |	FALSE	missense_variant	chr2;231911631;231911632;+	unchange	unchange
2bc12063_GAC_4.4	2bc12063_GAC_4	921/1322/493	1268/953/654	0.23441	0.76559	0.0182874	TRUE	TRUE	| C2orf72 |	FALSE	missense_variant	chr2;231911653;231911654;+	unchange	unchange
2bc12063_GAC_4.5	2bc12063_GAC_4	760/960/684	906/525/512	0.06191	0.93809	-0.499992	TRUE	TRUE	| C2orf72 |	FALSE	missense_variant	chr2;231911653;231911654;+	unchange	unchange
2bc12069_GAC_3.4	2bc12069_GAC_3	751/662/576	597/477/694	0.28895	0.71105	-0.289488	TRUE	TRUE	| C2orf72 |	FALSE	3_prime_UTR_variant	chr2;231914195;231914196;+	unchange	unchange
2bc12069_GAC_3.5	2bc12069_GAC_3	546/230/237	852/429/280	0.93954	0.060455	0.198958	TRUE	TRUE	| C2orf72 |	FALSE	3_prime_UTR_variant	chr2;231914195;231914196;+	unchange	unchange
2bc12076_AAC_2.8	2bc12076_AAC_2	871/1601/1166	1352/1369/1048	0.3956	0.6044	-0.0424964	TRUE	TRUE	| B3GNT7 |	chr2;232262500;232262600	missense_variant	chr2;232262599;232262600;+	unchange	unchange
2bc12120_GAC_6.4	2bc12120_GAC_6	1319/1618/1082	1684/1107/1134	0.18012	0.81988	-0.0905467	TRUE	TRUE	| SH3BP4 |	chr2;235950200;235950300	missense_variant	chr2;235949810;235949811;+	unchange	unchange
2bc12127_GAC_6.5	2bc12127_GAC_6	838/1996/710	848/1126/952	0.43909	0.56091	-0.42588	TRUE	TRUE	| SH3BP4 |	chr2;235951400;235951500	missense_variant	chr2;235951507;235951508;+	unchange	unchange
2bc12137_AAC_2.4	2bc12137_AAC_2	672/1429/1474	1579/1724/2295	0.96751	0.032491	0.556618	TRUE	TRUE	| AGAP1 |	chr2;237032900;237033000	3_prime_UTR_variant	chr2;237032926;237032927;+	unchange	unchange
2bc12137_AAC_2.5	2bc12137_AAC_2	2105/1905/1313	1439/1544/1392	0.21591	0.78409	-0.119764	TRUE	TRUE	| AGAP1 |	chr2;237032900;237033000	3_prime_UTR_variant	chr2;237032926;237032927;+	unchange	unchange
2bc12137_AAC_2.6	2bc12137_AAC_2	1512/2190/2173	2075/2163/2187	0.76991	0.23009	0.0136589	TRUE	TRUE	| AGAP1 |	chr2;237032900;237033000	3_prime_UTR_variant	chr2;237032926;237032927;+	unchange	unchange
2bc12137_GAC_9.6	2bc12137_GAC_9	799/687/562	717/638/1014	0.56041	0.43959	0.0766008	TRUE	TRUE	| AGAP1 |	chr2;237032900;237033000	3_prime_UTR_variant	chr2;237033089;237033090;+	unchange	unchange
2bc1215_AAC_2.4	2bc1215_AAC_2	237/114/496	145/270/525	0.42909	0.57091	-0.000162012	TRUE	TRUE	| DUSP12 |	FALSE	3_prime_UTR_variant	chr1;161726737;161726738;+	unchange	unchange
2bc12155_AAC_7.4	2bc12155_AAC_7	84/110/208	56/143/79	0.33815	0.66185	-1.02796	FALSE	FALSE	| LRRFIP1 |	FALSE	3_prime_UTR_variant	chr2;238688757;238688758;+	unchange	unchange
2bc12168_GAC_1.7	2bc12168_GAC_1	1802/4068/1870	2856/2822/1892	0.85806	0.14194	-0.0652655	TRUE	TRUE	| ASB1 |	FALSE	3_prime_UTR_variant	chr2;239359398;239359399;+	unchange	unchange
2bc12168_GAC_1.8	2bc12168_GAC_1	1005/1515/2005	1625/1682/1606	0.90049	0.099511	0.25025	TRUE	TRUE	| ASB1 |	FALSE	3_prime_UTR_variant	chr2;239359398;239359399;+	unchange	unchange
2bc12205.1_AAC_1.5	2bc12205.1_AAC_1	488/1061/360	836/349/558	0.4612	0.5388	0.333628	TRUE	TRUE	| ZCCHC3 |	chr20;278500;278600	missense_variant	chr20;278951;278952;+	unchange	unchange
2bc12205.1_AAC_1.8	2bc12205.1_AAC_1	815/1136/713	1224/687/779	0.2012	0.7988	0.0455819	TRUE	TRUE	| ZCCHC3 |	chr20;278500;278600	missense_variant	chr20;278951;278952;+	unchange	unchange
2bc12205.1_GAC_2.4	2bc12205.1_GAC_2	1930/2614/2105	2251/1667/1449	0.032057	0.96794	-0.465651	TRUE	TRUE	| ZCCHC3 |	chr20;278500;278600	missense_variant	chr20;278989;278990;+	unchange	unchange
2bc12205.1_GAC_9.4	2bc12205.1_GAC_9	1082/402/926	1012/1099/829	0.31409	0.68591	-0.241779	TRUE	TRUE	| ZCCHC3 |	chr20;278500;278600	missense_variant	chr20;279088;279089;+	unchange	unchange
2bc12206_GAC_3.4	2bc12206_GAC_3	698/802/1158	1001/819/1240	0.5905	0.4095	0.0771488	TRUE	TRUE	| ZCCHC3 |	chr20;278700;278800	missense_variant	chr20;279281;279282;+	unchange	unchange
2bc12206_GAC_3.5	2bc12206_GAC_3	871/811/1244	1924/1648/815	0.99435	0.0056467	0.70037	TRUE	TRUE	| ZCCHC3 |	chr20;278700;278800	missense_variant	chr20;279281;279282;+	CRCX+ enrichment	unchange
2bc12206_GAC_3.6	2bc12206_GAC_3	782/1098/659	1843/1688/1127	0.99936	0.00063735	0.793821	TRUE	TRUE	| ZCCHC3 |	chr20;278700;278800	missense_variant	chr20;279281;279282;+	CRCX+ enrichment	unchange
2bc12209_GAC_1.4	2bc12209_GAC_1	538/276/621	798/385/288	0.062932	0.93707	0.125788	TRUE	TRUE	| ZCCHC3 |	FALSE	3_prime_UTR_variant	chr20;280083;280084;+	unchange	unchange
2bc1221_AAC_5.5	2bc1221_AAC_5	783/523/533	625/420/603	0.44149	0.55851	-0.133067	TRUE	TRUE	| UAP1 |	FALSE	synonymous_variant	chr1;162535953;162535954;+	unchange	unchange
2bc12214_GAC_4.7	2bc12214_GAC_4	1641/2559/2913	3385/2642/2550	0.87428	0.12572	0.229405	TRUE	TRUE	| SOX12 |	chr20;307000;307100	missense_variant	chr20;307433;307434;+	unchange	unchange
2bc12221_GAC_1.6	2bc12221_GAC_1	1110/1228/1031	874/1303/636	0.071991	0.92801	-0.779085	TRUE	TRUE	| NRSN2 |	FALSE	missense_variant	chr20;334252;334253;+	unchange	unchange
2bc12221_GAC_1.7	2bc12221_GAC_1	793/1575/1505	2090/1880/1982	0.96817	0.031829	0.438735	TRUE	TRUE	| NRSN2 |	FALSE	missense_variant	chr20;334252;334253;+	unchange	unchange
2bc12225_GAC_5.4	2bc12225_GAC_5	444/606/464	720/527/568	0.63847	0.36153	0.209627	TRUE	TRUE	| TRIB3 |	chr20;377300;377400	missense_variant	chr20;377284;377285;+	unchange	unchange
2bc12225_GAC_5.7	2bc12225_GAC_5	539/691/739	756/605/376	0.38204	0.61796	-0.00839614	TRUE	TRUE	| TRIB3 |	chr20;377300;377400	missense_variant	chr20;377284;377285;+	unchange	unchange
2bc12243_GAC_2.8	2bc12243_GAC_2	1909/671/1229	1548/1118/1187	0.3257	0.6743	-0.132304	TRUE	TRUE	| PSMF1 |	FALSE	3_prime_UTR_variant	chr20;1146319;1146320;+	unchange	unchange
2bc12253_GAC_1.4	2bc12253_GAC_1	2066/2955/2226	2272/2313/2443	0.28271	0.71729	-0.170038	TRUE	TRUE	| SIRPA |	chr20;1918800;1918900	3_prime_UTR_variant	chr20;1918439;1918440;+	unchange	unchange
2bc12253_GAC_1.5	2bc12253_GAC_1	1085/1385/1125	1422/1074/899	0.25683	0.74317	-0.183538	TRUE	TRUE	| SIRPA |	chr20;1918800;1918900	3_prime_UTR_variant	chr20;1918439;1918440;+	unchange	unchange
2bc12254_AAC_2.4	2bc12254_AAC_2	1152/1575/946	1647/1349/1280	0.44312	0.55688	0.0727056	TRUE	TRUE	| SIRPA |	chr20;1918800;1918900	3_prime_UTR_variant	chr20;1918742;1918743;+	unchange	unchange
2bc1226_GAC_2.4	2bc1226_GAC_2	339/634/382	401/433/805	0.53604	0.46396	-0.200677	TRUE	TRUE	| PBX1 |	chr1;164529100;164529200	missense_variant	chr1;164529155;164529156;+	unchange	unchange
2bc1226_GAC_2.7	2bc1226_GAC_2	727/615/735	898/629/547	0.18354	0.81646	-0.138234	TRUE	TRUE	| PBX1 |	chr1;164529100;164529200	missense_variant	chr1;164529155;164529156;+	unchange	unchange
2bc1226_GAC_2.8	2bc1226_GAC_2	519/787/230	583/533/427	0.26395	0.73605	-0.275233	TRUE	TRUE	| PBX1 |	chr1;164529100;164529200	missense_variant	chr1;164529155;164529156;+	unchange	unchange
2bc12262.1_GAC_2.5	2bc12262.1_GAC_2	298/872/851	899/714/1228	0.5817	0.4183	0.44694	TRUE	TRUE	| STK35 |	chr20;2097500;2097600	synonymous_variant	chr20;2097705;2097706;+	unchange	unchange
2bc12262.1_GAC_2.8	2bc12262.1_GAC_2	688/1058/1107	1613/1022/1370	0.989	0.011001	0.225381	TRUE	TRUE	| STK35 |	chr20;2097500;2097600	synonymous_variant	chr20;2097705;2097706;+	unchange	unchange
2bc12262.1_GAC_4.7	2bc12262.1_GAC_4	658/817/519	909/674/720	0.56069	0.43931	0.0231984	TRUE	TRUE	| STK35 |	chr20;2097500;2097600	missense_variant	chr20;2097782;2097783;+	unchange	unchange
2bc12262.1_GAC_6.7	2bc12262.1_GAC_6	769/1103/638	689/793/572	0.068704	0.9313	-0.292686	TRUE	TRUE	| STK35 |	chr20;2097500;2097600	missense_variant	chr20;2097811;2097812;+	unchange	unchange
2bc12262.1_GAC_6.8	2bc12262.1_GAC_6	731/1057/1091	561/932/1531	0.50213	0.49787	0.00178091	TRUE	TRUE	| STK35 |	chr20;2097500;2097600	missense_variant	chr20;2097811;2097812;+	unchange	unchange
2bc12262.1_GAC_8.5	2bc12262.1_GAC_8	786/805/649	1202/852/405	0.77128	0.22872	0.169841	TRUE	TRUE	| STK35 |	chr20;2097500;2097600	missense_variant	chr20;2097829;2097830;+	unchange	unchange
2bc12262.2_GAC_3.7	2bc12262.2_GAC_3	908/1762/1752	1529/1374/1576	0.26453	0.73547	-0.175477	TRUE	TRUE	| STK35 |	chr20;2097500;2097600	missense_variant	chr20;2097904;2097905;+	unchange	unchange
2bc12262.2_GAC_3.8	2bc12262.2_GAC_3	1028/2117/1445	1745/1126/1497	0.45278	0.54722	-0.0311346	TRUE	TRUE	| STK35 |	chr20;2097500;2097600	missense_variant	chr20;2097904;2097905;+	unchange	unchange
2bc12263_GAC_3.6	2bc12263_GAC_3	877/1042/615	961/638/832	0.39972	0.60028	-0.311035	TRUE	TRUE	| STK35 |	chr20;2124900;2125000	3_prime_UTR_variant	chr20;2124665;2124666;+	unchange	unchange
2bc12264_AAC_1.4	2bc12264_AAC_1	853/1255/1267	1094/861/1246	0.30181	0.69819	-0.106252	TRUE	TRUE	| STK35 |	chr20;2124900;2125000	3_prime_UTR_variant	chr20;2124895;2124896;+	unchange	unchange
2bc12267_GAC_2.5	2bc12267_GAC_2	489/1131/686	446/491/531	0.084554	0.91545	-0.575785	TRUE	TRUE	| STK35 |	chr20;2124900;2125000	3_prime_UTR_variant	chr20;2125425;2125426;+	unchange	unchange
2bc12267_GAC_2.6	2bc12267_GAC_2	1758/1588/1244	1594/1854/1187	0.5505	0.4495	-0.149806	TRUE	TRUE	| STK35 |	chr20;2124900;2125000	3_prime_UTR_variant	chr20;2125425;2125426;+	unchange	unchange
2bc12273_GAC_5.4	2bc12273_GAC_5	140/693/713	391/408/369	0.09208	0.90792	-0.580932	TRUE	TRUE	| MRPS26 |	chr20;3028400;3028500	missense_variant	chr20;3028507;3028508;+	unchange	unchange
2bc12274_GAC_1.5	2bc12274_GAC_1	516/845/529	1123/771/678	0.79056	0.20944	0.275878	TRUE	TRUE	| ATRN |	chr20;3627500;3627600	missense_variant	chr20;3627482;3627483;+	unchange	unchange
2bc12274_GAC_1.6	2bc12274_GAC_1	1662/2021/1571	1985/1814/1566	0.50514	0.49486	-0.0867383	TRUE	TRUE	| ATRN |	chr20;3627500;3627600	missense_variant	chr20;3627482;3627483;+	unchange	unchange
2bc12274_GAC_1.7	2bc12274_GAC_1	615/1443/972	1046/862/1475	0.28823	0.71177	0.32323	TRUE	TRUE	| ATRN |	chr20;3627500;3627600	missense_variant	chr20;3627482;3627483;+	unchange	unchange
2bc12276_AAC_1.6	2bc12276_AAC_1	791/1143/765	806/1221/906	0.45456	0.54544	0.161912	TRUE	TRUE	| ATRN |	chr20;3627500;3627600	3_prime_UTR_variant	chr20;3627780;3627781;+	unchange	unchange
2bc1228_GAC_2.5	2bc1228_GAC_2	691/702/1007	805/952/739	0.35382	0.64618	-0.222691	TRUE	TRUE	| PBX1 |	FALSE	3_prime_UTR_variant	chr1;164853902;164853903;+	unchange	unchange
2bc12288_GAC_1.4	2bc12288_GAC_1	399/468/851	529/270/589	0.46797	0.53203	-0.610195	TRUE	TRUE	| CDC25B |	FALSE	3_prime_UTR_variant	chr20;3786579;3786580;+	unchange	unchange
2bc12292_GAC_1.5	2bc12292_GAC_1	1364/1135/1142	1260/1232/1439	0.4621	0.5379	0.251365	TRUE	TRUE	| MAVS |	chr20;3846900;3847000	3_prime_UTR_variant	chr20;3846916;3846917;+	unchange	unchange
2bc12295_AAC_4.5	2bc12295_AAC_4	747/665/690	951/684/1091	0.69068	0.30932	0.223996	TRUE	TRUE	| NA |	chr20;3854500;3854600	NA	chr20;3854459;3854460;+	unchange	unchange
2bc12298_GAC_1.4	2bc12298_GAC_1	1365/2327/1001	1417/1330/1325	0.1251	0.8749	-0.389055	TRUE	TRUE	| PANK2 |	FALSE	5_prime_UTR_variant	chr20;3888737;3888738;+	unchange	unchange
2bc1230_AAC_10.5	2bc1230_AAC_10	278/737/214	652/701/1097	0.9981	0.0018962	0.786793	TRUE	TRUE	| UCK2 |	FALSE	3_prime_UTR_variant	chr1;165877264;165877265;+	CRCX+ enrichment	unchange
2bc1230_GAC_1.5	2bc1230_GAC_1	128/205/341	459/331/425	0.99537	0.0046302	0.874562	TRUE	TRUE	| UCK2 |	FALSE	3_prime_UTR_variant	chr1;165877097;165877098;+	CRCX+ enrichment	unchange
2bc1230_GAC_1.8	2bc1230_GAC_1	832/917/818	825/984/673	0.22617	0.77383	-0.363634	TRUE	TRUE	| UCK2 |	FALSE	3_prime_UTR_variant	chr1;165877097;165877098;+	unchange	unchange
2bc12309_GAC_5.4	2bc12309_GAC_5	1047/1038/834	1135/1323/967	0.68522	0.31478	0.131329	TRUE	TRUE	| SMOX |	chr20;4163000;4163100	missense_variant	chr20;4163081;4163082;+	unchange	unchange
2bc12309_GAC_5.7	2bc12309_GAC_5	992/1531/1394	2342/1990/1549	0.99288	0.007119	0.561649	TRUE	TRUE	| SMOX |	chr20;4163000;4163100	missense_variant	chr20;4163081;4163082;+	unchange	unchange
2bc12312.1_AAC_4.8	2bc12312.1_AAC_4	822/2029/978	1981/1586/1558	0.99041	0.0095876	0.58965	TRUE	TRUE	| PRNP |	FALSE	missense_variant	chr20;4680341;4680342;+	CRCX+ enrichment	unchange
2bc12313_GAC_4.4	2bc12313_GAC_4	1053/602/906	1248/1139/948	0.71288	0.28712	-0.0167633	TRUE	TRUE	| PRNP |	FALSE	3_prime_UTR_variant	chr20;4680911;4680912;+	unchange	unchange
2bc12314_GAC_5.4	2bc12314_GAC_5	343/599/525	473/529/792	0.50355	0.49645	0.0206373	TRUE	TRUE	| PRNP |	FALSE	3_prime_UTR_variant	chr20;4681340;4681341;+	unchange	unchange
2bc12314_GAC_5.5	2bc12314_GAC_5	474/447/886	713/466/607	0.62181	0.37819	0.146021	TRUE	TRUE	| PRNP |	FALSE	3_prime_UTR_variant	chr20;4681340;4681341;+	unchange	unchange
2bc12315_AAC_4.4	2bc12315_AAC_4	370/573/962	858/334/854	0.95775	0.042251	-0.25394	TRUE	TRUE	| CDS2 |	chr20;5170800;5170900	3_prime_UTR_variant	chr20;5170907;5170908;+	unchange	unchange
2bc12315_AAC_4.8	2bc12315_AAC_4	628/623/695	777/821/823	0.6154	0.3846	0.16174	TRUE	TRUE	| CDS2 |	chr20;5170800;5170900	3_prime_UTR_variant	chr20;5170907;5170908;+	unchange	unchange
2bc1233_GAC_2.4	2bc1233_GAC_2	613/845/577	1172/1138/459	0.94785	0.052145	0.492019	TRUE	TRUE	| POGK |	chr1;166818600;166818700	missense_variant	chr1;166819146;166819147;+	unchange	unchange
2bc1233_GAC_2.8	2bc1233_GAC_2	1164/1924/1133	1662/1197/1421	0.58005	0.41995	0.0708351	TRUE	TRUE	| POGK |	chr1;166818600;166818700	missense_variant	chr1;166819146;166819147;+	unchange	unchange
2bc1233_GAC_3.5	2bc1233_GAC_3	922/952/433	906/934/818	0.52254	0.47746	0.155815	TRUE	TRUE	| POGK |	chr1;166818600;166818700	missense_variant	chr1;166819158;166819159;+	unchange	unchange
2bc12331_GAC_2.8	2bc12331_GAC_2	747/835/646	594/700/734	0.4258	0.5742	-0.0710668	TRUE	TRUE	| MCM8 |	FALSE	3_prime_UTR_variant	chr20;5975041;5975042;+	unchange	unchange
2bc12338_GAC_1.6	2bc12338_GAC_1	425/620/768	545/615/568	0.60777	0.39223	-0.0842009	TRUE	TRUE	| BMP2 |	chr20;6748700;6748800	5_prime_UTR_variant	chr20;6749210;6749211;+	unchange	unchange
2bc12338_GAC_1.7	2bc12338_GAC_1	910/1057/376	1225/964/597	0.5614	0.4386	0.0504841	TRUE	TRUE	| BMP2 |	chr20;6748700;6748800	5_prime_UTR_variant	chr20;6749210;6749211;+	unchange	unchange
2bc12340_GAC_11.6	2bc12340_GAC_11	427/985/538	383/620/411	0.16354	0.83646	-0.484501	TRUE	TRUE	| BMP2 |	chr20;6759100;6759200	synonymous_variant	chr20;6759270;6759271;+	unchange	unchange
2bc12340_GAC_5.5	2bc12340_GAC_5	803/883/1179	1113/759/1140	0.53469	0.46531	-0.0349591	TRUE	TRUE	| BMP2 |	chr20;6759100;6759200	synonymous_variant	chr20;6759114;6759115;+	unchange	unchange
2bc12341_GAC_4.8	2bc12341_GAC_4	1065/1547/1216	1193/1232/922	0.15435	0.84565	-0.279254	TRUE	TRUE	| BMP2 |	chr20;6759100;6759200	synonymous_variant	chr20;6759438;6759439;+	unchange	unchange
2bc12342_GAC_6.7	2bc12342_GAC_6	964/777/987	1011/819/742	0.12636	0.87364	-0.374316	TRUE	TRUE	| BMP2 |	chr20;6759400;6759500	3_prime_UTR_variant	chr20;6759851;6759852;+	unchange	unchange
2bc1237_AAC_1.4	2bc1237_AAC_1	369/271/913	817/739/1006	0.97633	0.023667	0.703721	TRUE	TRUE	| POGK |	FALSE	3_prime_UTR_variant	chr1;166821829;166821830;+	CRCX+ enrichment	unchange
2bc1237_AAC_1.5	2bc1237_AAC_1	505/365/357	595/363/467	0.7532	0.2468	0.175428	TRUE	TRUE	| POGK |	FALSE	3_prime_UTR_variant	chr1;166821829;166821830;+	unchange	unchange
2bc12379_AAC_6.8	2bc12379_AAC_6	589/906/922	844/954/825	0.61792	0.38208	0.0759811	TRUE	TRUE	| OVOL2 |	chr20;17950700;17950800	synonymous_variant	chr20;17950960;17950961;+	unchange	unchange
2bc12383_AAC_2.8	2bc12383_AAC_2	897/1584/910	1711/1361/1160	0.87132	0.12868	0.268047	TRUE	TRUE	| PET117 |	chr20;18123300;18123400	3_prime_UTR_variant	chr20;18123364;18123365;+	unchange	unchange
2bc12383_GAC_4.5	2bc12383_GAC_4	1082/1142/573	933/1104/716	0.22719	0.77281	0.134532	TRUE	TRUE	| PET117 |	chr20;18123300;18123400	3_prime_UTR_variant	chr20;18123381;18123382;+	unchange	unchange
2bc12388_GAC_5.4	2bc12388_GAC_5	300/376/563	458/475/465	0.79759	0.20241	0.167391	TRUE	TRUE	| CSRP2BP |	chr20;18143300;18143400	synonymous_variant	chr20;18143411;18143412;+	unchange	unchange
2bc12388_GAC_5.5	2bc12388_GAC_5	723/185/509	609/820/438	0.46918	0.53082	-0.298874	TRUE	TRUE	| CSRP2BP |	chr20;18143300;18143400	synonymous_variant	chr20;18143411;18143412;+	unchange	unchange
2bc12388_GAC_5.6	2bc12388_GAC_5	1211/1474/1148	1614/1100/1587	0.72359	0.27641	-0.0285526	TRUE	TRUE	| CSRP2BP |	chr20;18143300;18143400	synonymous_variant	chr20;18143411;18143412;+	unchange	unchange
2bc12410_GAC_1.4	2bc12410_GAC_1	817/2170/1188	1887/2253/1306	0.93467	0.065331	0.237507	TRUE	TRUE	| RIN2 |	FALSE	missense_variant	chr20;19981413;19981414;+	unchange	unchange
2bc12411_GAC_2.8	2bc12411_GAC_2	1281/1411/1159	1454/1416/1415	0.71102	0.28898	0.188458	TRUE	TRUE	| RIN2 |	FALSE	3_prime_UTR_variant	chr20;19981698;19981699;+	unchange	unchange
2bc12426_AAC_11.7	2bc12426_AAC_11	1129/1379/1043	1529/1213/874	0.49771	0.50229	-0.00545134	TRUE	TRUE	| GZF1 |	chr20;23350900;23351000	3_prime_UTR_variant	chr20;23351126;23351127;+	unchange	unchange
2bc12426_AAC_11.8	2bc12426_AAC_11	721/871/947	897/858/704	0.35988	0.64012	-0.127886	TRUE	TRUE	| GZF1 |	chr20;23350900;23351000	3_prime_UTR_variant	chr20;23351126;23351127;+	unchange	unchange
2bc12432_AAC_2.6	2bc12432_AAC_2	1012/1212/1372	1707/1596/1529	0.92072	0.079278	0.31126	TRUE	TRUE	| ENTPD6 |	chr20;25206400;25206500	3_prime_UTR_variant	chr20;25206715;25206716;+	unchange	unchange
2bc12450_GAC_2.4	2bc12450_GAC_2	645/1534/1235	1361/1289/1132	0.31272	0.68728	-0.0676918	TRUE	TRUE	| TM9SF4 |	chr20;30753200;30753300	missense_variant	chr20;30753242;30753243;+	unchange	unchange
2bc12450_GAC_4.4	2bc12450_GAC_4	767/1082/755	1376/659/1273	0.91792	0.082077	0.400188	TRUE	TRUE	| TM9SF4 |	chr20;30753200;30753300	3_prime_UTR_variant	chr20;30753284;30753285;+	unchange	unchange
2bc12456_GAC_2.4	2bc12456_GAC_2	1378/2069/1362	2080/1689/1338	0.50767	0.49233	-0.107788	TRUE	TRUE	| POFUT1 |	chr20;30822500;30822600	missense_variant	chr20;30822432;30822433;+	unchange	unchange
2bc12456_GAC_2.5	2bc12456_GAC_2	543/1224/530	1501/1713/594	0.99994	6.3238e-05	0.668276	TRUE	TRUE	| POFUT1 |	chr20;30822500;30822600	missense_variant	chr20;30822432;30822433;+	CRCX+ enrichment	unchange
2bc12457_GAC_3.7	2bc12457_GAC_3	1240/1630/1166	1604/1250/1166	0.24668	0.75332	-0.0821393	TRUE	TRUE	| POFUT1 |	chr20;30822500;30822600	3_prime_UTR_variant	chr20;30822622;30822623;+	unchange	unchange
2bc12457_GAC_3.8	2bc12457_GAC_3	1376/1547/1327	1700/1674/1091	0.59853	0.40147	-0.13794	TRUE	TRUE	| POFUT1 |	chr20;30822500;30822600	3_prime_UTR_variant	chr20;30822622;30822623;+	unchange	unchange
2bc12457_GAC_4.8	2bc12457_GAC_4	787/985/887	1294/1164/882	0.8219	0.1781	0.274408	TRUE	TRUE	| POFUT1 |	chr20;30822500;30822600	3_prime_UTR_variant	chr20;30822646;30822647;+	unchange	unchange
2bc12464_AAC_9.4	2bc12464_AAC_9	297/445/578	625/510/690	0.89586	0.10414	0.380046	TRUE	TRUE	| KIF3B |	FALSE	missense_variant	chr20;30898595;30898596;+	unchange	unchange
2bc12464_AAC_9.5	2bc12464_AAC_9	667/1298/709	1135/1031/666	0.84779	0.15221	-0.148892	TRUE	TRUE	| KIF3B |	FALSE	missense_variant	chr20;30898595;30898596;+	unchange	unchange
2bc12464_GAC_2.8	2bc12464_GAC_2	1023/951/1198	1624/1176/942	0.38472	0.61528	0.223751	TRUE	TRUE	| KIF3B |	FALSE	5_prime_UTR_variant	chr20;30898460;30898461;+	unchange	unchange
2bc12465_AAC_2.5	2bc12465_AAC_2	198/316/303	463/307/654	0.88966	0.11034	0.782517	TRUE	TRUE	| KIF3B |	FALSE	synonymous_variant	chr20;30898839;30898840;+	unchange	unchange
2bc12465_AAC_2.6	2bc12465_AAC_2	530/655/347	736/676/493	0.69476	0.30524	0.228883	TRUE	TRUE	| KIF3B |	FALSE	synonymous_variant	chr20;30898839;30898840;+	unchange	unchange
2bc12472_GAC_4.5	2bc12472_GAC_4	348/984/665	690/611/522	0.26147	0.73853	-0.431444	TRUE	TRUE	| KIF3B |	FALSE	3_prime_UTR_variant	chr20;30921523;30921524;+	unchange	unchange
2bc12472_GAC_4.8	2bc12472_GAC_4	1082/649/1016	1503/1305/891	0.78601	0.21399	0.0311502	TRUE	TRUE	| KIF3B |	FALSE	3_prime_UTR_variant	chr20;30921523;30921524;+	unchange	unchange
2bc12473_GAC_1.4	2bc12473_GAC_1	795/813/728	1239/948/685	0.77177	0.22823	0.197155	TRUE	TRUE	| KIF3B |	FALSE	3_prime_UTR_variant	chr20;30921805;30921806;+	unchange	unchange
2bc12473_GAC_1.5	2bc12473_GAC_1	1385/2145/1311	1689/1737/1664	0.54967	0.45033	-0.121025	TRUE	TRUE	| KIF3B |	FALSE	3_prime_UTR_variant	chr20;30921805;30921806;+	unchange	unchange
2bc12476_AAC_6.6	2bc12476_AAC_6	197/459/550	345/599/323	0.30712	0.69288	0.365406	TRUE	TRUE	| KIF3B |	FALSE	3_prime_UTR_variant	chr20;30922452;30922453;+	unchange	unchange
2bc12476_AAC_6.7	2bc12476_AAC_6	434/172/387	253/366/519	0.33524	0.66476	0.341262	TRUE	TRUE	| KIF3B |	FALSE	3_prime_UTR_variant	chr20;30922452;30922453;+	unchange	unchange
2bc12483_GAC_4.4	2bc12483_GAC_4	1121/1540/1085	1594/1623/1246	0.61408	0.38592	0.11747	TRUE	TRUE	| ASXL1 |	FALSE	missense_variant	chr20;31022673;31022674;+	unchange	unchange
2bc12483_GAC_5.7	2bc12483_GAC_5	709/1248/1617	1162/820/1419	0.4075	0.5925	-0.270584	TRUE	TRUE	| ASXL1 |	FALSE	synonymous_variant	chr20;31022728;31022729;+	unchange	unchange
2bc12484.0_AAC_1.8	2bc12484.0_AAC_1	572/1663/759	606/668/471	0.075732	0.92427	-0.770512	TRUE	TRUE	| ASXL1 |	FALSE	missense_variant	chr20;31022873;31022874;+	unchange	unchange
2bc12484.2_GAC_2.5	2bc12484.2_GAC_2	770/1535/1271	1386/1591/1449	0.72105	0.27895	0.23505	TRUE	TRUE	| ASXL1 |	FALSE	missense_variant	chr20;31023375;31023376;+	unchange	unchange
2bc12484.2_GAC_3.5	2bc12484.2_GAC_3	512/1000/1204	1527/1137/1143	0.9297	0.070303	0.368587	TRUE	TRUE	| ASXL1 |	FALSE	missense_variant	chr20;31023395;31023396;+	unchange	unchange
2bc12484.2_GAC_3.8	2bc12484.2_GAC_3	806/688/1266	1054/1083/836	0.43272	0.56728	-0.0559711	TRUE	TRUE	| ASXL1 |	FALSE	missense_variant	chr20;31023395;31023396;+	unchange	unchange
2bc12488_GAC_4.6	2bc12488_GAC_4	1706/1969/1065	1620/1523/1053	0.17657	0.82343	-0.187193	TRUE	TRUE	| ASXL1 |	chr20;31024500;31024600	missense_variant	chr20;31024565;31024566;+	unchange	unchange
2bc12488_GAC_4.7	2bc12488_GAC_4	1095/1892/1035	1691/1264/1326	0.56099	0.43901	0.183952	TRUE	TRUE	| ASXL1 |	chr20;31024500;31024600	missense_variant	chr20;31024565;31024566;+	unchange	unchange
2bc12491_GAC_1.5	2bc12491_GAC_1	656/1788/673	1302/902/960	0.83899	0.16101	0.430289	TRUE	TRUE	| ASXL1 |	FALSE	3_prime_UTR_variant	chr20;31025431;31025432;+	unchange	unchange
2bc12491_GAC_1.6	2bc12491_GAC_1	851/1123/1135	1151/941/1196	0.49076	0.50924	-0.00733747	TRUE	TRUE	| ASXL1 |	FALSE	3_prime_UTR_variant	chr20;31025431;31025432;+	unchange	unchange
2bc12494_GAC_3.6	2bc12494_GAC_3	1365/2162/2239	1461/1592/1677	0.1611	0.8389	-0.344939	TRUE	TRUE	| ASXL1 |	FALSE	3_prime_UTR_variant	chr20;31026593;31026594;+	unchange	unchange
2bc12497_GAC_5.5	2bc12497_GAC_5	1221/1692/1032	1500/2015/1514	0.61793	0.38207	0.435405	TRUE	TRUE	| CBFA2T2 |	chr20;32232900;32233000	missense_variant	chr20;32232425;32232426;+	unchange	unchange
2bc12516_AAC_6.7	2bc12516_AAC_6	1203/1543/1040	1784/1485/1277	0.68433	0.31567	0.128079	TRUE	TRUE	| EDEM2 |	FALSE	3_prime_UTR_variant	chr20;33765001;33765002;+	unchange	unchange
2bc12516_GAC_8.8	2bc12516_GAC_8	546/691/958	900/778/648	0.73202	0.26798	0.27803	TRUE	TRUE	| EDEM2 |	FALSE	3_prime_UTR_variant	chr20;33765039;33765040;+	unchange	unchange
2bc12521_GAC_2.7	2bc12521_GAC_2	1119/1820/1008	1408/1623/976	0.34987	0.65013	-0.111557	TRUE	TRUE	| EDEM2 |	FALSE	3_prime_UTR_variant	chr20;33863161;33863162;+	unchange	unchange
2bc12522_AAC_5.4	2bc12522_AAC_5	830/725/770	882/820/820	0.44761	0.55239	0.00862615	TRUE	TRUE	| CEP250 |	FALSE	synonymous_variant	chr20;34090918;34090919;+	unchange	unchange
2bc12522_AAC_5.5	2bc12522_AAC_5	534/384/649	994/671/490	0.54192	0.45808	0.453412	TRUE	TRUE	| CEP250 |	FALSE	synonymous_variant	chr20;34090918;34090919;+	unchange	unchange
2bc12522_AAC_5.8	2bc12522_AAC_5	295/768/481	365/178/384	0.10177	0.89823	-0.40707	TRUE	TRUE	| CEP250 |	FALSE	synonymous_variant	chr20;34090918;34090919;+	unchange	unchange
2bc12535.0_GAC_11.7	2bc12535.0_GAC_11	1025/984/1341	1053/883/1284	0.11203	0.88797	-0.144803	TRUE	TRUE	| PHF20 |	chr20;34535400;34535500	3_prime_UTR_variant	chr20;34535696;34535697;+	unchange	unchange
2bc12542_AAC_2.5	2bc12542_AAC_2	629/1139/860	923/841/675	0.29526	0.70474	-0.254236	TRUE	TRUE	| EPB41L1 |	FALSE	3_prime_UTR_variant	chr20;34818096;34818097;+	unchange	unchange
2bc12542_AAC_3.7	2bc12542_AAC_3	788/1792/810	1190/1041/846	0.64017	0.35983	-0.0194036	TRUE	TRUE	| EPB41L1 |	FALSE	3_prime_UTR_variant	chr20;34818103;34818104;+	unchange	unchange
2bc12542_AAC_3.8	2bc12542_AAC_3	514/1806/1274	1113/975/1478	0.066751	0.93325	0.132142	TRUE	TRUE	| EPB41L1 |	FALSE	3_prime_UTR_variant	chr20;34818103;34818104;+	unchange	unchange
2bc12549_AAC_3.4	2bc12549_AAC_3	852/421/593	575/585/672	0.35222	0.64778	0.0982898	TRUE	TRUE	| AAR2 |	chr20;34843500;34843600	3_prime_UTR_variant	chr20;34844017;34844018;+	unchange	unchange
2bc12551_GAC_2.6	2bc12551_GAC_2	1171/1722/1177	1767/1901/1906	0.95917	0.040834	0.326028	TRUE	TRUE	| AAR2 |	FALSE	3_prime_UTR_variant	chr20;34844435;34844436;+	unchange	unchange
2bc12557_GAC_4.5	2bc12557_GAC_4	950/1389/1123	1199/887/836	0.087985	0.91201	-0.463686	TRUE	TRUE	| DLGAP4 |	chr20;35155300;35155400	3_prime_UTR_variant	chr20;35155698;35155699;+	unchange	unchange
2bc12563_AAC_10.8	2bc12563_AAC_10	856/1183/1291	1055/1090/1388	0.57696	0.42304	0.0223793	TRUE	TRUE	| TGIF2-C20orf24 |	chr20;35240500;35240600	3_prime_UTR_variant	chr20;35240638;35240639;+	unchange	unchange
2bc12566_GAC_1.4	2bc12566_GAC_1	625/700/459	755/515/547	0.38959	0.61041	-0.170374	TRUE	TRUE	| SRC |	chr20;36031900;36032000	3_prime_UTR_variant	chr20;36031946;36031947;+	unchange	unchange
2bc12566_GAC_1.5	2bc12566_GAC_1	1376/774/1148	1641/1835/1193	0.79925	0.20075	-0.0266679	TRUE	TRUE	| SRC |	chr20;36031900;36032000	3_prime_UTR_variant	chr20;36031946;36031947;+	unchange	unchange
2bc12571_GAC_3.5	2bc12571_GAC_3	485/1057/677	710/616/434	0.24959	0.75041	-0.595619	TRUE	TRUE	| SRC |	chr20;36032500;36032600	3_prime_UTR_variant	chr20;36033015;36033016;+	unchange	unchange
2bc12571_GAC_3.6	2bc12571_GAC_3	653/868/1091	1054/1248/1351	0.98871	0.011288	0.247726	TRUE	TRUE	| SRC |	chr20;36032500;36032600	3_prime_UTR_variant	chr20;36033015;36033016;+	unchange	unchange
2bc12581_GAC_4.4	2bc12581_GAC_4	796/944/969	1180/1051/1112	0.65562	0.34438	0.124952	TRUE	TRUE	| RALGAPB |	FALSE	3_prime_UTR_variant	chr20;37203627;37203628;+	unchange	unchange
2bc12581_GAC_4.5	2bc12581_GAC_4	503/676/621	1057/650/551	0.58198	0.41802	0.126771	TRUE	TRUE	| RALGAPB |	FALSE	3_prime_UTR_variant	chr20;37203627;37203628;+	unchange	unchange
2bc12587.0_GAC_2.4	2bc12587.0_GAC_2	638/602/548	760/769/896	0.83621	0.16379	0.536575	TRUE	TRUE	| FAM83D |	chr20;37580400;37580500	missense_variant	chr20;37580444;37580445;+	unchange	unchange
2bc12587.0_GAC_4.4	2bc12587.0_GAC_4	890/926/1488	1074/932/1263	0.30028	0.69972	-0.171878	TRUE	TRUE	| FAM83D |	chr20;37580400;37580500	missense_variant	chr20;37580519;37580520;+	unchange	unchange
2bc12587.0_GAC_4.5	2bc12587.0_GAC_4	1812/1807/2213	2292/2103/1973	0.32621	0.67379	-0.10397	TRUE	TRUE	| FAM83D |	chr20;37580400;37580500	missense_variant	chr20;37580519;37580520;+	unchange	unchange
2bc12587.1_AAC_8.6	2bc12587.1_AAC_8	745/1183/1036	698/798/592	0.034453	0.96555	-0.537008	TRUE	TRUE	| FAM83D |	chr20;37580400;37580500	missense_variant	chr20;37580750;37580751;+	unchange	unchange
2bc126_GAC_4.5	2bc126_GAC_4	1291/2001/988	1543/1516/1127	0.25177	0.74823	-0.185745	TRUE	TRUE	| APITD1-CORT |	FALSE	5_prime_UTR_variant	chr1;10491325;10491326;+	unchange	unchange
2bc126_GAC_4.6	2bc126_GAC_4	988/1095/211	873/738/662	0.15032	0.84968	-0.385884	TRUE	TRUE	| APITD1-CORT |	FALSE	5_prime_UTR_variant	chr1;10491325;10491326;+	unchange	unchange
2bc12601_GAC_2.5	2bc12601_GAC_2	594/1602/763	645/1095/882	0.64818	0.35182	-0.324158	TRUE	TRUE	| LPIN3 |	FALSE	3_prime_UTR_variant	chr20;39989043;39989044;+	unchange	unchange
2bc12601_GAC_2.6	2bc12601_GAC_2	949/849/919	1421/1390/1033	0.88239	0.11761	0.139432	TRUE	TRUE	| LPIN3 |	FALSE	3_prime_UTR_variant	chr20;39989043;39989044;+	unchange	unchange
2bc12613_GAC_3.6	2bc12613_GAC_3	1527/2512/1046	2083/2051/1855	0.5787	0.4213	0.00496851	TRUE	TRUE	| HNF4A |	FALSE	3_prime_UTR_variant	chr20;43058911;43058912;+	unchange	unchange
2bc12614_GAC_3.7	2bc12614_GAC_3	837/946/585	696/865/579	0.15208	0.84792	-0.0970126	TRUE	TRUE	| HNF4A |	FALSE	3_prime_UTR_variant	chr20;43059070;43059071;+	unchange	unchange
2bc12619_AAC_1.5	2bc12619_AAC_1	944/979/1130	1090/967/1437	0.23527	0.76473	0.165561	TRUE	TRUE	| HNF4A |	FALSE	3_prime_UTR_variant	chr20;43059911;43059912;+	unchange	unchange
2bc12619_AAC_1.6	2bc12619_AAC_1	743/436/989	1043/1194/711	0.55562	0.44438	0.0463108	TRUE	TRUE	| HNF4A |	FALSE	3_prime_UTR_variant	chr20;43059911;43059912;+	unchange	unchange
2bc12620_GAC_3.6	2bc12620_GAC_3	242/621/746	438/507/517	0.40209	0.59791	-0.109253	TRUE	TRUE	| HNF4A |	FALSE	3_prime_UTR_variant	chr20;43060312;43060313;+	unchange	unchange
2bc12620_GAC_3.7	2bc12620_GAC_3	565/1011/851	1143/1215/727	0.74308	0.25692	0.448528	TRUE	TRUE	| HNF4A |	FALSE	3_prime_UTR_variant	chr20;43060312;43060313;+	unchange	unchange
2bc12621_GAC_2.4	2bc12621_GAC_2	692/1800/1059	1344/1015/503	0.26809	0.73191	-0.643163	TRUE	TRUE	| HNF4A |	FALSE	3_prime_UTR_variant	chr20;43061048;43061049;+	unchange	unchange
2bc12621_GAC_2.5	2bc12621_GAC_2	451/649/542	635/437/1235	0.4976	0.5024	0.0506349	TRUE	TRUE	| HNF4A |	FALSE	3_prime_UTR_variant	chr20;43061048;43061049;+	unchange	unchange
2bc12621_GAC_2.6	2bc12621_GAC_2	503/319/560	400/588/814	0.43866	0.56134	0.457463	TRUE	TRUE	| HNF4A |	FALSE	3_prime_UTR_variant	chr20;43061048;43061049;+	unchange	unchange
2bc12624.2_GAC_3.5	2bc12624.2_GAC_3	683/903/660	1236/915/876	0.72825	0.27175	0.326326	TRUE	TRUE	| TTPAL |	FALSE	3_prime_UTR_variant	chr20;43118764;43118765;+	unchange	unchange
2bc12635_AAC_3.6	2bc12635_AAC_3	809/1542/1048	827/1285/1350	0.70891	0.29109	-0.07968	TRUE	TRUE	| STK4 |	FALSE	3_prime_UTR_variant	chr20;43703809;43703810;+	unchange	unchange
2bc12640_GAC_3.5	2bc12640_GAC_3	1260/4685/2396	3236/2815/2717	0.69148	0.30852	0.0992473	TRUE	TRUE	| SYS1 |	FALSE	3_prime_UTR_variant	chr20;43995770;43995771;+	unchange	unchange
2bc12640_GAC_3.6	2bc12640_GAC_3	2004/2562/1810	2717/2509/2325	0.70422	0.29578	0.153196	TRUE	TRUE	| SYS1 |	FALSE	3_prime_UTR_variant	chr20;43995770;43995771;+	unchange	unchange
2bc12643_GAC_5.6	2bc12643_GAC_5	612/1139/583	650/943/811	0.69076	0.30924	-0.0890836	TRUE	TRUE	| SYS1-DBNDD2 |	chr20;44038700;44038800	3_prime_UTR_variant	chr20;44038868;44038869;+	unchange	unchange
2bc12650_GAC_2.5	2bc12650_GAC_2	949/1121/748	1308/779/1213	0.80226	0.19774	0.0198883	TRUE	TRUE	| ACOT8 |	FALSE	3_prime_UTR_variant	chr20;44470788;44470789;+	unchange	unchange
2bc12660_AAC_1.4	2bc12660_AAC_1	699/1387/750	1243/1596/1538	0.99985	0.0001454	0.387468	TRUE	TRUE	| ZSWIM1 |	FALSE	synonymous_variant	chr20;44512643;44512644;+	unchange	unchange
2bc12661_AAC_1.4	2bc12661_AAC_1	399/1015/642	844/576/525	0.24086	0.75914	-0.372395	TRUE	TRUE	| ZSWIM1 |	FALSE	3_prime_UTR_variant	chr20;44512822;44512823;+	unchange	unchange
2bc12671_AAC_5.4	2bc12671_AAC_5	1357/1154/1348	1958/1922/1208	0.84258	0.15742	0.0859658	TRUE	TRUE	| NCOA3 |	FALSE	synonymous_variant	chr20;46265391;46265392;+	unchange	unchange
2bc12671_AAC_5.8	2bc12671_AAC_5	1131/941/732	1122/1011/1020	0.81714	0.18286	0.286871	TRUE	TRUE	| NCOA3 |	FALSE	synonymous_variant	chr20;46265391;46265392;+	unchange	unchange
2bc12672_GAC_1.4	2bc12672_GAC_1	658/780/725	748/743/1008	0.3915	0.6085	0.113243	TRUE	TRUE	| NCOA3 |	FALSE	synonymous_variant	chr20;46275899;46275900;+	unchange	unchange
2bc12672_GAC_1.5	2bc12672_GAC_1	1675/1863/1093	1566/1575/1403	0.26463	0.73537	-0.0589214	TRUE	TRUE	| NCOA3 |	FALSE	synonymous_variant	chr20;46275899;46275900;+	unchange	unchange
2bc12675_GAC_7.4	2bc12675_GAC_7	525/472/460	302/451/949	0.36089	0.63911	0.117695	TRUE	TRUE	| NCOA3 |	FALSE	3_prime_UTR_variant	chr20;46282316;46282317;+	unchange	unchange
2bc12675_GAC_7.5	2bc12675_GAC_7	591/913/405	750/613/481	0.28019	0.71981	-0.0992618	TRUE	TRUE	| NCOA3 |	FALSE	3_prime_UTR_variant	chr20;46282316;46282317;+	unchange	unchange
2bc12683_GAC_2.4	2bc12683_GAC_2	217/756/1107	761/636/578	0.43396	0.56604	-0.066005	TRUE	TRUE	| SLC9A8 |	FALSE	3_prime_UTR_variant	chr20;48504581;48504582;+	unchange	unchange
2bc12712_AAC_5.7	2bc12712_AAC_5	230/383/319	294/396/253	0.27587	0.72413	-0.088812	TRUE	TRUE	| PARD6B |	FALSE	synonymous_variant	chr20;49366988;49366989;+	unchange	unchange
2bc12718.0_GAC_4.4	2bc12718.0_GAC_4	828/1247/1078	1743/1407/963	0.9061	0.093896	0.357515	TRUE	TRUE	| MOCS3 |	FALSE	missense_variant	chr20;49576442;49576443;+	unchange	unchange
2bc12718.0_GAC_4.7	2bc12718.0_GAC_4	691/831/914	1166/740/1049	0.84147	0.15853	0.116609	TRUE	TRUE	| MOCS3 |	FALSE	missense_variant	chr20;49576442;49576443;+	unchange	unchange
2bc12722_GAC_2.6	2bc12722_GAC_2	457/372/388	635/862/979	0.99898	0.0010186	1.25311	TRUE	TRUE	| CSTF1 |	FALSE	synonymous_variant	chr20;54972452;54972453;+	CRCX+ enrichment	CRCX+ enrichment(high confidence)
2bc12722_GAC_2.7	2bc12722_GAC_2	1002/1386/663	1290/1119/654	0.34114	0.65886	-0.101858	TRUE	TRUE	| CSTF1 |	FALSE	synonymous_variant	chr20;54972452;54972453;+	unchange	unchange
2bc12725_AAC_2.4	2bc12725_AAC_2	472/395/491	509/431/554	0.30267	0.69733	0.0920236	TRUE	TRUE	| CSTF1 |	FALSE	synonymous_variant	chr20;54974369;54974370;+	unchange	unchange
2bc12725_AAC_2.5	2bc12725_AAC_2	419/469/646	610/714/823	0.90306	0.09694	0.267219	TRUE	TRUE	| CSTF1 |	FALSE	synonymous_variant	chr20;54974369;54974370;+	unchange	unchange
2bc12725_GAC_1.4	2bc12725_GAC_1	668/428/247	407/502/313	0.46507	0.53493	0.259512	TRUE	TRUE	| CSTF1 |	FALSE	missense_variant	chr20;54974356;54974357;+	unchange	unchange
2bc12725_GAC_1.5	2bc12725_GAC_1	407/892/174	740/642/921	0.86326	0.13674	0.419502	TRUE	TRUE	| CSTF1 |	FALSE	missense_variant	chr20;54974356;54974357;+	unchange	unchange
2bc12736_GAC_1.5	2bc12736_GAC_1	1135/1459/1261	1897/1133/1662	0.88438	0.11562	0.298033	TRUE	TRUE	| RAE1 |	FALSE	3_prime_UTR_variant	chr20;55953252;55953253;+	unchange	unchange
2bc12738_GAC_2.4	2bc12738_GAC_2	786/1295/978	1048/941/1112	0.28183	0.71817	-0.0279568	TRUE	TRUE	| RBM38 |	chr20;55982900;55983000	3_prime_UTR_variant	chr20;55983071;55983072;+	unchange	unchange
2bc1275_AAC_1.5	2bc1275_AAC_1	1167/1048/1096	1149/1562/853	0.24152	0.75848	-0.443769	TRUE	TRUE	| PRRC2C |	chr1;171509900;171510000	synonymous_variant	chr1;171509934;171509935;+	unchange	unchange
2bc12788_AAC_2.6	2bc12788_AAC_2	658/472/707	500/549/860	0.12026	0.87974	0.200487	TRUE	TRUE	| OSBPL2 |	chr20;60868900;60869000	3_prime_UTR_variant	chr20;60869353;60869354;+	unchange	unchange
2bc12794_AAC_1.7	2bc12794_AAC_1	969/1108/1392	1651/1471/1399	0.88039	0.11961	0.325777	TRUE	TRUE	| MRGBP |	chr20;61431100;61431200	3_prime_UTR_variant	chr20;61431142;61431143;+	unchange	unchange
2bc12794_AAC_1.8	2bc12794_AAC_1	1728/2797/1584	1812/2292/1968	0.42118	0.57882	-0.103919	TRUE	TRUE	| MRGBP |	chr20;61431100;61431200	3_prime_UTR_variant	chr20;61431142;61431143;+	unchange	unchange
2bc12794_AAC_2.8	2bc12794_AAC_2	803/1561/728	1110/1161/954	0.52984	0.47016	0.0240935	TRUE	TRUE	| MRGBP |	chr20;61431100;61431200	3_prime_UTR_variant	chr20;61431162;61431163;+	unchange	unchange
2bc12794_GAC_3.5	2bc12794_GAC_3	1069/1247/863	1988/1938/1215	0.99833	0.0016661	0.452062	TRUE	TRUE	| MRGBP |	chr20;61431100;61431200	3_prime_UTR_variant	chr20;61431179;61431180;+	unchange	unchange
2bc128_GAC_4.4	2bc128_GAC_4	576/1176/414	916/811/772	0.7196	0.2804	0.226285	TRUE	TRUE	| PEX14 |	chr1;10689800;10689900	missense_variant	chr1;10689931;10689932;+	unchange	unchange
2bc128_GAC_4.5	2bc128_GAC_4	766/1604/725	994/589/814	0.3378	0.6622	-0.0670928	TRUE	TRUE	| PEX14 |	chr1;10689800;10689900	missense_variant	chr1;10689931;10689932;+	unchange	unchange
2bc12802_GAC_4.5	2bc12802_GAC_4	805/703/544	886/989/646	0.84788	0.15212	0.165788	TRUE	TRUE	| OGFR |	chr20;61443900;61444000	missense_variant	chr20;61444474;61444475;+	unchange	unchange
2bc12802_GAC_4.6	2bc12802_GAC_4	688/501/726	546/757/687	0.33403	0.66597	-0.161799	TRUE	TRUE	| OGFR |	chr20;61443900;61444000	missense_variant	chr20;61444474;61444475;+	unchange	unchange
2bc12802_GAC_4.7	2bc12802_GAC_4	581/895/942	620/856/783	0.5513	0.4487	-0.348854	TRUE	TRUE	| OGFR |	chr20;61443900;61444000	missense_variant	chr20;61444474;61444475;+	unchange	unchange
2bc12807_GAC_1.6	2bc12807_GAC_1	1039/1099/1107	1205/1323/936	0.29342	0.70658	-0.229157	TRUE	TRUE	| NA |	chr20;61577300;61577400	NA	chr20;61577380;61577381;+	unchange	unchange
2bc12813_GAC_9.6	2bc12813_GAC_9	506/675/543	908/804/1018	0.90217	0.097826	0.435662	TRUE	TRUE	| ARFGAP1 |	chr20;61919000;61919100	3_prime_UTR_variant	chr20;61919208;61919209;+	unchange	unchange
2bc12813_GAC_9.7	2bc12813_GAC_9	845/869/615	1217/844/871	0.76517	0.23483	0.141241	TRUE	TRUE	| ARFGAP1 |	chr20;61919000;61919100	3_prime_UTR_variant	chr20;61919208;61919209;+	unchange	unchange
2bc12815_GAC_5.5	2bc12815_GAC_5	1119/1028/957	1635/1148/764	0.66153	0.33847	0.104086	TRUE	TRUE	| ARFGAP1 |	chr20;61919400;61919500	3_prime_UTR_variant	chr20;61919999;61920000;+	unchange	unchange
2bc12815_GAC_5.6	2bc12815_GAC_5	1277/1159/1147	1513/1650/1116	0.65112	0.34888	-0.121668	TRUE	TRUE	| ARFGAP1 |	chr20;61919400;61919500	3_prime_UTR_variant	chr20;61919999;61920000;+	unchange	unchange
2bc12815_GAC_5.7	2bc12815_GAC_5	1697/2095/1219	2540/2026/1154	0.72047	0.27953	0.135038	TRUE	TRUE	| ARFGAP1 |	chr20;61919400;61919500	3_prime_UTR_variant	chr20;61919999;61920000;+	unchange	unchange
2bc12817_GAC_4.5	2bc12817_GAC_4	855/1506/851	816/755/948	0.10236	0.89764	-0.51035	TRUE	TRUE	| ARFGAP1 |	chr20;61920000;61920100	3_prime_UTR_variant	chr20;61920555;61920556;+	unchange	unchange
2bc12817_GAC_4.6	2bc12817_GAC_4	484/1127/605	557/595/662	0.34712	0.65288	-0.240324	TRUE	TRUE	| ARFGAP1 |	chr20;61920000;61920100	3_prime_UTR_variant	chr20;61920555;61920556;+	unchange	unchange
2bc12817_GAC_4.7	2bc12817_GAC_4	660/1228/781	1217/987/614	0.73343	0.26657	-0.131834	TRUE	TRUE	| ARFGAP1 |	chr20;61920000;61920100	3_prime_UTR_variant	chr20;61920555;61920556;+	unchange	unchange
2bc12824_GAC_3.7	2bc12824_GAC_3	889/1439/1018	1054/1213/1434	0.65329	0.34671	-0.0631326	TRUE	TRUE	| ZGPAT |	chr20;62367300;62367400	3_prime_UTR_variant	chr20;62367273;62367274;+	unchange	unchange
2bc12830_GAC_2.4	2bc12830_GAC_2	1071/813/1225	1006/998/1034	0.11418	0.88582	-0.326685	TRUE	TRUE	| TPD52L2 |	FALSE	3_prime_UTR_variant	chr20;62522679;62522680;+	unchange	unchange
2bc12830_GAC_2.5	2bc12830_GAC_2	1176/1960/1127	1542/1451/854	0.42543	0.57457	-0.250452	TRUE	TRUE	| TPD52L2 |	FALSE	3_prime_UTR_variant	chr20;62522679;62522680;+	unchange	unchange
2bc12830_GAC_2.6	2bc12830_GAC_2	1675/2331/987	1226/1515/1042	0.0019688	0.99803	-0.438277	TRUE	TRUE	| TPD52L2 |	FALSE	3_prime_UTR_variant	chr20;62522679;62522680;+	unchange	unchange
2bc12837_GAC_6.6	2bc12837_GAC_6	1139/1101/1191	2369/1485/1187	0.75157	0.24843	0.613516	TRUE	TRUE	| TCEA2 |	chr20;62694800;62694900	5_prime_UTR_variant	chr20;62694861;62694862;+	unchange	unchange
2bc12837_GAC_6.7	2bc12837_GAC_6	1272/1645/1231	1706/1410/1253	0.44349	0.55651	-0.039038	TRUE	TRUE	| TCEA2 |	chr20;62694800;62694900	5_prime_UTR_variant	chr20;62694861;62694862;+	unchange	unchange
2bc12837_GAC_6.8	2bc12837_GAC_6	1061/1242/1251	1941/991/900	0.11696	0.88304	-0.142354	TRUE	TRUE	| TCEA2 |	chr20;62694800;62694900	5_prime_UTR_variant	chr20;62694861;62694862;+	unchange	unchange
2bc1284_AAC_1.4	2bc1284_AAC_1	1204/1225/1909	1750/1994/1595	0.75151	0.24849	0.0965253	TRUE	TRUE	| PRRC2C |	chr1;171560900;171561000	3_prime_UTR_variant	chr1;171561459;171561460;+	unchange	unchange
2bc12840_GAC_1.7	2bc12840_GAC_1	1080/1064/1687	1372/685/987	0.12805	0.87195	-0.451968	TRUE	TRUE	| PCMTD2 |	FALSE	intron_variant	chr20;62887683;62887684;+	unchange	unchange
2bc12842_GAC_1.6	2bc12842_GAC_1	1120/1556/1101	1621/1131/1525	0.63129	0.36871	0.0903911	TRUE	TRUE	| PCMTD2 |	FALSE	missense_variant	chr20;62891393;62891394;+	unchange	unchange
2bc12843_GAC_4.6	2bc12843_GAC_4	568/1144/973	1152/1172/926	0.54927	0.45073	0.21824	TRUE	TRUE	| PCMTD2 |	chr20;62904700;62904800	synonymous_variant	chr20;62904676;62904677;+	unchange	unchange
2bc12875_AAC_4.6	2bc12875_AAC_4	560/881/368	699/985/444	0.37906	0.62094	0.188715	TRUE	TRUE	| EVA1C |	FALSE	synonymous_variant	chr21;33887340;33887341;+	unchange	unchange
2bc12876.1_GAC_4.5	2bc12876.1_GAC_4	588/873/624	834/734/701	0.53352	0.46648	0.061237	TRUE	TRUE	| AP000295.9 |	FALSE	3_prime_UTR_variant	chr21;34635485;34635486;+	unchange	unchange
2bc12876.1_GAC_4.6	2bc12876.1_GAC_4	645/837/763	890/953/960	0.79999	0.20001	0.249212	TRUE	TRUE	| AP000295.9 |	FALSE	3_prime_UTR_variant	chr21;34635485;34635486;+	unchange	unchange
2bc12876.1_GAC_4.7	2bc12876.1_GAC_4	685/1196/904	1073/1206/750	0.44626	0.55374	0.195367	TRUE	TRUE	| AP000295.9 |	FALSE	3_prime_UTR_variant	chr21;34635485;34635486;+	unchange	unchange
2bc12877_AAC_6.7	2bc12877_AAC_6	1262/887/1115	1323/1054/940	0.24432	0.75568	-0.32845	TRUE	TRUE	| AP000295.9 |	FALSE	3_prime_UTR_variant	chr21;34635812;34635813;+	unchange	unchange
2bc12883_AAC_5.7	2bc12883_AAC_5	616/639/1055	812/662/1039	0.4525	0.5475	-0.0444449	TRUE	TRUE	| IFNAR1 |	FALSE	3_prime_UTR_variant	chr21;34727865;34727866;+	unchange	unchange
2bc12889_GAC_6.6	2bc12889_GAC_6	383/663/559	729/439/338	0.19261	0.80739	-0.411434	TRUE	TRUE	| IFNAR1 |	FALSE	3_prime_UTR_variant	chr21;34730300;34730301;+	unchange	unchange
2bc1293_GAC_1.4	2bc1293_GAC_1	754/836/942	965/811/613	0.30294	0.69706	-0.0870298	TRUE	TRUE	| METTL13 |	chr1;171753100;171753200	missense_variant	chr1;171753537;171753538;+	unchange	unchange
2bc12942_GAC_2.4	2bc12942_GAC_2	1062/1966/923	1505/1131/935	0.25831	0.74169	-0.0635036	TRUE	TRUE	| CHAF1B |	FALSE	3_prime_UTR_variant	chr21;37788741;37788742;+	unchange	unchange
2bc12944_GAC_2.8	2bc12944_GAC_2	336/402/395	503/440/636	0.6176	0.3824	0.313662	TRUE	TRUE	| SIM2 |	FALSE	3_prime_UTR_variant	chr21;38120493;38120494;+	unchange	unchange
2bc12952_GAC_1.7	2bc12952_GAC_1	647/887/755	1128/829/1022	0.87208	0.12792	0.354707	TRUE	TRUE	| TTC3 |	FALSE	3_prime_UTR_variant	chr21;38573924;38573925;+	unchange	unchange
2bc12954_GAC_10.4	2bc12954_GAC_10	936/1559/891	1037/1251/1505	0.67332	0.32668	-0.134185	TRUE	TRUE	| DYRK1A |	chr21;38884600;38884700	3_prime_UTR_variant	chr21;38884746;38884747;+	unchange	unchange
2bc12954_GAC_3.8	2bc12954_GAC_3	1031/954/817	1112/1093/1417	0.8222	0.1778	0.379587	TRUE	TRUE	| DYRK1A |	chr21;38884600;38884700	3_prime_UTR_variant	chr21;38884620;38884621;+	unchange	unchange
2bc12971_AAC_5.8	2bc12971_AAC_5	1575/3279/1981	2001/2258/1277	0.13064	0.86936	-0.354856	TRUE	TRUE	| BACE2 |	FALSE	3_prime_UTR_variant	chr21;42648416;42648417;+	unchange	unchange
2bc12982_AAC_1.8	2bc12982_AAC_1	1451/1972/1099	1541/1441/790	0.12035	0.87965	-0.356175	TRUE	TRUE	| NDUFV3 |	FALSE	missense_variant	chr21;44324181;44324182;+	unchange	unchange
2bc13_GAC_3.6	2bc13_GAC_3	1398/2156/1229	1551/1352/1248	0.11569	0.88431	-0.29316	TRUE	TRUE	| B3GALT6 |	chr1;1168400;1168500	missense_variant	chr1;1168489;1168490;+	unchange	unchange
2bc130_AAC_4.4	2bc130_AAC_4	1048/1436/1484	853/1136/1393	0.28557	0.71443	-0.173435	TRUE	TRUE	| TARDBP |	chr1;11083400;11083500	3_prime_UTR_variant	chr1;11083482;11083483;+	unchange	unchange
2bc130_AAC_4.5	2bc130_AAC_4	756/1136/932	1161/845/790	0.24292	0.75708	-0.243585	TRUE	TRUE	| TARDBP |	chr1;11083400;11083500	3_prime_UTR_variant	chr1;11083482;11083483;+	unchange	unchange
2bc1301_AAC_3.6	2bc1301_AAC_3	650/811/541	981/528/632	0.37841	0.62159	0.142157	TRUE	TRUE	| SUCO |	FALSE	missense_variant	chr1;172558794;172558795;+	unchange	unchange
2bc13014_GAC_2.6	2bc13014_GAC_2	586/940/982	1183/1161/781	0.87855	0.12145	0.48799	TRUE	TRUE	| AGPAT3 |	FALSE	intron_variant	chr21;45401763;45401764;+	unchange	unchange
2bc13015_AAC_9.4	2bc13015_AAC_9	554/1089/862	739/751/866	0.18156	0.81844	-0.0754602	TRUE	TRUE	| AGPAT3 |	FALSE	3_prime_UTR_variant	chr21;45402364;45402365;+	unchange	unchange
2bc13064_AAC_1.5	2bc13064_AAC_1	824/1093/1288	1236/1130/1208	0.7094	0.2906	0.141968	TRUE	TRUE	| COL18A1 |	chr21;46932600;46932700	3_prime_UTR_variant	chr21;46933174;46933175;+	unchange	unchange
2bc13064_GAC_5.5	2bc13064_GAC_5	324/136/317	317/229/278	0.30511	0.69489	-0.271537	TRUE	TRUE	| COL18A1 |	chr21;46933000;46933100	3_prime_UTR_variant	chr21;46933342;46933343;+	unchange	unchange
2bc13064_GAC_5.6	2bc13064_GAC_5	648/1025/916	404/765/767	0.25707	0.74293	-0.33826	TRUE	TRUE	| COL18A1 |	chr21;46933000;46933100	3_prime_UTR_variant	chr21;46933342;46933343;+	unchange	unchange
2bc13064_GAC_5.7	2bc13064_GAC_5	681/781/996	1345/1113/570	0.91802	0.081981	0.538885	TRUE	TRUE	| COL18A1 |	chr21;46933000;46933100	3_prime_UTR_variant	chr21;46933342;46933343;+	unchange	unchange
2bc13065_GAC_4.7	2bc13065_GAC_4	1250/2240/1256	2581/2245/1413	0.99485	0.0051547	0.186571	TRUE	TRUE	| COL18A1 |	chr21;46933000;46933100	3_prime_UTR_variant	chr21;46933490;46933491;+	unchange	unchange
2bc13072_GAC_1.4	2bc13072_GAC_1	781/662/917	879/1223/801	0.28755	0.71245	-0.272454	TRUE	TRUE	| YBEY |	FALSE	missense_variant	chr21;47711365;47711366;+	unchange	unchange
2bc13072_GAC_1.5	2bc13072_GAC_1	876/1530/757	1369/1785/1519	0.986	0.014003	0.405747	TRUE	TRUE	| YBEY |	FALSE	missense_variant	chr21;47711365;47711366;+	unchange	unchange
2bc13072_GAC_1.6	2bc13072_GAC_1	791/1692/752	884/536/1035	0.21612	0.78388	-0.282626	TRUE	TRUE	| YBEY |	FALSE	missense_variant	chr21;47711365;47711366;+	unchange	unchange
2bc13076_GAC_3.6	2bc13076_GAC_3	841/1491/1441	1298/1343/1523	0.54618	0.45382	0.0325335	TRUE	TRUE	| PCNT |	FALSE	missense_variant	chr21;47783451;47783452;+	unchange	unchange
2bc1309_GAC_2.4	2bc1309_GAC_2	1636/1252/710	1134/1689/967	0.36105	0.63895	0.363558	TRUE	TRUE	| DARS2 |	FALSE	5_prime_UTR_variant	chr1;173794116;173794117;+	unchange	unchange
2bc13102_AAC_2.4	2bc13102_AAC_2	502/421/892	891/499/902	0.86283	0.13717	0.384744	TRUE	TRUE	| IL17RA |	chr22;17590500;17590600	missense_variant	chr22;17590660;17590661;+	unchange	unchange
2bc13103_AAC_5.5	2bc13103_AAC_5	934/596/1523	1374/1205/1382	0.65232	0.34768	0.113893	TRUE	TRUE	| IL17RA |	chr22;17590500;17590600	3_prime_UTR_variant	chr22;17591097;17591098;+	unchange	unchange
2bc13107_AAC_4.8	2bc13107_AAC_4	232/273/1003	469/538/483	0.97295	0.02705	0.572469	TRUE	TRUE	| BCL2L13 |	chr22;18210000;18210100	3_prime_UTR_variant	chr22;18209978;18209979;+	unchange	unchange
2bc13109_AAC_2.6	2bc13109_AAC_2	1777/3465/2266	2666/2763/2342	0.43569	0.56431	-0.0345461	TRUE	TRUE	| BCL2L13 |	chr22;18210000;18210100	3_prime_UTR_variant	chr22;18210363;18210364;+	unchange	unchange
2bc13109_GAC_1.5	2bc13109_GAC_1	554/950/625	659/792/519	0.30068	0.69932	-0.192602	TRUE	TRUE	| BCL2L13 |	chr22;18210000;18210100	3_prime_UTR_variant	chr22;18210321;18210322;+	unchange	unchange
2bc13109_GAC_3.4	2bc13109_GAC_3	498/1479/932	934/1049/1362	0.54226	0.45774	0.464283	TRUE	TRUE	| BCL2L13 |	chr22;18210000;18210100	3_prime_UTR_variant	chr22;18210382;18210383;+	unchange	unchange
2bc13109_GAC_3.5	2bc13109_GAC_3	1200/1323/827	1127/1334/1096	0.45653	0.54347	0.1953	TRUE	TRUE	| BCL2L13 |	chr22;18210000;18210100	3_prime_UTR_variant	chr22;18210382;18210383;+	unchange	unchange
2bc13113_GAC_4.4	2bc13113_GAC_4	930/1702/1012	970/1176/1191	0.56642	0.43358	-0.349989	TRUE	TRUE	| PEX26 |	chr22;18570900;18571000	3_prime_UTR_variant	chr22;18571082;18571083;+	unchange	unchange
2bc13135_AAC_2.6	2bc13135_AAC_2	535/943/971	1047/788/1155	0.70781	0.29219	0.16821	TRUE	TRUE	| ZNF74 |	chr22;20759900;20760000	synonymous_variant	chr22;20759930;20759931;+	unchange	unchange
2bc13135_AAC_2.7	2bc13135_AAC_2	2190/1712/2415	2651/2179/2157	0.13539	0.86461	-0.167388	TRUE	TRUE	| ZNF74 |	chr22;20759900;20760000	synonymous_variant	chr22;20759930;20759931;+	unchange	unchange
2bc13142_GAC_3.4	2bc13142_GAC_3	840/979/686	566/1129/790	0.42031	0.57969	0.121505	TRUE	TRUE	| CRKL |	FALSE	missense_variant	chr22;21288142;21288143;+	unchange	unchange
2bc13142_GAC_3.5	2bc13142_GAC_3	318/631/606	563/290/918	0.37954	0.62046	0.381114	TRUE	TRUE	| CRKL |	FALSE	missense_variant	chr22;21288142;21288143;+	unchange	unchange
2bc13149_AAC_2.7	2bc13149_AAC_2	288/1047/421	396/415/362	0.2771	0.7229	-0.29997	TRUE	TRUE	| CRKL |	chr22;21307100;21307200	3_prime_UTR_variant	chr22;21306752;21306753;+	unchange	unchange
2bc13153_AAC_1.4	2bc13153_AAC_1	154/99/214	199/236/364	0.69503	0.30497	0.684188	FALSE	TRUE	| CRKL |	chr22;21307100;21307200	3_prime_UTR_variant	chr22;21307375;21307376;+	unchange	unchange
2bc13153_AAC_1.5	2bc13153_AAC_1	255/408/256	435/355/400	0.74628	0.25372	0.327524	TRUE	TRUE	| CRKL |	chr22;21307100;21307200	3_prime_UTR_variant	chr22;21307375;21307376;+	unchange	unchange
2bc13154_GAC_4.8	2bc13154_GAC_4	814/1919/877	1420/1476/1128	0.89743	0.10257	0.280979	TRUE	TRUE	| CRKL |	chr22;21307100;21307200	3_prime_UTR_variant	chr22;21307501;21307502;+	unchange	unchange
2bc13175_GAC_7.5	2bc13175_GAC_7	1495/1946/1258	1664/1057/1185	0.052562	0.94744	-0.288484	TRUE	TRUE	| YPEL1 |	chr22;22051400;22051500	3_prime_UTR_variant	chr22;22051875;22051876;+	unchange	unchange
2bc13176_GAC_2.7	2bc13176_GAC_2	811/759/1196	841/1021/1136	0.55433	0.44567	-0.156394	TRUE	TRUE	| YPEL1 |	chr22;22051500;22051600	3_prime_UTR_variant	chr22;22052058;22052059;+	unchange	unchange
2bc13188_GAC_1.4	2bc13188_GAC_1	853/1441/943	983/849/1625	0.24317	0.75683	-0.238349	TRUE	TRUE	| BCR |	chr22;23657800;23657900	3_prime_UTR_variant	chr22;23657839;23657840;+	unchange	unchange
2bc13193_GAC_2.4	2bc13193_GAC_2	814/1573/844	961/1170/847	0.30343	0.69657	-0.203487	TRUE	TRUE	| CABIN1 |	chr22;24574200;24574300	missense_variant	chr22;24574135;24574136;+	unchange	unchange
2bc1321_GAC_4.4	2bc1321_GAC_4	762/923/737	919/725/1011	0.52591	0.47409	-0.164995	TRUE	TRUE	| RASAL2 |	FALSE	missense_variant	chr1;178412160;178412161;+	unchange	unchange
2bc13226_GAC_12.7	2bc13226_GAC_12	1264/1469/1584	1555/1939/1803	0.87877	0.12123	0.104688	TRUE	TRUE	| SRRD |	chr22;26887600;26887700	3_prime_UTR_variant	chr22;26887771;26887772;+	unchange	unchange
2bc13229_AAC_4.5	2bc13229_AAC_4	1031/1730/1047	1024/741/806	0.047233	0.95277	-0.459549	TRUE	TRUE	| SRRD |	chr22;26888100;26888200	3_prime_UTR_variant	chr22;26888512;26888513;+	unchange	unchange
2bc13236_AAC_5.4	2bc13236_AAC_5	788/1125/984	802/722/770	0.11288	0.88712	-0.435939	TRUE	TRUE	| TTC28-AS1 |	FALSE	non_coding_transcript_exon_variant	chr22;28320451;28320452;+	unchange	unchange
2bc13236_AAC_5.5	2bc13236_AAC_5	1393/2024/1146	1192/910/1524	0.016783	0.98322	-0.667805	TRUE	TRUE	| TTC28-AS1 |	FALSE	non_coding_transcript_exon_variant	chr22;28320451;28320452;+	CRCX- enrichment	unchange
2bc13237_AAC_5.6	2bc13237_AAC_5	892/1329/821	1082/903/1261	0.30761	0.69239	-0.164409	TRUE	TRUE	| CCDC117 |	FALSE	synonymous_variant	chr22;29182226;29182227;+	unchange	unchange
2bc13238_GAC_1.5	2bc13238_GAC_1	638/756/306	703/646/486	0.42456	0.57544	-0.0434976	TRUE	TRUE	| CCDC117 |	FALSE	3_prime_UTR_variant	chr22;29182373;29182374;+	unchange	unchange
2bc13238_GAC_1.6	2bc13238_GAC_1	829/641/782	1157/750/573	0.29623	0.70377	0.0379506	TRUE	TRUE	| CCDC117 |	FALSE	3_prime_UTR_variant	chr22;29182373;29182374;+	unchange	unchange
2bc13252_GAC_1.4	2bc13252_GAC_1	916/667/842	1149/680/917	0.5496	0.4504	0.0409622	TRUE	TRUE	| GAS2L1 |	FALSE	5_prime_UTR_variant	chr22;29703627;29703628;+	unchange	unchange
2bc13252_GAC_1.5	2bc13252_GAC_1	729/931/968	1528/1252/1071	0.95778	0.042221	0.610736	TRUE	TRUE	| GAS2L1 |	FALSE	5_prime_UTR_variant	chr22;29703627;29703628;+	CRCX+ enrichment	unchange
2bc13252_GAC_1.6	2bc13252_GAC_1	501/1178/1024	1073/592/882	0.29723	0.70277	-0.297504	TRUE	TRUE	| GAS2L1 |	FALSE	5_prime_UTR_variant	chr22;29703627;29703628;+	unchange	unchange
2bc13256_GAC_2.7	2bc13256_GAC_2	647/1236/939	1915/1046/979	0.52334	0.47666	-0.0219556	TRUE	TRUE	| GAS2L1 |	chr22;29708300;29708400	3_prime_UTR_variant	chr22;29708327;29708328;+	unchange	unchange
2bc13260_GAC_1.7	2bc13260_GAC_1	579/1011/1806	1156/1035/1346	0.76072	0.23928	0.217202	TRUE	TRUE	| UQCR10 |	chr22;30165800;30165900	3_prime_UTR_variant	chr22;30165815;30165816;+	unchange	unchange
2bc13262_GAC_1.6	2bc13262_GAC_1	787/1544/1195	1468/1517/1195	0.50752	0.49248	0.157903	TRUE	TRUE	| MTMR3 |	FALSE	missense_variant	chr22;30416156;30416157;+	unchange	unchange
2bc13265_AAC_4.8	2bc13265_AAC_4	1483/1599/1225	1758/1629/794	0.73898	0.26102	-0.197578	TRUE	TRUE	| MTMR3 |	FALSE	missense_variant	chr22;30416610;30416611;+	unchange	unchange
2bc13269_GAC_3.4	2bc13269_GAC_3	550/966/553	478/676/984	0.50912	0.49088	-0.331646	TRUE	TRUE	| RP4-539M6.19 |	chr22;30824600;30824700	3_prime_UTR_variant	chr22;30824649;30824650;+	unchange	unchange
2bc13270_GAC_2.7	2bc13270_GAC_2	552/527/570	641/691/974	0.64409	0.35591	0.574237	TRUE	TRUE	| RP4-539M6.19 |	chr22;30824600;30824700	3_prime_UTR_variant	chr22;30824824;30824825;+	unchange	unchange
2bc13270_GAC_2.8	2bc13270_GAC_2	541/1053/372	1072/1373/505	0.95491	0.045087	0.54361	TRUE	TRUE	| RP4-539M6.19 |	chr22;30824600;30824700	3_prime_UTR_variant	chr22;30824824;30824825;+	unchange	unchange
2bc13289_AAC_3.8	2bc13289_AAC_3	970/1299/1369	1910/1275/1007	0.64386	0.35614	0.15645	TRUE	TRUE	| RP3-430N8.11 |	FALSE	non_coding_transcript_exon_variant	chr22;31372854;31372855;+	unchange	unchange
2bc13293_GAC_6.6	2bc13293_GAC_6	643/1089/1019	1197/1568/961	0.7036	0.2964	0.453538	TRUE	TRUE	| RP3-430N8.11 |	FALSE	non_coding_transcript_exon_variant	chr22;31373815;31373816;+	unchange	unchange
2bc13307_AAC_3.7	2bc13307_AAC_3	771/1245/1106	1409/924/722	0.23087	0.76913	-0.246827	TRUE	TRUE	| DRG1 |	FALSE	3_prime_UTR_variant	chr22;31830133;31830134;+	unchange	unchange
2bc13320_AAC_5.5	2bc13320_AAC_5	1633/3153/820	2064/1910/1379	0.33228	0.66772	-0.105076	TRUE	TRUE	| HMGXB4 |	chr22;35661000;35661100	synonymous_variant	chr22;35660959;35660960;+	unchange	unchange
2bc13324_GAC_5.5	2bc13324_GAC_5	367/810/525	560/532/447	0.32729	0.67271	-0.314182	TRUE	TRUE	| TOM1 |	chr22;35743400;35743500	3_prime_UTR_variant	chr22;35743452;35743453;+	unchange	unchange
2bc13324_GAC_5.8	2bc13324_GAC_5	738/1130/707	1543/1085/1352	0.98927	0.010725	0.621051	TRUE	TRUE	| TOM1 |	chr22;35743400;35743500	3_prime_UTR_variant	chr22;35743452;35743453;+	CRCX+ enrichment	unchange
2bc13326_AAC_2.7	2bc13326_AAC_2	500/531/903	1001/512/1459	0.95425	0.045746	0.558448	TRUE	TRUE	| HMOX1 |	FALSE	3_prime_UTR_variant	chr22;35789621;35789622;+	unchange	unchange
2bc13337_AAC_2.7	2bc13337_AAC_2	985/489/538	1210/1183/762	0.99839	0.001605	0.420046	TRUE	TRUE	| MPST |	FALSE	non_coding_transcript_exon_variant	chr22;37421490;37421491;+	unchange	unchange
2bc13337_AAC_2.8	2bc13337_AAC_2	518/856/896	951/1105/666	0.70049	0.29951	0.433499	TRUE	TRUE	| MPST |	FALSE	non_coding_transcript_exon_variant	chr22;37421490;37421491;+	unchange	unchange
2bc13338_GAC_1.4	2bc13338_GAC_1	1053/1999/1437	1530/1100/1062	0.047147	0.95285	-0.518416	TRUE	TRUE	| MPST |	chr22;37425200;37425300	3_prime_UTR_variant	chr22;37425376;37425377;+	unchange	unchange
2bc13338_GAC_1.7	2bc13338_GAC_1	1716/1842/1781	1449/1788/2162	0.2968	0.7032	0.140428	TRUE	TRUE	| MPST |	chr22;37425200;37425300	3_prime_UTR_variant	chr22;37425376;37425377;+	unchange	unchange
2bc13339_GAC_2.8	2bc13339_GAC_2	1594/1999/1252	2404/1717/2135	0.90712	0.092884	0.149791	TRUE	TRUE	| MPST |	chr22;37425200;37425300	3_prime_UTR_variant	chr22;37425566;37425567;+	unchange	unchange
2bc13340_AAC_1.6	2bc13340_AAC_1	972/1029/1108	1609/1659/1133	0.85476	0.14524	0.284142	TRUE	TRUE	| MPST |	chr22;37425200;37425300	3_prime_UTR_variant	chr22;37425657;37425658;+	unchange	unchange
2bc13340_AAC_1.7	2bc13340_AAC_1	1320/1732/1714	1411/1274/2094	0.12013	0.87987	-0.259719	TRUE	TRUE	| MPST |	chr22;37425200;37425300	3_prime_UTR_variant	chr22;37425657;37425658;+	unchange	unchange
2bc13340_AAC_1.8	2bc13340_AAC_1	1769/3099/2323	2864/2661/1962	0.52023	0.47977	-0.0364798	TRUE	TRUE	| MPST |	chr22;37425200;37425300	3_prime_UTR_variant	chr22;37425657;37425658;+	unchange	unchange
2bc13340_GAC_2.8	2bc13340_GAC_2	613/804/958	790/874/1006	0.74403	0.25597	-0.0116066	TRUE	TRUE	| MPST |	chr22;37425200;37425300	3_prime_UTR_variant	chr22;37425678;37425679;+	unchange	unchange
2bc13340_GAC_3.4	2bc13340_GAC_3	2156/1460/1462	1957/1772/1703	0.71254	0.28746	0.137996	TRUE	TRUE	| MPST |	chr22;37425200;37425300	3_prime_UTR_variant	chr22;37425705;37425706;+	unchange	unchange
2bc13340_GAC_3.5	2bc13340_GAC_3	1451/2362/1082	1696/1423/1159	0.12456	0.87544	-0.217906	TRUE	TRUE	| MPST |	chr22;37425200;37425300	3_prime_UTR_variant	chr22;37425705;37425706;+	unchange	unchange
2bc13344_GAC_2.7	2bc13344_GAC_2	631/502/418	432/383/535	0.3125	0.6875	-0.206989	TRUE	TRUE	| CDC42EP1 |	chr22;37965000;37965100	3_prime_UTR_variant	chr22;37964954;37964955;+	unchange	unchange
2bc13346_GAC_2.4	2bc13346_GAC_2	444/324/455	943/453/602	0.79191	0.20809	0.643704	TRUE	TRUE	| PDXP |	chr22;38061800;38061900	missense_variant	chr22;38061852;38061853;+	unchange	unchange
2bc13346_GAC_2.7	2bc13346_GAC_2	634/495/407	622/629/677	0.89479	0.10521	0.528986	TRUE	TRUE	| PDXP |	chr22;38061800;38061900	missense_variant	chr22;38061852;38061853;+	unchange	unchange
2bc1335.0_GAC_8.5	2bc1335.0_GAC_8	922/1562/687	754/1230/1193	0.66871	0.33129	-0.161382	TRUE	TRUE	| FAM20B |	chr1;179041400;179041500	3_prime_UTR_variant	chr1;179041388;179041389;+	unchange	unchange
2bc1335.1_GAC_2.4	2bc1335.1_GAC_2	816/940/789	1205/915/816	0.59045	0.40955	0.119398	TRUE	TRUE	| FAM20B |	chr1;179041400;179041500	3_prime_UTR_variant	chr1;179041447;179041448;+	unchange	unchange
2bc1335.1_GAC_4.4	2bc1335.1_GAC_4	174/255/376	527/608/546	0.99969	0.00030628	1.15572	TRUE	TRUE	| FAM20B |	chr1;179041400;179041500	3_prime_UTR_variant	chr1;179041564;179041565;+	CRCX+ enrichment	CRCX+ enrichment(high confidence)
2bc13353.0_GAC_4.6	2bc13353.0_GAC_4	988/1716/1071	1814/1249/1379	0.81999	0.18001	0.282525	TRUE	TRUE	| H1F0 |	chr22;38201700;38201800	missense_variant	chr22;38202034;38202035;+	unchange	unchange
2bc13353.1_GAC_1.8	2bc13353.1_GAC_1	436/757/441	586/910/476	0.48466	0.51534	0.0280436	TRUE	TRUE	| H1F0 |	chr22;38201700;38201800	3_prime_UTR_variant	chr22;38202248;38202249;+	unchange	unchange
2bc13355_GAC_11.6	2bc13355_GAC_11	874/1478/1319	2041/1586/2042	0.9809	0.019104	0.548399	TRUE	TRUE	| MICALL1 |	chr22;38336700;38336800	3_prime_UTR_variant	chr22;38337080;38337081;+	unchange	unchange
2bc13369_GAC_1.5	2bc13369_GAC_1	382/878/589	880/1008/908	0.95293	0.047069	0.542285	TRUE	TRUE	| SUN2 |	FALSE	non_coding_transcript_exon_variant	chr22;39136709;39136710;+	unchange	unchange
2bc13385_GAC_1.6	2bc13385_GAC_1	1065/991/772	897/1082/862	0.54387	0.45613	0.0769477	TRUE	TRUE	| MIEF1 |	chr22;39909700;39909800	missense_variant	chr22;39909681;39909682;+	unchange	unchange
2bc13385_GAC_1.7	2bc13385_GAC_1	640/580/840	794/472/760	0.36324	0.63676	-0.131927	TRUE	TRUE	| MIEF1 |	chr22;39909700;39909800	missense_variant	chr22;39909681;39909682;+	unchange	unchange
2bc13385_GAC_1.8	2bc13385_GAC_1	613/989/947	1144/539/631	0.14904	0.85096	-0.667864	TRUE	TRUE	| MIEF1 |	chr22;39909700;39909800	missense_variant	chr22;39909681;39909682;+	unchange	unchange
2bc13386_GAC_3.5	2bc13386_GAC_3	644/632/520	524/612/470	0.30615	0.69385	-0.22799	TRUE	TRUE	| MIEF1 |	chr22;39909700;39909800	synonymous_variant	chr22;39910177;39910178;+	unchange	unchange
2bc13399_GAC_5.4	2bc13399_GAC_5	265/508/809	443/630/994	0.89642	0.10358	0.29832	TRUE	TRUE	| TNRC6B |	chr22;40662100;40662200	missense_variant	chr22;40662173;40662174;+	unchange	unchange
2bc13399_GAC_5.5	2bc13399_GAC_5	497/1510/1390	1425/1022/1101	0.23717	0.76283	-0.379799	TRUE	TRUE	| TNRC6B |	chr22;40662100;40662200	missense_variant	chr22;40662173;40662174;+	unchange	unchange
2bc13399_GAC_5.8	2bc13399_GAC_5	894/1511/1012	974/1525/812	0.15701	0.84299	-0.319347	TRUE	TRUE	| TNRC6B |	chr22;40662100;40662200	missense_variant	chr22;40662173;40662174;+	unchange	unchange
2bc1340_GAC_7.6	2bc1340_GAC_7	537/1400/841	1009/486/764	0.26974	0.73026	-0.220672	TRUE	TRUE	| TOR3A |	chr1;179064300;179064400	3_prime_UTR_variant	chr1;179064431;179064432;+	unchange	unchange
2bc1340_GAC_7.7	2bc1340_GAC_7	758/873/879	1222/795/1061	0.78948	0.21052	0.18935	TRUE	TRUE	| TOR3A |	chr1;179064300;179064400	3_prime_UTR_variant	chr1;179064431;179064432;+	unchange	unchange
2bc13400_GAC_1.8	2bc13400_GAC_1	647/1198/933	1432/709/1079	0.66267	0.33733	0.127607	TRUE	TRUE	| TNRC6B |	chr22;40662100;40662200	missense_variant	chr22;40662577;40662578;+	unchange	unchange
2bc13410_GAC_3.7	2bc13410_GAC_3	1408/1711/1277	1500/1255/1533	0.28374	0.71626	-0.263798	TRUE	TRUE	| EP300 |	chr22;41513500;41513600	missense_variant	chr22;41513489;41513490;+	unchange	unchange
2bc13410_GAC_3.8	2bc13410_GAC_3	1742/1834/1641	2357/1868/1936	0.75007	0.24993	0.156364	TRUE	TRUE	| EP300 |	chr22;41513500;41513600	missense_variant	chr22;41513489;41513490;+	unchange	unchange
2bc13414_GAC_2.5	2bc13414_GAC_2	1374/2085/1894	2387/2202/2318	0.88173	0.11827	0.262122	TRUE	TRUE	| EP300 |	chr22;41573200;41573300	missense_variant	chr22;41573592;41573593;+	unchange	unchange
2bc13414_GAC_2.6	2bc13414_GAC_2	1500/1900/1672	1848/2100/1851	0.61556	0.38444	0.0645907	TRUE	TRUE	| EP300 |	chr22;41573200;41573300	missense_variant	chr22;41573592;41573593;+	unchange	unchange
2bc13419.0_GAC_2.8	2bc13419.0_GAC_2	765/1658/1347	1573/1469/1152	0.43225	0.56775	0.00874482	TRUE	TRUE	| EP300 |	chr22;41574200;41574300	synonymous_variant	chr22;41574764;41574765;+	unchange	unchange
2bc13425_GAC_4.6	2bc13425_GAC_4	1380/2369/1102	1424/1172/1079	0.040889	0.95911	-0.397713	TRUE	TRUE	| L3MBTL2 |	chr22;41626900;41627000	3_prime_UTR_variant	chr22;41627175;41627176;+	unchange	unchange
2bc13429_GAC_2.6	2bc13429_GAC_2	594/331/489	834/878/1137	0.98338	0.016619	1.13519	TRUE	TRUE	| ZC3H7B |	chr22;41754100;41754200	3_prime_UTR_variant	chr22;41754226;41754227;+	CRCX+ enrichment	CRCX+ enrichment(high confidence)
2bc13430_GAC_1.4	2bc13430_GAC_1	293/383/620	597/437/585	0.91764	0.082356	0.373643	TRUE	TRUE	| ZC3H7B |	chr22;41755400;41755500	3_prime_UTR_variant	chr22;41755438;41755439;+	unchange	unchange
2bc13430_GAC_1.5	2bc13430_GAC_1	412/645/907	728/653/905	0.69966	0.30034	0.201138	TRUE	TRUE	| ZC3H7B |	chr22;41755400;41755500	3_prime_UTR_variant	chr22;41755438;41755439;+	unchange	unchange
2bc1345.0_GAC_5.6	2bc1345.0_GAC_5	760/936/744	1067/1018/997	0.83244	0.16756	0.304512	TRUE	TRUE	| TOR1AIP1 |	FALSE	missense_variant	chr1;179887006;179887007;+	unchange	unchange
2bc1345.1_AAC_6.7	2bc1345.1_AAC_6	864/987/910	1041/1250/1254	0.86802	0.13198	0.38046	TRUE	TRUE	| TOR1AIP1 |	FALSE	missense_variant	chr1;179887261;179887262;+	unchange	unchange
2bc1345.1_GAC_7.6	2bc1345.1_GAC_7	498/605/704	415/452/526	0.17972	0.82028	-0.502652	TRUE	TRUE	| TOR1AIP1 |	FALSE	missense_variant	chr1;179887279;179887280;+	unchange	unchange
2bc13460_GAC_4.6	2bc13460_GAC_4	998/612/795	986/898/982	0.54539	0.45461	0.222629	TRUE	TRUE	| PRR5-ARHGAP8 |	chr22;45133000;45133100	missense_variant	chr22;45133056;45133057;+	unchange	unchange
2bc13460_GAC_4.7	2bc13460_GAC_4	1915/2373/1966	2701/2158/2164	0.60063	0.39937	0.053155	TRUE	TRUE	| PRR5-ARHGAP8 |	chr22;45133000;45133100	missense_variant	chr22;45133056;45133057;+	unchange	unchange
2bc13460_GAC_4.8	2bc13460_GAC_4	1117/2467/1341	1485/1521/1481	0.56672	0.43328	-0.0321605	TRUE	TRUE	| PRR5-ARHGAP8 |	chr22;45133000;45133100	missense_variant	chr22;45133056;45133057;+	unchange	unchange
2bc13494_GAC_1.5	2bc13494_GAC_1	1023/1036/870	1362/1416/1141	0.89	0.11	0.309072	TRUE	TRUE	| TBC1D22A |	FALSE	3_prime_UTR_variant	chr22;47570720;47570721;+	unchange	unchange
2bc13494_GAC_1.6	2bc13494_GAC_1	1894/2034/2357	2127/1886/2782	0.12512	0.87488	0.0743644	TRUE	TRUE	| TBC1D22A |	FALSE	3_prime_UTR_variant	chr22;47570720;47570721;+	unchange	unchange
2bc135_GAC_1.6	2bc135_GAC_1	516/1039/622	711/441/477	0.14984	0.85016	-0.465065	TRUE	TRUE	| FBXO44 |	FALSE	5_prime_UTR_variant	chr1;11715562;11715563;+	unchange	unchange
2bc13501.1_GAC_4.4	2bc13501.1_GAC_4	418/729/594	337/388/563	0.074037	0.92596	-0.726508	TRUE	TRUE	| ZBED4 |	chr22;50277400;50277500	missense_variant	chr22;50277431;50277432;+	unchange	unchange
2bc13501.1_GAC_4.7	2bc13501.1_GAC_4	458/671/676	715/582/1023	0.62046	0.37954	0.199601	TRUE	TRUE	| ZBED4 |	chr22;50277400;50277500	missense_variant	chr22;50277431;50277432;+	unchange	unchange
2bc13504_GAC_1.6	2bc13504_GAC_1	1159/1645/1473	1629/1451/1133	0.50341	0.49659	0.00231436	TRUE	TRUE	| ZBED4 |	FALSE	missense_variant	chr22;50278924;50278925;+	unchange	unchange
2bc13508_AAC_5.4	2bc13508_AAC_5	2573/3411/2195	2848/2603/1538	0.1347	0.8653	-0.296497	TRUE	TRUE	| ZBED4 |	chr22;50280400;50280500	3_prime_UTR_variant	chr22;50280827;50280828;+	unchange	unchange
2bc13514_GAC_2.7	2bc13514_GAC_2	226/198/381	357/373/401	0.80602	0.19398	0.216607	TRUE	TRUE	| ZBED4 |	FALSE	3_prime_UTR_variant	chr22;50283655;50283656;+	unchange	unchange
2bc13523_GAC_1.4	2bc13523_GAC_1	974/1802/823	1582/1158/1079	0.4483	0.5517	0.256762	TRUE	TRUE	| TRABD |	FALSE	3_prime_UTR_variant	chr22;50637744;50637745;+	unchange	unchange
2bc13535_GAC_3.6	2bc13535_GAC_3	502/170/469	952/808/938	0.98515	0.014852	0.917861	TRUE	TRUE	| SHANK3 |	FALSE	missense_variant	chr22;51169657;51169658;+	CRCX+ enrichment	unchange
2bc13535_GAC_3.7	2bc13535_GAC_3	1099/2193/1106	1880/1963/1312	0.9079	0.092098	0.164277	TRUE	TRUE	| SHANK3 |	FALSE	missense_variant	chr22;51169657;51169658;+	unchange	unchange
2bc13544.1_GAC_1.4	2bc13544.1_GAC_1	1055/1742/663	931/1253/924	0.099101	0.9009	-0.292004	TRUE	TRUE	| BHLHE40 |	chr3;5024700;5024800	missense_variant	chr3;5024813;5024814;+	unchange	unchange
2bc13544.1_GAC_1.5	2bc13544.1_GAC_1	1049/1565/1382	1506/1401/1121	0.4625	0.5375	0.0236487	TRUE	TRUE	| BHLHE40 |	chr3;5024700;5024800	missense_variant	chr3;5024813;5024814;+	unchange	unchange
2bc13544.1_GAC_2.6	2bc13544.1_GAC_2	811/1082/1188	973/1232/1263	0.86164	0.13836	0.00618049	TRUE	TRUE	| BHLHE40 |	chr3;5024700;5024800	missense_variant	chr3;5024850;5024851;+	unchange	unchange
2bc13545_GAC_8.8	2bc13545_GAC_8	597/1013/528	475/469/701	0.083252	0.91675	-0.772798	TRUE	TRUE	| BHLHE40 |	chr3;5024800;5024900	missense_variant	chr3;5025372;5025373;+	unchange	unchange
2bc13546_GAC_1.6	2bc13546_GAC_1	349/1316/657	1163/1070/971	0.9575	0.042504	0.481439	TRUE	TRUE	| BHLHE40 |	FALSE	3_prime_UTR_variant	chr3;5025583;5025584;+	unchange	unchange
2bc13555_AAC_1.4	2bc13555_AAC_1	1454/2153/2552	2175/2317/2494	0.90967	0.090327	0.137994	TRUE	TRUE	| LMCD1 |	FALSE	3_prime_UTR_variant	chr3;8609558;8609559;+	unchange	unchange
2bc1356_AAC_1.8	2bc1356_AAC_1	1151/1367/1371	1319/1146/1273	0.20482	0.79518	-0.189135	TRUE	TRUE	| CEP350 |	FALSE	missense_variant	chr1;179989463;179989464;+	unchange	unchange
2bc13568_GAC_1.6	2bc13568_GAC_1	1108/1294/745	1618/1537/1259	0.90564	0.094362	0.431634	TRUE	TRUE	| SETD5 |	chr3;9517300;9517400	synonymous_variant	chr3;9517723;9517724;+	unchange	unchange
2bc13568_GAC_1.7	2bc13568_GAC_1	2838/3105/2438	3545/3704/2679	0.88067	0.11933	0.0538571	TRUE	TRUE	| SETD5 |	chr3;9517300;9517400	synonymous_variant	chr3;9517723;9517724;+	unchange	unchange
2bc13568_GAC_11.7	2bc13568_GAC_11	649/1393/1152	1244/1044/1252	0.33083	0.66917	0.0379545	TRUE	TRUE	| SETD5 |	chr3;9517400;9517500	3_prime_UTR_variant	chr3;9517917;9517918;+	unchange	unchange
2bc13568_GAC_3.8	2bc13568_GAC_3	1013/2413/1551	1675/1495/1059	0.23898	0.76102	-0.507328	TRUE	TRUE	| SETD5 |	chr3;9517300;9517400	missense_variant	chr3;9517760;9517761;+	unchange	unchange
2bc13568_GAC_4.6	2bc13568_GAC_4	604/899/517	1048/918/569	0.82932	0.17068	0.213527	TRUE	TRUE	| SETD5 |	chr3;9517300;9517400	synonymous_variant	chr3;9517765;9517766;+	unchange	unchange
2bc13568_GAC_9.5	2bc13568_GAC_9	410/1839/896	840/641/974	0.14859	0.85141	0.0382837	TRUE	TRUE	| SETD5 |	chr3;9517400;9517500	3_prime_UTR_variant	chr3;9517905;9517906;+	unchange	unchange
2bc13584_GAC_2.5	2bc13584_GAC_2	833/2133/1362	1343/1421/1228	0.21134	0.78866	-0.231555	TRUE	TRUE	| JAGN1 |	chr3;9935000;9935100	3_prime_UTR_variant	chr3;9935084;9935085;+	unchange	unchange
2bc13602_GAC_4.4	2bc13602_GAC_4	836/633/499	1074/864/772	0.97008	0.02992	0.547422	TRUE	TRUE	| TATDN2 |	chr3;10302100;10302200	missense_variant	chr3;10302102;10302103;+	unchange	unchange
2bc13609_GAC_4.5	2bc13609_GAC_4	762/1152/721	1027/1042/880	0.48516	0.51484	0.038569	TRUE	TRUE	| TATDN2 |	chr3;10321500;10321600	3_prime_UTR_variant	chr3;10321556;10321557;+	unchange	unchange
2bc13609_GAC_4.6	2bc13609_GAC_4	877/1078/1257	1384/1084/1092	0.60764	0.39236	0.191362	TRUE	TRUE	| TATDN2 |	chr3;10321500;10321600	3_prime_UTR_variant	chr3;10321556;10321557;+	unchange	unchange
2bc13610_GAC_1.5	2bc13610_GAC_1	600/733/482	542/517/436	0.18415	0.81585	-0.320294	TRUE	TRUE	| TATDN2 |	chr3;10321600;10321700	3_prime_UTR_variant	chr3;10322134;10322135;+	unchange	unchange
2bc13619_AAC_4.8	2bc13619_AAC_4	813/855/1185	927/926/1253	0.38123	0.61877	-0.00163996	TRUE	TRUE	| PPARG |	FALSE	missense_variant	chr3;12458412;12458413;+	unchange	unchange
2bc13623_GAC_4.5	2bc13623_GAC_4	566/1364/671	536/848/536	0.16942	0.83058	-0.502353	TRUE	TRUE	| TSEN2 |	FALSE	synonymous_variant	chr3;12544958;12544959;+	unchange	unchange
2bc13623_GAC_4.6	2bc13623_GAC_4	1122/1127/1402	1298/1385/1407	0.52173	0.47827	-0.0770033	TRUE	TRUE	| TSEN2 |	FALSE	synonymous_variant	chr3;12544958;12544959;+	unchange	unchange
2bc13623_GAC_4.7	2bc13623_GAC_4	743/1974/768	1247/1160/973	0.8428	0.1572	0.259194	TRUE	TRUE	| TSEN2 |	FALSE	synonymous_variant	chr3;12544958;12544959;+	unchange	unchange
2bc13630_AAC_5.5	2bc13630_AAC_5	555/536/707	953/934/744	0.8379	0.1621	0.336994	TRUE	TRUE	| TMEM43 |	FALSE	3_prime_UTR_variant	chr3;14184419;14184420;+	unchange	unchange
2bc13633_GAC_1.8	2bc13633_GAC_1	884/1492/1073	1858/1411/1378	0.84902	0.15098	0.278786	TRUE	TRUE	| SLC6A6 |	FALSE	5_prime_UTR_variant	chr3;14444122;14444123;+	unchange	unchange
2bc1365_GAC_5.7	2bc1365_GAC_5	936/1488/1306	1055/1193/1153	0.32441	0.67559	-0.261902	TRUE	TRUE	| CEP350 |	FALSE	3_prime_UTR_variant	chr1;180080439;180080440;+	unchange	unchange
2bc13669_AAC_9.6	2bc13669_AAC_9	970/1429/1157	1182/1667/1201	0.4831	0.5169	-0.028292	TRUE	TRUE	| PLCL2 |	FALSE	missense_variant	chr3;17053131;17053132;+	unchange	unchange
2bc1367_GAC_2.8	2bc1367_GAC_2	971/1597/939	1298/845/1015	0.29508	0.70492	-0.0242471	TRUE	TRUE	| CEP350 |	FALSE	3_prime_UTR_variant	chr1;180080865;180080866;+	unchange	unchange
2bc13677_GAC_1.8	2bc13677_GAC_1	595/1005/718	838/532/1057	0.42599	0.57401	0.0510663	TRUE	TRUE	| RAB5A |	FALSE	5_prime_UTR_variant	chr3;19992371;19992372;+	unchange	unchange
2bc13689_AAC_2.7	2bc13689_AAC_2	507/463/587	810/419/483	0.24752	0.75248	0.0392925	TRUE	TRUE	| RARB |	FALSE	5_prime_UTR_variant	chr3;25469960;25469961;+	unchange	unchange
2bc13689_AAC_2.8	2bc13689_AAC_2	794/2076/870	1320/998/975	0.57778	0.42222	0.0822475	TRUE	TRUE	| RARB |	FALSE	5_prime_UTR_variant	chr3;25469960;25469961;+	unchange	unchange
2bc13696_GAC_2.7	2bc13696_GAC_2	1174/1630/1192	1196/985/944	0.048501	0.9515	-0.418665	TRUE	TRUE	| OXSM |	FALSE	synonymous_variant	chr3;25833428;25833429;+	unchange	unchange
2bc13704_GAC_5.6	2bc13704_GAC_5	624/723/366	1242/666/637	0.56642	0.43358	0.550053	TRUE	TRUE	| TGFBR2 |	FALSE	missense_variant	chr3;30713414;30713415;+	unchange	unchange
2bc13710_GAC_3.4	2bc13710_GAC_3	468/1012/914	546/638/1255	0.11347	0.88653	-0.220602	TRUE	TRUE	| STT3B |	FALSE	missense_variant	chr3;31674487;31674488;+	unchange	unchange
2bc13754_AAC_1.7	2bc13754_AAC_1	1006/1699/973	993/1434/997	0.21911	0.78089	-0.0612864	TRUE	TRUE	| MYD88 |	FALSE	3_prime_UTR_variant	chr3;38182956;38182957;+	unchange	unchange
2bc13769_AAC_2.6	2bc13769_AAC_2	855/1491/855	931/1392/821	0.20075	0.79925	-0.140682	TRUE	TRUE	| XYLB |	FALSE	downstream_gene_variant	chr3;38456867;38456868;+	unchange	unchange
2bc13780_GAC_1.8	2bc13780_GAC_1	696/901/848	1162/746/913	0.68482	0.31518	0.0244113	TRUE	TRUE	| SLC25A38 |	chr3;39438400;39438500	stop_lost	chr3;39438010;39438011;+	unchange	unchange
2bc1382_AAC_7.4	2bc1382_AAC_7	780/1245/1037	743/871/1179	0.16797	0.83203	-0.332047	TRUE	TRUE	| XPR1 |	chr1;180853500;180853600	3_prime_UTR_variant	chr1;180853457;180853458;+	unchange	unchange
2bc1382_GAC_12.5	2bc1382_GAC_12	380/519/493	412/448/600	0.45586	0.54414	-0.0288814	TRUE	TRUE	| XPR1 |	chr1;180853500;180853600	3_prime_UTR_variant	chr1;180853550;180853551;+	unchange	unchange
2bc1382_GAC_9.7	2bc1382_GAC_9	938/1688/1116	922/1289/1216	0.55744	0.44256	-0.205708	TRUE	TRUE	| XPR1 |	chr1;180853500;180853600	3_prime_UTR_variant	chr1;180853497;180853498;+	unchange	unchange
2bc13843.0_GAC_2.5	2bc13843.0_GAC_2	1091/1017/1090	1214/1144/1219	0.4118	0.5882	0.0792307	TRUE	TRUE	| LARS2 |	chr3;45589000;45589100	3_prime_UTR_variant	chr3;45589326;45589327;+	unchange	unchange
2bc13846_GAC_1.7	2bc13846_GAC_1	1226/1171/1154	1293/1075/1209	0.33602	0.66398	-0.0149683	TRUE	TRUE	| LIMD1 |	chr3;45636400;45636500	missense_variant	chr3;45636384;45636385;+	unchange	unchange
2bc13846_GAC_3.7	2bc13846_GAC_3	769/1365/877	1457/1277/1012	0.92349	0.076513	0.124421	TRUE	TRUE	| LIMD1 |	chr3;45636400;45636500	missense_variant	chr3;45636420;45636421;+	unchange	unchange
2bc13859_GAC_2.7	2bc13859_GAC_2	1060/1211/1205	1538/1153/632	0.28986	0.71014	0.093997	TRUE	TRUE	| LIMD1-AS1 |	FALSE	3_prime_UTR_variant	chr3;45721596;45721597;+	unchange	unchange
2bc1386_GAC_1.4	2bc1386_GAC_1	1163/2565/1129	2120/1550/1343	0.68447	0.31553	0.168275	TRUE	TRUE	| MR1 |	FALSE	3_prime_UTR_variant	chr1;181025145;181025146;+	unchange	unchange
2bc13868_AAC_1.7	2bc13868_AAC_1	941/988/670	809/1054/881	0.5865	0.4135	0.276646	TRUE	TRUE	| KLHL18 |	chr3;47385300;47385400	3_prime_UTR_variant	chr3;47385857;47385858;+	unchange	unchange
2bc13868_AAC_1.8	2bc13868_AAC_1	1026/1100/822	1261/778/1066	0.7367	0.2633	-0.145457	TRUE	TRUE	| KLHL18 |	chr3;47385300;47385400	3_prime_UTR_variant	chr3;47385857;47385858;+	unchange	unchange
2bc13876_GAC_1.4	2bc13876_GAC_1	2577/3072/1994	3360/2696/2833	0.73406	0.26594	-0.00500329	TRUE	TRUE	| PTPN23 |	FALSE	missense_variant	chr3;47454625;47454626;+	unchange	unchange
2bc13877_AAC_4.6	2bc13877_AAC_4	1083/1391/1376	1596/1532/1546	0.79006	0.20994	0.116433	TRUE	TRUE	| DHX30 |	chr3;47887800;47887900	synonymous_variant	chr3;47887818;47887819;+	unchange	unchange
2bc13877_AAC_4.7	2bc13877_AAC_4	592/705/734	1122/865/800	0.7755	0.2245	0.478431	TRUE	TRUE	| DHX30 |	chr3;47887800;47887900	synonymous_variant	chr3;47887818;47887819;+	unchange	unchange
2bc1388_GAC_2.4	2bc1388_GAC_2	1033/827/779	1386/1175/979	0.93955	0.060446	0.247546	TRUE	TRUE	| IER5 |	chr1;181058800;181058900	missense_variant	chr1;181058381;181058382;+	unchange	unchange
2bc13886_GAC_4.4	2bc13886_GAC_4	863/908/592	900/855/627	0.51835	0.48165	0.000728953	TRUE	TRUE	| ARIH2 |	chr3;48964900;48965000	missense_variant	chr3;48965037;48965038;+	unchange	unchange
2bc13886_GAC_8.4	2bc13886_GAC_8	456/1050/647	740/836/621	0.40086	0.59914	-0.141312	TRUE	TRUE	| ARIH2 |	chr3;48964900;48965000	missense_variant	chr3;48965091;48965092;+	unchange	unchange
2bc1389.1_GAC_6.7	2bc1389.1_GAC_6	650/2109/859	739/1213/665	0.12023	0.87977	-0.451443	TRUE	TRUE	| IER5 |	chr1;181058800;181058900	3_prime_UTR_variant	chr1;181059286;181059287;+	unchange	unchange
2bc1389.1_GAC_7.4	2bc1389.1_GAC_7	1509/1364/876	1261/1725/1385	0.83302	0.16698	0.522107	TRUE	TRUE	| IER5 |	chr1;181058800;181058900	3_prime_UTR_variant	chr1;181059346;181059347;+	unchange	unchange
2bc13890_GAC_1.5	2bc13890_GAC_1	975/1968/851	1241/1613/1168	0.53651	0.46349	-0.0949653	TRUE	TRUE	| WDR6 |	chr3;49049100;49049200	5_prime_UTR_variant	chr3;49049100;49049101;+	unchange	unchange
2bc13890_GAC_4.7	2bc13890_GAC_4	680/1162/1070	1578/1217/1352	0.95441	0.045587	0.255345	TRUE	TRUE	| WDR6 |	chr3;49049100;49049200	missense_variant	chr3;49049202;49049203;+	unchange	unchange
2bc13890_GAC_6.8	2bc13890_GAC_6	806/1123/813	1073/1310/875	0.46325	0.53675	0.0238884	TRUE	TRUE	| WDR6 |	chr3;49049100;49049200	synonymous_variant	chr3;49049266;49049267;+	unchange	unchange
2bc13898_GAC_1.4	2bc13898_GAC_1	1200/1314/1158	1304/1278/1486	0.50695	0.49305	0.143277	TRUE	TRUE	| WDR6 |	chr3;49050800;49050900	missense_variant	chr3;49051152;49051153;+	unchange	unchange
2bc13905_AAC_1.5	2bc13905_AAC_1	760/1990/1538	1453/1430/1291	0.11815	0.88185	-0.293399	TRUE	TRUE	| DAG1 |	FALSE	synonymous_variant	chr3;49548068;49548069;+	unchange	unchange
2bc13905_AAC_1.6	2bc13905_AAC_1	681/1266/742	1333/1272/1311	0.98534	0.014661	0.525956	TRUE	TRUE	| DAG1 |	FALSE	synonymous_variant	chr3;49548068;49548069;+	unchange	unchange
2bc13908_GAC_3.8	2bc13908_GAC_3	1149/1100/894	1503/986/1240	0.91632	0.083685	0.0255105	TRUE	TRUE	| DAG1 |	chr3;49568500;49568600	synonymous_variant	chr3;49568645;49568646;+	unchange	unchange
2bc13914_GAC_2.4	2bc13914_GAC_2	563/530/552	932/911/1035	0.96264	0.037357	0.824751	TRUE	TRUE	| DAG1 |	chr3;49569800;49569900	missense_variant	chr3;49570162;49570163;+	CRCX+ enrichment	unchange
2bc13915_AAC_10.8	2bc13915_AAC_10	1139/1884/1463	1888/1447/1101	0.2868	0.7132	-0.19738	TRUE	TRUE	| DAG1 |	chr3;49570300;49570400	missense_variant	chr3;49570588;49570589;+	unchange	unchange
2bc13917_AAC_2.6	2bc13917_AAC_2	1233/1468/1187	1201/1209/1300	0.35385	0.64615	-0.0966833	TRUE	TRUE	| DAG1 |	chr3;49570400;49570500	3_prime_UTR_variant	chr3;49570960;49570961;+	unchange	unchange
2bc13917_AAC_2.7	2bc13917_AAC_2	1905/2279/1998	2331/1774/1596	0.10676	0.89324	-0.17804	TRUE	TRUE	| DAG1 |	chr3;49570400;49570500	3_prime_UTR_variant	chr3;49570960;49570961;+	unchange	unchange
2bc13917_AAC_7.4	2bc13917_AAC_7	351/583/408	439/405/828	0.38086	0.61914	-0.120244	TRUE	TRUE	| DAG1 |	chr3;49570500;49570600	3_prime_UTR_variant	chr3;49571076;49571077;+	unchange	unchange
2bc13917_GAC_8.8	2bc13917_GAC_8	1160/1624/873	1337/1065/504	0.095237	0.90476	-0.425344	TRUE	TRUE	| DAG1 |	chr3;49570500;49570600	3_prime_UTR_variant	chr3;49571097;49571098;+	unchange	unchange
2bc13919_AAC_3.4	2bc13919_AAC_3	1522/1072/1277	1266/1414/1492	0.51423	0.48577	0.14235	TRUE	TRUE	| BSN |	FALSE	missense_variant	chr3;49691268;49691269;+	unchange	unchange
2bc13924.0_GAC_5.4	2bc13924.0_GAC_5	880/1503/975	1293/976/1286	0.64614	0.35386	0.112153	TRUE	TRUE	| RBM6 |	chr3;50005000;50005100	5_prime_UTR_variant	chr3;50005097;50005098;+	unchange	unchange
2bc13924.0_GAC_6.6	2bc13924.0_GAC_6	920/1408/793	958/792/1090	0.13397	0.86603	-0.384602	TRUE	TRUE	| RBM6 |	chr3;50005000;50005100	5_prime_UTR_variant	chr3;50005108;50005109;+	unchange	unchange
2bc13924.0_GAC_6.7	2bc13924.0_GAC_6	670/855/780	1147/643/472	0.1904	0.8096	-0.227751	TRUE	TRUE	| RBM6 |	chr3;50005000;50005100	5_prime_UTR_variant	chr3;50005108;50005109;+	unchange	unchange
2bc13924.1_GAC_4.6	2bc13924.1_GAC_4	234/348/553	546/412/782	0.94027	0.059731	0.426911	TRUE	TRUE	| RBM6 |	chr3;50005000;50005100	missense_variant	chr3;50005258;50005259;+	unchange	unchange
2bc13929_AAC_2.4	2bc13929_AAC_2	2061/4376/2286	3400/3278/2667	0.92894	0.071058	0.140253	TRUE	TRUE	| SEMA3F |	chr3;50225400;50225500	missense_variant	chr3;50225519;50225520;+	unchange	unchange
2bc13934_GAC_8.5	2bc13934_GAC_8	351/901/894	770/800/1043	0.51322	0.48678	0.140253	TRUE	TRUE	| SEMA3B |	FALSE	non_coding_transcript_exon_variant	chr3;50314198;50314199;+	unchange	unchange
2bc13934_GAC_8.6	2bc13934_GAC_8	791/924/668	995/789/841	0.61819	0.38181	-0.0445131	TRUE	TRUE	| SEMA3B |	FALSE	non_coding_transcript_exon_variant	chr3;50314198;50314199;+	unchange	unchange
2bc13935_AAC_2.4	2bc13935_AAC_2	1269/762/1302	1304/1116/1217	0.16798	0.83202	-0.17954	TRUE	TRUE	| CYB561D2 |	chr3;50391200;50391300	3_prime_UTR_variant	chr3;50391244;50391245;+	unchange	unchange
2bc13935_AAC_2.5	2bc13935_AAC_2	1198/1499/935	1394/1534/923	0.3972	0.6028	-0.100775	TRUE	TRUE	| CYB561D2 |	chr3;50391200;50391300	3_prime_UTR_variant	chr3;50391244;50391245;+	unchange	unchange
2bc13940_GAC_2.4	2bc13940_GAC_2	1038/1108/1147	1489/1072/1229	0.52427	0.47573	0.077543	TRUE	TRUE	| MAPKAPK3 |	FALSE	3_prime_UTR_variant	chr3;50686190;50686191;+	unchange	unchange
2bc13949_GAC_4.5	2bc13949_GAC_4	958/927/1149	1401/1148/1279	0.64262	0.35738	0.105365	TRUE	TRUE	| RBM15B |	chr3;51429700;51429800	missense_variant	chr3;51430165;51430166;+	unchange	unchange
2bc13951_GAC_6.4	2bc13951_GAC_6	1243/1430/960	1463/1352/1288	0.6226	0.3774	0.102434	TRUE	TRUE	| RBM15B |	chr3;51430000;51430100	missense_variant	chr3;51430448;51430449;+	unchange	unchange
2bc13951_GAC_8.4	2bc13951_GAC_8	451/824/500	384/416/354	0.12861	0.87139	-0.675015	TRUE	TRUE	| RBM15B |	chr3;51430000;51430100	missense_variant	chr3;51430459;51430460;+	unchange	unchange
2bc13954_GAC_2.5	2bc13954_GAC_2	1329/1154/1004	1630/875/1326	0.87753	0.12247	-0.148463	TRUE	TRUE	| RBM15B |	chr3;51430300;51430400	missense_variant	chr3;51430877;51430878;+	unchange	unchange
2bc13957_AAC_1.4	2bc13957_AAC_1	296/802/440	441/444/977	0.39532	0.60468	0.132187	TRUE	TRUE	| RBM15B |	chr3;51431300;51431400	3_prime_UTR_variant	chr3;51431655;51431656;+	unchange	unchange
2bc13957_AAC_1.5	2bc13957_AAC_1	719/1965/186	774/812/147	0.18967	0.81033	-0.421626	TRUE	TRUE	| RBM15B |	chr3;51431300;51431400	3_prime_UTR_variant	chr3;51431655;51431656;+	unchange	unchange
2bc1396_AAC_3.4	2bc1396_AAC_3	518/526/553	619/378/883	0.38028	0.61972	-0.186007	TRUE	TRUE	| LAMC1 |	FALSE	missense_variant	chr1;183105544;183105545;+	unchange	unchange
2bc1396_AAC_3.7	2bc1396_AAC_3	1304/1922/1656	1984/1645/2234	0.61978	0.38022	0.162474	TRUE	TRUE	| LAMC1 |	FALSE	missense_variant	chr1;183105544;183105545;+	unchange	unchange
2bc13962_AAC_2.5	2bc13962_AAC_2	790/634/743	1155/887/649	0.63651	0.36349	0.104974	TRUE	TRUE	| RBM15B |	FALSE	3_prime_UTR_variant	chr3;51433741;51433742;+	unchange	unchange
2bc1397_GAC_2.4	2bc1397_GAC_2	199/185/319	409/309/401	0.88246	0.11754	0.596338	TRUE	TRUE	| LAMC1 |	chr1;183111700;183111800	missense_variant	chr1;183111815;183111816;+	unchange	unchange
2bc1397_GAC_4.7	2bc1397_GAC_4	1015/716/975	1114/1204/1290	0.71528	0.28472	0.321758	TRUE	TRUE	| LAMC1 |	chr1;183111700;183111800	missense_variant	chr1;183111848;183111849;+	unchange	unchange
2bc1398_GAC_1.5	2bc1398_GAC_1	317/909/975	488/411/763	0.033614	0.96639	-0.435858	TRUE	TRUE	| LAMC1 |	chr1;183111700;183111800	3_prime_UTR_variant	chr1;183111957;183111958;+	unchange	unchange
2bc1398_GAC_4.6	2bc1398_GAC_4	2169/3002/1959	2523/2866/3141	0.72283	0.27717	0.116469	TRUE	TRUE	| LAMC1 |	chr1;183111700;183111800	3_prime_UTR_variant	chr1;183112041;183112042;+	unchange	unchange
2bc13980_GAC_1.4	2bc13980_GAC_1	1084/2496/759	1816/1211/891	0.33122	0.66878	0.149186	TRUE	TRUE	| NISCH |	chr3;52521500;52521600	missense_variant	chr3;52522098;52522099;+	unchange	unchange
2bc13988_GAC_1.6	2bc13988_GAC_1	1455/2127/836	886/624/1191	0.00061711	0.99938	-1.15863	TRUE	TRUE	| PDE12 |	FALSE	missense_variant	chr3;57542781;57542782;+	CRCX- enrichment	unchange
2bc13996_GAC_3.8	2bc13996_GAC_3	613/1052/600	683/954/777	0.62024	0.37976	0.0422809	TRUE	TRUE	| SLMAP |	chr3;57743000;57743100	5_prime_UTR_variant	chr3;57743145;57743146;+	unchange	unchange
2bc13998_AAC_1.7	2bc13998_AAC_1	2292/2177/1446	2181/2031/1779	0.55364	0.44636	0.0832033	TRUE	TRUE	| SLMAP |	chr3;57743000;57743100	5_prime_UTR_variant	chr3;57743415;57743416;+	unchange	unchange
2bc140.1_GAC_1.7	2bc140.1_GAC_1	421/959/819	841/533/855	0.33131	0.66869	-0.0200783	TRUE	TRUE	| PLOD1 |	chr1;12034900;12035000	3_prime_UTR_variant	chr1;12035192;12035193;+	unchange	unchange
2bc140.1_GAC_1.8	2bc140.1_GAC_1	512/576/560	663/575/774	0.4533	0.5467	0.180848	TRUE	TRUE	| PLOD1 |	chr1;12034900;12035000	3_prime_UTR_variant	chr1;12035192;12035193;+	unchange	unchange
2bc140.1_GAC_4.4	2bc140.1_GAC_4	223/394/472	572/576/381	0.9068	0.093201	0.731228	TRUE	TRUE	| PLOD1 |	chr1;12034900;12035000	3_prime_UTR_variant	chr1;12035291;12035292;+	unchange	unchange
2bc140.1_GAC_4.5	2bc140.1_GAC_4	675/693/711	574/666/1088	0.27637	0.72363	0.126021	TRUE	TRUE	| PLOD1 |	chr1;12034900;12035000	3_prime_UTR_variant	chr1;12035291;12035292;+	unchange	unchange
2bc14007_GAC_5.7	2bc14007_GAC_5	616/812/493	916/471/581	0.27466	0.72534	0.129423	TRUE	TRUE	| ABHD6 |	FALSE	missense_variant	chr3;58279469;58279470;+	unchange	unchange
2bc1401_AAC_2.4	2bc1401_AAC_2	668/1465/801	788/757/848	0.27588	0.72412	-0.204647	TRUE	TRUE	| LAMC1 |	FALSE	3_prime_UTR_variant	chr1;183112623;183112624;+	unchange	unchange
2bc1401_AAC_2.5	2bc1401_AAC_2	611/1408/901	1301/905/801	0.34927	0.65073	-0.251864	TRUE	TRUE	| LAMC1 |	FALSE	3_prime_UTR_variant	chr1;183112623;183112624;+	unchange	unchange
2bc1401_AAC_5.4	2bc1401_AAC_5	734/1461/546	740/1001/1030	0.69018	0.30982	-0.36216	TRUE	TRUE	| LAMC1 |	FALSE	3_prime_UTR_variant	chr1;183112725;183112726;+	unchange	unchange
2bc1401_AAC_5.5	2bc1401_AAC_5	624/613/642	866/1094/881	0.87105	0.12895	0.374429	TRUE	TRUE	| LAMC1 |	FALSE	3_prime_UTR_variant	chr1;183112725;183112726;+	unchange	unchange
2bc14013_AAC_12.5	2bc14013_AAC_12	463/1155/754	641/364/348	0.010492	0.98951	-1.19762	TRUE	TRUE	| RPP14 |	chr3;58303400;58303500	3_prime_UTR_variant	chr3;58303631;58303632;+	CRCX- enrichment	CRCX- enrichment(high confidence)
2bc14013_GAC_11.4	2bc14013_GAC_11	1073/1179/976	926/913/911	0.24428	0.75572	-0.185523	TRUE	TRUE	| RPP14 |	chr3;58303400;58303500	3_prime_UTR_variant	chr3;58303609;58303610;+	unchange	unchange
2bc14013_GAC_4.4	2bc14013_GAC_4	1231/475/960	1018/697/1075	0.26947	0.73053	0.081091	TRUE	TRUE	| RPP14 |	chr3;58303400;58303500	3_prime_UTR_variant	chr3;58303458;58303459;+	unchange	unchange
2bc14013_GAC_4.5	2bc14013_GAC_4	1314/2184/1307	1939/1424/1275	0.26434	0.73566	-0.117901	TRUE	TRUE	| RPP14 |	chr3;58303400;58303500	3_prime_UTR_variant	chr3;58303458;58303459;+	unchange	unchange
2bc14013_GAC_4.8	2bc14013_GAC_4	1251/2456/1469	1630/1629/1528	0.46118	0.53882	-0.0612041	TRUE	TRUE	| RPP14 |	chr3;58303400;58303500	3_prime_UTR_variant	chr3;58303458;58303459;+	unchange	unchange
2bc14015_GAC_1.6	2bc14015_GAC_1	463/1195/889	767/656/594	0.072064	0.92794	-0.66386	TRUE	TRUE	| RPP14 |	FALSE	3_prime_UTR_variant	chr3;58304432;58304433;+	unchange	unchange
2bc14021_AAC_4.5	2bc14021_AAC_4	716/520/471	1147/964/1058	0.99947	0.00052986	1.07388	TRUE	TRUE	| PTPRG |	chr3;62189100;62189200	missense_variant	chr3;62189360;62189361;+	CRCX+ enrichment	unchange
2bc14021_AAC_4.6	2bc14021_AAC_4	843/1853/1198	1702/1162/1014	0.27371	0.72629	-0.32271	TRUE	TRUE	| PTPRG |	chr3;62189100;62189200	missense_variant	chr3;62189360;62189361;+	unchange	unchange
2bc14042_AAC_6.4	2bc14042_AAC_6	1076/1438/1175	1439/1219/2095	0.50126	0.49874	-0.0236058	TRUE	TRUE	| ARL6IP5 |	chr3;69153700;69153800	3_prime_UTR_variant	chr3;69153787;69153788;+	unchange	unchange
2bc14042_GAC_5.4	2bc14042_GAC_5	368/733/1014	741/291/809	0.54589	0.45411	-0.407985	TRUE	TRUE	| ARL6IP5 |	chr3;69153700;69153800	missense_variant	chr3;69153761;69153762;+	unchange	unchange
2bc14046_AAC_10.4	2bc14046_AAC_10	1353/1846/1207	1548/1692/1277	0.2088	0.7912	-0.000806466	TRUE	TRUE	| MITF |	FALSE	missense_variant	chr3;70014196;70014197;+	unchange	unchange
2bc14046_AAC_8.5	2bc14046_AAC_8	3649/4914/3490	4757/3529/3861	0.25935	0.74065	-0.0604434	TRUE	TRUE	| MITF |	FALSE	missense_variant	chr3;70014190;70014191;+	unchange	unchange
2bc14046_AAC_8.6	2bc14046_AAC_8	1465/2192/1606	2492/2208/1787	0.91506	0.084942	0.193847	TRUE	TRUE	| MITF |	FALSE	missense_variant	chr3;70014190;70014191;+	unchange	unchange
2bc14065_AAC_2.6	2bc14065_AAC_2	986/1049/776	890/1140/833	0.39235	0.60765	0.0201205	TRUE	TRUE	| ZNF654 |	FALSE	3_prime_UTR_variant	chr3;88190956;88190957;+	unchange	unchange
2bc14066.2_AAC_5.5	2bc14066.2_AAC_5	889/1158/899	816/833/895	0.20354	0.79646	-0.291892	TRUE	TRUE	| C3orf38 |	chr3;88205800;88205900	3_prime_UTR_variant	chr3;88205767;88205768;+	unchange	unchange
2bc14066.2_GAC_6.6	2bc14066.2_GAC_6	630/607/856	761/986/767	0.55598	0.44402	-0.17045	TRUE	TRUE	| C3orf38 |	chr3;88205800;88205900	3_prime_UTR_variant	chr3;88205774;88205775;+	unchange	unchange
2bc14092_GAC_1.4	2bc14092_GAC_1	936/1806/1131	1124/975/1238	0.17546	0.82454	-0.178933	TRUE	TRUE	| NA |	FALSE	NA	chr3;97595809;97595810;+	unchange	unchange
2bc14092_GAC_1.5	2bc14092_GAC_1	886/1162/529	1163/896/1066	0.53837	0.46163	-0.0505218	TRUE	TRUE	| NA |	FALSE	NA	chr3;97595809;97595810;+	unchange	unchange
2bc14092_GAC_1.6	2bc14092_GAC_1	690/1035/956	1338/1134/870	0.85291	0.14709	0.315144	TRUE	TRUE	| NA |	FALSE	NA	chr3;97595809;97595810;+	unchange	unchange
2bc14098_GAC_3.5	2bc14098_GAC_3	564/1410/664	757/1302/693	0.47819	0.52181	-0.0183961	TRUE	TRUE	| CRYBG3 |	FALSE	3_prime_UTR_variant	chr3;97662301;97662302;+	unchange	unchange
2bc14103_GAC_1.6	2bc14103_GAC_1	650/839/1000	861/650/590	0.23231	0.76769	-0.184877	TRUE	TRUE	| TBC1D23 |	FALSE	3_prime_UTR_variant	chr3;100042544;100042545;+	unchange	unchange
2bc14110_GAC_4.5	2bc14110_GAC_4	871/255/836	878/745/849	0.2702	0.7298	-0.0598777	TRUE	TRUE	| TRMT10C |	chr3;101284200;101284300	synonymous_variant	chr3;101284167;101284168;+	unchange	unchange
2bc14111_AAC_1.5	2bc14111_AAC_1	733/874/532	874/539/574	0.1854	0.8146	-0.189174	TRUE	TRUE	| TRMT10C |	chr3;101284200;101284300	synonymous_variant	chr3;101284404;101284405;+	unchange	unchange
2bc14111_AAC_1.6	2bc14111_AAC_1	495/597/542	1006/707/907	0.96588	0.034121	0.580136	TRUE	TRUE	| TRMT10C |	chr3;101284200;101284300	synonymous_variant	chr3;101284404;101284405;+	unchange	unchange
2bc14113_GAC_4.4	2bc14113_GAC_4	729/1325/931	896/1255/811	0.21097	0.78903	-0.145414	TRUE	TRUE	| TRMT10C |	FALSE	missense_variant	chr3;101284831;101284832;+	unchange	unchange
2bc14116_GAC_4.5	2bc14116_GAC_4	826/472/354	682/532/637	0.9217	0.078297	0.355994	TRUE	TRUE	| PCNP |	chr3;101298600;101298700	missense_variant	chr3;101298671;101298672;+	unchange	unchange
2bc14133_GAC_6.4	2bc14133_GAC_6	652/1121/534	900/1019/629	0.52478	0.47522	0.0457222	TRUE	TRUE	| NXPE3 |	chr3;101540500;101540600	missense_variant	chr3;101540613;101540614;+	unchange	unchange
2bc14148_GAC_6.8	2bc14148_GAC_6	1499/2060/1040	1584/1146/1157	0.023111	0.97689	-0.363422	TRUE	TRUE	| BBX |	FALSE	synonymous_variant	chr3;107492337;107492338;+	unchange	unchange
2bc14161_GAC_2.4	2bc14161_GAC_2	597/883/615	844/675/862	0.5615	0.4385	0.0565178	TRUE	TRUE	| PLCXD2 |	FALSE	intron_variant	chr3;111440143;111440144;+	unchange	unchange
2bc14162_GAC_1.5	2bc14162_GAC_1	1517/1480/1301	1867/2281/1643	0.84651	0.15349	0.254572	TRUE	TRUE	| PLCXD2 |	FALSE	intron_variant	chr3;111440662;111440663;+	unchange	unchange
2bc14162_GAC_1.6	2bc14162_GAC_1	646/2398/1280	1373/1157/1450	0.25807	0.74193	0.0977698	TRUE	TRUE	| PLCXD2 |	FALSE	intron_variant	chr3;111440662;111440663;+	unchange	unchange
2bc14162_GAC_2.5	2bc14162_GAC_2	747/1310/1175	1233/1238/900	0.42475	0.57525	0.101799	TRUE	TRUE	| PLCXD2 |	FALSE	intron_variant	chr3;111440682;111440683;+	unchange	unchange
2bc14167_GAC_6.6	2bc14167_GAC_6	665/1444/938	1100/1462/841	0.4245	0.5755	0.201227	TRUE	TRUE	| PHLDB2 |	FALSE	missense_variant	chr3;111603303;111603304;+	unchange	unchange
2bc14167_GAC_7.5	2bc14167_GAC_7	375/661/424	326/590/566	0.79446	0.20554	0.0194191	TRUE	TRUE	| PHLDB2 |	FALSE	missense_variant	chr3;111603327;111603328;+	unchange	unchange
2bc14178_GAC_7.7	2bc14178_GAC_7	983/1454/1078	1545/1413/1242	0.77706	0.22294	0.142089	TRUE	TRUE	| SLC35A5 |	FALSE	missense_variant	chr3;112299571;112299572;+	unchange	unchange
2bc14178_GAC_8.4	2bc14178_GAC_8	617/728/496	790/633/593	0.4815	0.5185	-0.0183785	TRUE	TRUE	| SLC35A5 |	FALSE	missense_variant	chr3;112299594;112299595;+	unchange	unchange
2bc142_GAC_2.6	2bc142_GAC_2	949/1653/640	1504/937/1322	0.78707	0.21293	0.22133	TRUE	TRUE	| MFN2 |	chr1;12071800;12071900	3_prime_UTR_variant	chr1;12071849;12071850;+	unchange	unchange
2bc142_GAC_3.8	2bc142_GAC_3	1103/1080/670	1120/1114/921	0.6006	0.3994	0.228072	TRUE	TRUE	| MFN2 |	chr1;12071800;12071900	3_prime_UTR_variant	chr1;12071859;12071860;+	unchange	unchange
2bc14202_AAC_2.6	2bc14202_AAC_2	437/876/1041	667/948/670	0.34877	0.65123	0.167059	TRUE	TRUE	| POGLUT1 |	FALSE	3_prime_UTR_variant	chr3;119211485;119211486;+	unchange	unchange
2bc14225_GAC_2.6	2bc14225_GAC_2	731/878/850	1119/945/622	0.59793	0.40207	0.171272	TRUE	TRUE	| PARP14 |	FALSE	missense_variant	chr3;122419877;122419878;+	unchange	unchange
2bc14236_GAC_1.4	2bc14236_GAC_1	422/594/648	619/821/612	0.76294	0.23706	0.109702	TRUE	TRUE	| SEC22A |	FALSE	3_prime_UTR_variant	chr3;122990763;122990764;+	unchange	unchange
2bc14236_GAC_1.7	2bc14236_GAC_1	953/2318/931	1216/1128/1121	0.4406	0.5594	-0.0913992	TRUE	TRUE	| SEC22A |	FALSE	3_prime_UTR_variant	chr3;122990763;122990764;+	unchange	unchange
2bc14239_GAC_2.4	2bc14239_GAC_2	311/597/572	614/556/407	0.56521	0.43479	0.0807084	TRUE	TRUE	| UMPS |	chr3;124456500;124456600	5_prime_UTR_variant	chr3;124456564;124456565;+	unchange	unchange
2bc14239_GAC_3.5	2bc14239_GAC_3	752/890/1123	1016/1006/723	0.48942	0.51058	-0.00889843	TRUE	TRUE	| UMPS |	chr3;124456500;124456600	5_prime_UTR_variant	chr3;124456585;124456586;+	unchange	unchange
2bc14239_GAC_3.6	2bc14239_GAC_3	1113/878/931	1536/1078/1435	0.94271	0.057285	0.479419	TRUE	TRUE	| UMPS |	chr3;124456500;124456600	5_prime_UTR_variant	chr3;124456585;124456586;+	unchange	unchange
2bc14243_GAC_6.6	2bc14243_GAC_6	950/1531/1379	2135/1494/1105	0.7111	0.2889	0.14806	TRUE	TRUE	| PLXNA1 |	chr3;126707700;126707800	missense_variant	chr3;126707866;126707867;+	unchange	unchange
2bc14243_GAC_6.7	2bc14243_GAC_6	894/1406/1388	1143/1446/1742	0.79699	0.20301	0.223825	TRUE	TRUE	| PLXNA1 |	chr3;126707700;126707800	missense_variant	chr3;126707866;126707867;+	unchange	unchange
2bc14247_GAC_2.5	2bc14247_GAC_2	234/274/793	402/566/562	0.99306	0.0069376	0.337693	TRUE	TRUE	| PLXNA1 |	chr3;126753900;126754000	3_prime_UTR_variant	chr3;126753869;126753870;+	unchange	unchange
2bc14247_GAC_2.6	2bc14247_GAC_2	698/689/560	545/774/542	0.37924	0.62076	-0.129273	TRUE	TRUE	| PLXNA1 |	chr3;126753900;126754000	3_prime_UTR_variant	chr3;126753869;126753870;+	unchange	unchange
2bc14247_GAC_2.7	2bc14247_GAC_2	626/859/684	949/987/589	0.69206	0.30794	0.157251	TRUE	TRUE	| PLXNA1 |	chr3;126753900;126754000	3_prime_UTR_variant	chr3;126753869;126753870;+	unchange	unchange
2bc14248_GAC_1.6	2bc14248_GAC_1	891/968/891	1180/1001/976	0.56139	0.43861	0.0493164	TRUE	TRUE	| PLXNA1 |	chr3;126753900;126754000	3_prime_UTR_variant	chr3;126753980;126753981;+	unchange	unchange
2bc14248_GAC_1.7	2bc14248_GAC_1	1277/1572/648	1637/1288/1361	0.54439	0.45561	-0.0846985	TRUE	TRUE	| PLXNA1 |	chr3;126753900;126754000	3_prime_UTR_variant	chr3;126753980;126753981;+	unchange	unchange
2bc14254_AAC_3.4	2bc14254_AAC_3	735/385/351	665/604/479	0.94309	0.056907	0.366415	TRUE	TRUE	| MCM2 |	chr3;127340600;127340700	3_prime_UTR_variant	chr3;127340711;127340712;+	unchange	unchange
2bc14256_AAC_1.6	2bc14256_AAC_1	1463/3083/1668	1870/2019/1987	0.72486	0.27514	-0.0888858	TRUE	TRUE	| PODXL2 |	chr3;127379400;127379500	missense_variant	chr3;127379621;127379622;+	unchange	unchange
2bc14256_AAC_1.7	2bc14256_AAC_1	1087/2686/972	1762/1451/1263	0.68235	0.31765	0.253868	TRUE	TRUE	| PODXL2 |	chr3;127379400;127379500	missense_variant	chr3;127379621;127379622;+	unchange	unchange
2bc14256_AAC_1.8	2bc14256_AAC_1	1545/3563/2496	2733/2226/2386	0.22542	0.77458	-0.147163	TRUE	TRUE	| PODXL2 |	chr3;127379400;127379500	missense_variant	chr3;127379621;127379622;+	unchange	unchange
2bc14258_GAC_2.4	2bc14258_GAC_2	607/503/795	1096/1178/1014	0.94984	0.050165	0.409485	TRUE	TRUE	| PODXL2 |	chr3;127391200;127391300	missense_variant	chr3;127391288;127391289;+	unchange	unchange
2bc14258_GAC_2.7	2bc14258_GAC_2	1049/1123/824	1459/984/1119	0.78326	0.21674	0.0329709	TRUE	TRUE	| PODXL2 |	chr3;127391200;127391300	missense_variant	chr3;127391288;127391289;+	unchange	unchange
2bc14259_GAC_1.5	2bc14259_GAC_1	694/1032/645	746/797/1037	0.40173	0.59827	-0.189437	TRUE	TRUE	| PODXL2 |	chr3;127391200;127391300	3_prime_UTR_variant	chr3;127391605;127391606;+	unchange	unchange
2bc1426_AAC_2.4	2bc1426_AAC_2	843/1259/422	722/1074/885	0.3131	0.6869	-0.0459299	TRUE	TRUE	| C1orf27 |	FALSE	3_prime_UTR_variant	chr1;186388551;186388552;+	unchange	unchange
2bc14261_AAC_6.5	2bc14261_AAC_6	833/740/578	547/844/864	0.86118	0.13882	0.373072	TRUE	TRUE	| RUVBL1 |	chr3;127788900;127789000	3_prime_UTR_variant	chr3;127789074;127789075;+	unchange	unchange
2bc14261_AAC_6.6	2bc14261_AAC_6	602/1127/661	914/687/906	0.67529	0.32471	0.159436	TRUE	TRUE	| RUVBL1 |	chr3;127788900;127789000	3_prime_UTR_variant	chr3;127789074;127789075;+	unchange	unchange
2bc14264_GAC_1.7	2bc14264_GAC_1	753/1512/1083	1207/1008/1338	0.33187	0.66813	0.222906	TRUE	TRUE	| RUVBL1 |	chr3;127789300;127789400	3_prime_UTR_variant	chr3;127789807;127789808;+	unchange	unchange
2bc14272_AAC_6.8	2bc14272_AAC_6	371/619/226	628/539/216	0.72173	0.27827	-0.0162997	TRUE	TRUE	| KIAA1257 |	chr3;128631600;128631700	3_prime_UTR_variant	chr3;128631703;128631704;+	unchange	unchange
2bc14296_GAC_3.7	2bc14296_GAC_3	1135/1834/1236	1266/1572/1349	0.52257	0.47743	-0.039038	TRUE	TRUE	| SRPRB |	FALSE	missense_variant	chr3;133538578;133538579;+	unchange	unchange
2bc14299_AAC_2.7	2bc14299_AAC_2	297/137/322	626/756/822	0.99918	0.00082301	1.26994	TRUE	TRUE	| EPHB1 |	FALSE	intron_variant	chr3;134758944;134758945;+	CRCX+ enrichment	CRCX+ enrichment(high confidence)
2bc14306_GAC_3.5	2bc14306_GAC_3	1210/1058/532	832/700/784	0.19553	0.80447	-0.412558	TRUE	TRUE	| PPP2R3A |	FALSE	synonymous_variant	chr3;135722079;135722080;+	unchange	unchange
2bc14314_GAC_5.5	2bc14314_GAC_5	1882/2503/1964	2235/2076/1710	0.28278	0.71722	-0.194986	TRUE	TRUE	| RP11-85F14.5 |	FALSE	missense_variant	chr3;136574157;136574158;+	unchange	unchange
2bc14314_GAC_6.8	2bc14314_GAC_6	417/680/568	793/670/385	0.66283	0.33717	0.161981	TRUE	TRUE	| RP11-85F14.5 |	FALSE	missense_variant	chr3;136574181;136574182;+	unchange	unchange
2bc14317.0_AAC_4.6	2bc14317.0_AAC_4	542/801/619	697/622/558	0.37286	0.62714	-0.181533	TRUE	TRUE	| NCK1 |	FALSE	missense_variant	chr3;136664670;136664671;+	unchange	unchange
2bc14317.1_AAC_1.7	2bc14317.1_AAC_1	339/410/286	714/507/483	0.87074	0.12926	0.631645	TRUE	TRUE	| NCK1 |	FALSE	synonymous_variant	chr3;136664821;136664822;+	unchange	unchange
2bc14318_GAC_3.7	2bc14318_GAC_3	413/585/954	635/544/615	0.63854	0.36146	0.0785245	TRUE	TRUE	| IL20RB |	FALSE	missense_variant	chr3;136667169;136667170;+	unchange	unchange
2bc14318_GAC_3.8	2bc14318_GAC_3	603/1092/1310	1292/1019/1537	0.81935	0.18065	0.148411	TRUE	TRUE	| IL20RB |	FALSE	missense_variant	chr3;136667169;136667170;+	unchange	unchange
2bc14319_GAC_1.4	2bc14319_GAC_1	2047/3287/1706	1867/1963/1447	0.012057	0.98794	-0.560357	TRUE	TRUE	| ARMC8 |	FALSE	missense_variant	chr3;137964079;137964080;+	unchange	unchange
2bc14335_GAC_4.7	2bc14335_GAC_4	370/1590/632	990/983/1302	0.9418	0.058198	0.960594	TRUE	TRUE	| RP11-438D8.2 |	chr3;141011600;141011700	missense_variant	chr3;141011213;141011214;+	unchange	unchange
2bc14343_GAC_3.6	2bc14343_GAC_3	1848/2248/1290	1461/1172/1560	0.019126	0.98087	-0.756315	TRUE	TRUE	| ZBTB38 |	FALSE	missense_variant	chr3;141162031;141162032;+	CRCX- enrichment	unchange
2bc14345_GAC_2.7	2bc14345_GAC_2	547/755/885	881/909/902	0.91008	0.089925	0.244607	TRUE	TRUE	| ZBTB38 |	FALSE	missense_variant	chr3;141162739;141162740;+	unchange	unchange
2bc14346_AAC_8.7	2bc14346_AAC_8	570/778/638	857/445/998	0.65616	0.34384	0.145339	TRUE	TRUE	| ZBTB38 |	FALSE	missense_variant	chr3;141163229;141163230;+	unchange	unchange
2bc14354.0_GAC_4.7	2bc14354.0_GAC_4	570/460/786	1149/1158/471	0.96649	0.033507	0.568351	TRUE	TRUE	| ZBTB38 |	FALSE	3_prime_UTR_variant	chr3;141165821;141165822;+	unchange	unchange
2bc14360_GAC_2.8	2bc14360_GAC_2	795/1102/808	934/532/819	0.27493	0.72507	-0.210527	TRUE	TRUE	| RNF7 |	FALSE	3_prime_UTR_variant	chr3;141464253;141464254;+	unchange	unchange
2bc14361_AAC_2.6	2bc14361_AAC_2	468/705/508	854/699/553	0.77961	0.22039	0.171024	TRUE	TRUE	| RNF7 |	FALSE	3_prime_UTR_variant	chr3;141464469;141464470;+	unchange	unchange
2bc14382_GAC_3.4	2bc14382_GAC_3	525/504/650	609/368/479	0.20654	0.79346	-0.270364	TRUE	TRUE	| TM4SF4 |	FALSE	5_prime_UTR_variant	chr3;149192512;149192513;+	unchange	unchange
2bc14385_GAC_2.6	2bc14385_GAC_2	2093/3129/1969	1641/2065/1218	0.0016909	0.99831	-0.775088	TRUE	TRUE	| TSC22D2 |	chr3;150126900;150127000	5_prime_UTR_variant	chr3;150126771;150126772;+	CRCX- enrichment	unchange
2bc14395_GAC_5.4	2bc14395_GAC_5	404/711/589	693/487/579	0.4435	0.5565	-0.106844	TRUE	TRUE	| SERP1 |	chr3;150289900;150290000	synonymous_variant	chr3;150289910;150289911;+	unchange	unchange
2bc14398_GAC_1.6	2bc14398_GAC_1	540/1130/1220	833/922/921	0.37112	0.62888	-0.11013	TRUE	TRUE	| RP11-454C18.2 |	FALSE	non_coding_transcript_exon_variant	chr3;151502036;151502037;+	unchange	unchange
2bc14406_AAC_5.4	2bc14406_AAC_5	748/1450/662	1036/775/757	0.27454	0.72546	0.0269196	TRUE	TRUE	| MBNL1 |	FALSE	5_prime_UTR_variant	chr3;152017578;152017579;+	unchange	unchange
2bc14408_GAC_2.4	2bc14408_GAC_2	841/1904/685	1569/1334/883	0.91239	0.087613	0.28417	TRUE	TRUE	| MBNL1 |	FALSE	missense_variant	chr3;152018010;152018011;+	unchange	unchange
2bc14421_AAC_4.6	2bc14421_AAC_4	303/1004/580	1110/901/515	0.93352	0.066484	0.0271942	TRUE	TRUE	| RAP2B |	chr3;152880700;152880800	missense_variant	chr3;152880828;152880829;+	unchange	unchange
2bc14421_AAC_4.7	2bc14421_AAC_4	404/771/677	1199/824/590	0.78837	0.21163	0.279268	TRUE	TRUE	| RAP2B |	chr3;152880700;152880800	missense_variant	chr3;152880828;152880829;+	unchange	unchange
2bc14423_GAC_4.6	2bc14423_GAC_4	620/1381/710	569/873/816	0.6341	0.3659	-0.478305	TRUE	TRUE	| RAP2B |	chr3;152881600;152881700	3_prime_UTR_variant	chr3;152881644;152881645;+	unchange	unchange
2bc14425_GAC_3.4	2bc14425_GAC_3	376/219/770	348/556/740	0.74474	0.25526	-0.139472	TRUE	TRUE	| RAP2B |	chr3;152881600;152881700	3_prime_UTR_variant	chr3;152882029;152882030;+	unchange	unchange
2bc14429_GAC_1.8	2bc14429_GAC_1	1305/2736/1130	2468/1649/1242	0.57592	0.42408	0.0542031	TRUE	TRUE	| ARHGEF26 |	FALSE	synonymous_variant	chr3;153973231;153973232;+	unchange	unchange
2bc14433.3_GAC_5.7	2bc14433.3_GAC_5	751/620/877	806/843/837	0.36335	0.63665	-0.149489	TRUE	TRUE	| TIPARP |	FALSE	missense_variant	chr3;156396302;156396303;+	unchange	unchange
2bc14442_GAC_1.4	2bc14442_GAC_1	1256/1379/1348	1680/1196/1550	0.53918	0.46082	-0.0220506	TRUE	TRUE	| IQCJ-SCHIP1 |	chr3;159482400;159482500	missense_variant	chr3;159482373;159482374;+	unchange	unchange
2bc14442_GAC_1.7	2bc14442_GAC_1	1460/2333/1734	1895/2339/1175	0.25866	0.74134	-0.0667648	TRUE	TRUE	| IQCJ-SCHIP1 |	chr3;159482400;159482500	missense_variant	chr3;159482373;159482374;+	unchange	unchange
2bc14442_GAC_2.4	2bc14442_GAC_2	798/938/1073	1423/883/1449	0.91648	0.08352	0.351268	TRUE	TRUE	| IQCJ-SCHIP1 |	chr3;159482400;159482500	missense_variant	chr3;159482394;159482395;+	unchange	unchange
2bc14448_AAC_1.7	2bc14448_AAC_1	484/1327/960	1191/677/1351	0.52503	0.47497	0.410782	TRUE	TRUE	| RP11-432B6.3 |	FALSE	5_prime_UTR_variant	chr3;160117913;160117914;+	unchange	unchange
2bc14448_AAC_1.8	2bc14448_AAC_1	1979/2267/1703	1989/2224/1746	0.28625	0.71375	-0.0461642	TRUE	TRUE	| RP11-432B6.3 |	FALSE	5_prime_UTR_variant	chr3;160117913;160117914;+	unchange	unchange
2bc14465_GAC_2.7	2bc14465_GAC_2	1526/2375/1553	2733/1450/1726	0.40999	0.59001	0.0702353	TRUE	TRUE	| NMD3 |	FALSE	3_prime_UTR_variant	chr3;160968711;160968712;+	unchange	unchange
2bc14465_GAC_2.8	2bc14465_GAC_2	622/765/591	891/1084/1123	0.98856	0.011443	0.686188	TRUE	TRUE	| NMD3 |	FALSE	3_prime_UTR_variant	chr3;160968711;160968712;+	CRCX+ enrichment	unchange
2bc14474_AAC_2.7	2bc14474_AAC_2	835/872/895	1018/832/888	0.37652	0.62348	-0.0934673	TRUE	TRUE	| SKIL |	chr3;170078100;170078200	5_prime_UTR_variant	chr3;170077738;170077739;+	unchange	unchange
2bc14474_GAC_5.6	2bc14474_GAC_5	2391/2463/2031	3579/2542/1943	0.81535	0.18465	0.138948	TRUE	TRUE	| SKIL |	chr3;170078100;170078200	5_prime_UTR_variant	chr3;170077770;170077771;+	unchange	unchange
2bc14475_AAC_6.7	2bc14475_AAC_6	325/167/238	315/336/386	0.75112	0.24888	0.6155	TRUE	TRUE	| SKIL |	chr3;170078100;170078200	5_prime_UTR_variant	chr3;170078161;170078162;+	unchange	unchange
2bc14475_AAC_6.8	2bc14475_AAC_6	543/246/674	364/423/609	0.089404	0.9106	-0.228446	TRUE	TRUE	| SKIL |	chr3;170078100;170078200	5_prime_UTR_variant	chr3;170078161;170078162;+	unchange	unchange
2bc14476.1_AAC_3.8	2bc14476.1_AAC_3	708/769/750	911/931/468	0.48762	0.51238	-0.0792926	TRUE	TRUE	| SKIL |	FALSE	missense_variant	chr3;170078830;170078831;+	unchange	unchange
2bc14476.1_GAC_1.4	2bc14476.1_GAC_1	463/750/774	620/500/451	0.1841	0.8159	-0.401608	TRUE	TRUE	| SKIL |	FALSE	missense_variant	chr3;170078717;170078718;+	unchange	unchange
2bc14479_GAC_3.7	2bc14479_GAC_3	273/28/390	328/513/146	0.37475	0.62525	-0.178199	TRUE	TRUE	| SKIL |	FALSE	missense_variant	chr3;170108956;170108957;+	unchange	unchange
2bc14505_GAC_6.6	2bc14505_GAC_6	2441/3134/811	1254/1250/1105	1.3966e-05	0.99999	-1.14272	TRUE	TRUE	| SOX2 |	chr3;181430600;181430700	3_prime_UTR_variant	chr3;181431109;181431110;+	CRCX- enrichment	CRCX- enrichment(high confidence)
2bc14505_GAC_6.7	2bc14505_GAC_6	3020/4641/1013	1192/1404/966	2.9055e-09	1	-1.54154	TRUE	TRUE	| SOX2 |	chr3;181430600;181430700	3_prime_UTR_variant	chr3;181431109;181431110;+	CRCX- enrichment	CRCX- enrichment(high confidence)
2bc14505_GAC_6.8	2bc14505_GAC_6	3055/2863/754	1482/777/562	9.7005e-07	1	-1.48662	TRUE	TRUE	| SOX2 |	chr3;181430600;181430700	3_prime_UTR_variant	chr3;181431109;181431110;+	CRCX- enrichment	CRCX- enrichment(high confidence)
2bc14506_GAC_9.5	2bc14506_GAC_9	908/1260/1004	1263/1019/854	0.35101	0.64899	-0.122915	TRUE	TRUE	| SOX2 |	chr3;181430900;181431000	3_prime_UTR_variant	chr3;181431412;181431413;+	unchange	unchange
2bc14506_GAC_9.8	2bc14506_GAC_9	958/1320/1406	1486/1277/938	0.67001	0.32999	0.135575	TRUE	TRUE	| SOX2 |	chr3;181430900;181431000	3_prime_UTR_variant	chr3;181431412;181431413;+	unchange	unchange
2bc1453.1_GAC_2.8	2bc1453.1_GAC_2	797/473/425	373/358/591	0.22949	0.77051	-0.218526	TRUE	TRUE	| NR5A2 |	chr1;200143300;200143400	3_prime_UTR_variant	chr1;200143591;200143592;+	unchange	unchange
2bc14531_GAC_1.6	2bc14531_GAC_1	942/1016/1185	1496/1530/1233	0.78963	0.21037	0.224317	TRUE	TRUE	| EIF2B5 |	chr3;183892600;183892700	5_prime_UTR_variant	chr3;183892671;183892672;+	unchange	unchange
2bc14540_GAC_1.4	2bc14540_GAC_1	926/1205/1003	1510/1194/1067	0.65052	0.34948	0.170124	TRUE	TRUE	| EIF2B5 |	chr3;184052600;184052700	missense_variant	chr3;184052685;184052686;+	unchange	unchange
2bc14540_GAC_1.7	2bc14540_GAC_1	1640/1891/1072	2016/1389/1220	0.17304	0.82696	-0.145194	TRUE	TRUE	| EIF2B5 |	chr3;184052600;184052700	missense_variant	chr3;184052685;184052686;+	unchange	unchange
2bc14540_GAC_4.8	2bc14540_GAC_4	881/1127/1184	1314/1088/1606	0.67392	0.32608	0.133757	TRUE	TRUE	| EIF2B5 |	chr3;184052600;184052700	3_prime_UTR_variant	chr3;184052730;184052731;+	unchange	unchange
2bc1456_GAC_2.6	2bc1456_GAC_2	678/367/535	811/753/878	0.83684	0.16316	0.632543	TRUE	TRUE	| NA |	chr1;200708200;200708300	NA	chr1;200708140;200708141;+	unchange	unchange
2bc14566_GAC_2.6	2bc14566_GAC_2	1062/1726/768	1452/1502/938	0.51159	0.48841	0.00826342	TRUE	TRUE	| LPP |	FALSE	synonymous_variant	chr3;188327358;188327359;+	unchange	unchange
2bc14566_GAC_2.7	2bc14566_GAC_2	873/2039/1386	1796/1236/1420	0.4304	0.5696	-0.0471756	TRUE	TRUE	| LPP |	FALSE	synonymous_variant	chr3;188327358;188327359;+	unchange	unchange
2bc1457_GAC_3.5	2bc1457_GAC_3	750/1190/538	871/891/553	0.26512	0.73488	-0.227212	TRUE	TRUE	| NA |	chr1;200708200;200708300	NA	chr1;200708609;200708610;+	unchange	unchange
2bc1457_GAC_3.6	2bc1457_GAC_3	439/973/876	745/1148/577	0.18052	0.81948	0.320025	TRUE	TRUE	| NA |	chr1;200708200;200708300	NA	chr1;200708609;200708610;+	unchange	unchange
2bc1457_GAC_3.7	2bc1457_GAC_3	720/557/1116	891/1250/886	0.57803	0.42197	-0.135566	TRUE	TRUE	| NA |	chr1;200708200;200708300	NA	chr1;200708609;200708610;+	unchange	unchange
2bc14572_GAC_7.7	2bc14572_GAC_7	435/469/422	654/564/676	0.79857	0.20143	0.449462	TRUE	TRUE	| HES1 |	chr3;193856000;193856100	3_prime_UTR_variant	chr3;193856115;193856116;+	unchange	unchange
2bc14574_GAC_2.6	2bc14574_GAC_2	1491/2004/1180	1701/1740/1412	0.21738	0.78262	-0.0204408	TRUE	TRUE	| TMEM44-AS1 |	FALSE	non_coding_transcript_exon_variant	chr3;194310761;194310762;+	unchange	unchange
2bc14577_GAC_2.5	2bc14577_GAC_2	410/1712/1093	1257/1290/1338	0.63951	0.36049	0.209645	TRUE	TRUE	| FBXO45 |	chr3;196311200;196311300	missense_variant	chr3;196311045;196311046;+	unchange	unchange
2bc14577_GAC_6.8	2bc14577_GAC_6	1021/2066/1386	896/788/1040	0.0050588	0.99494	-0.631406	TRUE	TRUE	| FBXO45 |	chr3;196311200;196311300	missense_variant	chr3;196311153;196311154;+	CRCX- enrichment	unchange
2bc14589_GAC_1.8	2bc14589_GAC_1	865/845/1106	1233/1198/1179	0.73086	0.26914	0.0684065	TRUE	TRUE	| SENP5 |	chr3;196657700;196657800	missense_variant	chr3;196657789;196657790;+	unchange	unchange
2bc14596_GAC_2.5	2bc14596_GAC_2	850/1135/1026	1719/1177/1725	0.98698	0.013021	0.573041	TRUE	TRUE	| ZNF595 |	FALSE	3_prime_UTR_variant	chr4;68174;68175;+	unchange	unchange
2bc14617.0_AAC_2.8	2bc14617.0_AAC_2	758/925/1149	1141/1036/945	0.67881	0.32119	0.147035	TRUE	TRUE	| MAEA |	chr4;1333300;1333400	3_prime_UTR_variant	chr4;1333140;1333141;+	unchange	unchange
2bc14617.0_GAC_7.5	2bc14617.0_GAC_7	997/1406/1519	1989/1251/1480	0.88441	0.11559	0.0148396	TRUE	TRUE	| MAEA |	chr4;1333300;1333400	3_prime_UTR_variant	chr4;1333230;1333231;+	unchange	unchange
2bc14617.0_GAC_7.6	2bc14617.0_GAC_7	1133/1737/1286	1094/1159/1030	0.1	0.9	-0.402386	TRUE	TRUE	| MAEA |	chr4;1333300;1333400	3_prime_UTR_variant	chr4;1333230;1333231;+	unchange	unchange
2bc14627_AAC_2.5	2bc14627_AAC_2	559/1696/596	1251/830/1146	0.99244	0.0075607	0.719167	TRUE	TRUE	| WHSC1 |	FALSE	synonymous_variant	chr4;1902671;1902672;+	CRCX+ enrichment	unchange
2bc14636_GAC_2.7	2bc14636_GAC_2	1268/2164/1277	1858/1944/705	0.66556	0.33444	0.0286821	TRUE	TRUE	| WHSC1 |	chr4;1980500;1980600	missense_variant	chr4;1980517;1980518;+	unchange	unchange
2bc14637_GAC_2.5	2bc14637_GAC_2	1493/2329/1316	1609/2138/1317	0.10984	0.89016	-0.0810435	TRUE	TRUE	| WHSC1 |	chr4;1980500;1980600	3_prime_UTR_variant	chr4;1980725;1980726;+	unchange	unchange
2bc1464_GAC_2.5	2bc1464_GAC_2	1141/1864/1641	1913/1306/1741	0.60497	0.39503	0.00320165	TRUE	TRUE	| CAMSAP2 |	FALSE	synonymous_variant	chr1;200818380;200818381;+	unchange	unchange
2bc14655_GAC_1.5	2bc14655_GAC_1	986/1853/1064	1383/812/960	0.20033	0.79967	-0.230531	TRUE	TRUE	| ADD1 |	chr4;2906600;2906700	missense_variant	chr4;2906661;2906662;+	unchange	unchange
2bc1466_GAC_2.8	2bc1466_GAC_2	660/510/361	445/298/674	0.36644	0.63356	-0.59183	TRUE	TRUE	| CAMSAP2 |	FALSE	missense_variant	chr1;200819041;200819042;+	unchange	unchange
2bc1469.1_GAC_5.4	2bc1469.1_GAC_5	27/128/148	54/208/256	0.9118	0.088196	0.708407	FALSE	FALSE	| CAMSAP2 |	FALSE	3_prime_UTR_variant	chr1;200827276;200827277;+	unchange	unchange
2bc147_GAC_3.4	2bc147_GAC_3	1443/1754/1260	1894/1829/1122	0.71172	0.28828	-0.0506292	TRUE	TRUE	| VPS13D |	FALSE	missense_variant	chr1;12336142;12336143;+	unchange	unchange
2bc14703_GAC_5.6	2bc14703_GAC_5	387/987/819	971/684/552	0.18521	0.81479	-0.345699	TRUE	TRUE	| MAN2B2 |	FALSE	3_prime_UTR_variant	chr4;6623078;6623079;+	unchange	unchange
2bc14712_AAC_3.5	2bc14712_AAC_3	620/837/970	821/853/792	0.6334	0.3666	-0.0378803	TRUE	TRUE	| AC093323.3 |	FALSE	non_coding_transcript_exon_variant	chr4;6676734;6676735;+	unchange	unchange
2bc14714_GAC_1.6	2bc14714_GAC_1	260/590/467	528/361/489	0.40054	0.59946	-0.0157274	TRUE	TRUE	| AC093323.3 |	FALSE	non_coding_transcript_exon_variant	chr4;6677090;6677091;+	unchange	unchange
2bc14718_GAC_1.7	2bc14718_GAC_1	1474/1516/1664	1305/1007/1485	0.020027	0.97997	-0.406852	TRUE	TRUE	| S100P |	FALSE	synonymous_variant	chr4;6698759;6698760;+	unchange	unchange
2bc14720.1_AAC_6.6	2bc14720.1_AAC_6	938/1250/970	1931/1889/1713	0.99808	0.0019158	0.738329	TRUE	TRUE	| BLOC1S4 |	chr4;6718900;6719000	3_prime_UTR_variant	chr4;6718961;6718962;+	CRCX+ enrichment	unchange
2bc14735_GAC_2.7	2bc14735_GAC_2	1683/2101/1706	2872/2196/1359	0.84674	0.15326	0.247156	TRUE	TRUE	| TBC1D14 |	FALSE	missense_variant	chr4;6925642;6925643;+	unchange	unchange
2bc14735_GAC_9.4	2bc14735_GAC_9	880/926/445	818/903/761	0.4505	0.5495	0.147068	TRUE	TRUE	| TBC1D14 |	FALSE	missense_variant	chr4;6925768;6925769;+	unchange	unchange
2bc1476_GAC_2.5	2bc1476_GAC_2	1588/1818/1596	2160/1839/1383	0.6093	0.3907	0.000826135	TRUE	TRUE	| NAV1 |	chr1;201790900;201791000	3_prime_UTR_variant	chr1;201790469;201790470;+	unchange	unchange
2bc14775_AAC_1.5	2bc14775_AAC_1	547/1091/1135	913/927/909	0.43846	0.56154	-0.0516554	TRUE	TRUE	| RBPJ |	FALSE	3_prime_UTR_variant	chr4;26432628;26432629;+	unchange	unchange
2bc1478_GAC_1.5	2bc1478_GAC_1	768/694/892	547/482/620	0.019075	0.98093	-0.606915	TRUE	TRUE	| NAV1 |	chr1;201790900;201791000	3_prime_UTR_variant	chr1;201791059;201791060;+	CRCX- enrichment	unchange
2bc14780.0_GAC_5.7	2bc14780.0_GAC_5	764/536/819	616/901/865	0.4961	0.5039	-0.00330263	TRUE	TRUE	| STIM2 |	FALSE	3_prime_UTR_variant	chr4;27024936;27024937;+	unchange	unchange
2bc14793_GAC_4.4	2bc14793_GAC_4	338/859/790	853/878/786	0.62296	0.37704	0.214917	TRUE	TRUE	| KLF3 |	FALSE	synonymous_variant	chr4;38698772;38698773;+	unchange	unchange
2bc14800_GAC_4.7	2bc14800_GAC_4	776/1070/547	1034/539/1316	0.47572	0.52428	-0.0288866	TRUE	TRUE	| KLHL5 |	FALSE	missense_variant	chr4;39064404;39064405;+	unchange	unchange
2bc14800_GAC_4.8	2bc14800_GAC_4	318/1253/471	978/945/1043	0.9968	0.0031968	1.0648	TRUE	TRUE	| KLHL5 |	FALSE	missense_variant	chr4;39064404;39064405;+	CRCX+ enrichment	unchange
2bc14804_AAC_1.6	2bc14804_AAC_1	879/1327/897	978/1086/804	0.20003	0.79997	-0.240052	TRUE	TRUE	| KLHL5 |	FALSE	3_prime_UTR_variant	chr4;39122830;39122831;+	unchange	unchange
2bc1483.1_GAC_3.6	2bc1483.1_GAC_3	1109/1054/1442	1591/1089/1326	0.53478	0.46522	0.0776802	TRUE	TRUE	| IPO9 |	chr1;201845300;201845400	3_prime_UTR_variant	chr1;201845573;201845574;+	unchange	unchange
2bc14846_GAC_1.5	2bc14846_GAC_1	606/985/587	589/448/829	0.13295	0.86705	-0.484044	TRUE	TRUE	| LIMCH1 |	FALSE	3_prime_UTR_variant	chr4;41700093;41700094;+	unchange	unchange
2bc14867_AAC_2.6	2bc14867_AAC_2	443/623/297	447/390/781	0.19181	0.80819	-0.430026	TRUE	TRUE	| SPATA18 |	FALSE	3_prime_UTR_variant	chr4;52961379;52961380;+	unchange	unchange
2bc1489_AAC_4.6	2bc1489_AAC_4	298/142/481	525/273/741	0.7967	0.2033	0.541297	TRUE	TRUE	| SHISA4 |	FALSE	3_prime_UTR_variant	chr1;201861157;201861158;+	unchange	unchange
2bc1489_AAC_4.7	2bc1489_AAC_4	245/678/463	874/681/520	0.86585	0.13415	0.189724	TRUE	TRUE	| SHISA4 |	FALSE	3_prime_UTR_variant	chr1;201861157;201861158;+	unchange	unchange
2bc1489_AAC_4.8	2bc1489_AAC_4	696/896/381	751/827/639	0.28032	0.71968	0.067743	TRUE	TRUE	| SHISA4 |	FALSE	3_prime_UTR_variant	chr1;201861157;201861158;+	unchange	unchange
2bc14898_AAC_1.8	2bc14898_AAC_1	353/507/429	556/228/322	0.21855	0.78145	-0.496056	TRUE	TRUE	| UTP3 |	chr4;71554600;71554700	synonymous_variant	chr4;71554795;71554796;+	unchange	unchange
2bc14904_AAC_2.4	2bc14904_AAC_2	441/606/830	626/837/924	0.96892	0.031078	0.0726422	TRUE	TRUE	| UTP3 |	FALSE	3_prime_UTR_variant	chr4;71555983;71555984;+	unchange	unchange
2bc14904_GAC_1.4	2bc14904_GAC_1	583/349/748	762/357/562	0.24488	0.75512	-0.0566992	TRUE	TRUE	| UTP3 |	FALSE	3_prime_UTR_variant	chr4;71555970;71555971;+	unchange	unchange
2bc14904_GAC_1.5	2bc14904_GAC_1	524/510/676	735/983/430	0.54615	0.45385	0.0451832	TRUE	TRUE	| UTP3 |	FALSE	3_prime_UTR_variant	chr4;71555970;71555971;+	unchange	unchange
2bc14921_AAC_4.5	2bc14921_AAC_4	946/2008/762	1634/1100/969	0.40875	0.59125	0.264566	TRUE	TRUE	| USO1 |	FALSE	3_prime_UTR_variant	chr4;76734505;76734506;+	unchange	unchange
2bc14925_AAC_1.7	2bc14925_AAC_1	524/273/566	832/805/865	0.8545	0.1455	0.529759	TRUE	TRUE	| FAM47E-STBD1 |	FALSE	3_prime_UTR_variant	chr4;77230755;77230756;+	unchange	unchange
2bc1493.0_GAC_8.8	2bc1493.0_GAC_8	619/829/850	751/644/963	0.33584	0.66416	-0.164121	TRUE	TRUE	| ELF3 |	chr1;201984400;201984500	3_prime_UTR_variant	chr1;201984516;201984517;+	unchange	unchange
2bc1493.1_GAC_7.4	2bc1493.1_GAC_7	364/726/362	693/746/398	0.89139	0.10861	0.222561	TRUE	TRUE	| ELF3 |	chr1;201984400;201984500	3_prime_UTR_variant	chr1;201984778;201984779;+	unchange	unchange
2bc1493.1_GAC_7.5	2bc1493.1_GAC_7	856/638/658	835/1020/715	0.55653	0.44347	0.0377163	TRUE	TRUE	| ELF3 |	chr1;201984400;201984500	3_prime_UTR_variant	chr1;201984778;201984779;+	unchange	unchange
2bc14934_AAC_7.8	2bc14934_AAC_7	240/445/621	639/404/699	0.91176	0.088239	0.0885599	TRUE	TRUE	| SHROOM3 |	FALSE	3_prime_UTR_variant	chr4;77700417;77700418;+	unchange	unchange
2bc14977_GAC_2.8	2bc14977_GAC_2	610/620/654	812/504/988	0.52215	0.47785	-0.0303238	TRUE	TRUE	| AFF1 |	chr4;88035900;88036000	missense_variant	chr4;88036077;88036078;+	unchange	unchange
2bc1498_GAC_2.4	2bc1498_GAC_2	747/1041/808	1174/767/1047	0.74891	0.25109	0.209258	TRUE	TRUE	| BTG2 |	FALSE	missense_variant	chr1;203276312;203276313;+	unchange	unchange
2bc1498_GAC_2.7	2bc1498_GAC_2	1415/1997/1500	2330/1269/1883	0.77678	0.22322	0.245931	TRUE	TRUE	| BTG2 |	FALSE	missense_variant	chr1;203276312;203276313;+	unchange	unchange
2bc1498_GAC_2.8	2bc1498_GAC_2	1237/1162/1057	1415/1082/1355	0.67399	0.32601	0.0804449	TRUE	TRUE	| BTG2 |	FALSE	missense_variant	chr1;203276312;203276313;+	unchange	unchange
2bc1499_AAC_1.5	2bc1499_AAC_1	738/1351/1321	1705/1177/1036	0.47921	0.52079	-0.0155589	TRUE	TRUE	| BTG2 |	FALSE	missense_variant	chr1;203276504;203276505;+	unchange	unchange
2bc15.1_AAC_5.4	2bc15.1_AAC_5	1455/3041/2315	1800/2100/1655	0.012426	0.98757	-0.350802	TRUE	TRUE	| B3GALT6 |	FALSE	3_prime_UTR_variant	chr1;1169422;1169423;+	unchange	unchange
2bc15020_GAC_2.8	2bc15020_GAC_2	309/394/770	684/409/388	0.59348	0.40652	0.23726	TRUE	TRUE	| METAP1 |	FALSE	3_prime_UTR_variant	chr4;99982573;99982574;+	unchange	unchange
2bc15037_GAC_2.4	2bc15037_GAC_2	1145/1323/597	1703/1644/885	0.93433	0.065668	0.485807	TRUE	TRUE	| TET2 |	FALSE	3_prime_UTR_variant	chr4;106197212;106197213;+	unchange	unchange
2bc15062_GAC_2.4	2bc15062_GAC_2	688/768/631	976/720/979	0.84111	0.15889	0.090245	TRUE	TRUE	| SEC24B |	FALSE	synonymous_variant	chr4;110384129;110384130;+	unchange	unchange
2bc1507_AAC_10.6	2bc1507_AAC_10	663/1061/500	878/955/984	0.76695	0.23305	0.0315024	TRUE	TRUE	| ZC3H11A |	FALSE	5_prime_UTR_variant	chr1;203766413;203766414;+	unchange	unchange
2bc1507_AAC_10.7	2bc1507_AAC_10	379/577/379	550/815/699	0.9629	0.037095	0.681583	TRUE	TRUE	| ZC3H11A |	FALSE	5_prime_UTR_variant	chr1;203766413;203766414;+	CRCX+ enrichment	unchange
2bc15075_GAC_1.7	2bc15075_GAC_1	1295/1970/2065	1593/1930/2202	0.74243	0.25757	0.0105334	TRUE	TRUE	| ALPK1 |	FALSE	missense_variant	chr4;113353413;113353414;+	unchange	unchange
2bc15079_GAC_1.8	2bc15079_GAC_1	1587/1626/1295	1504/889/1651	0.38303	0.61697	-0.520492	TRUE	TRUE	| SNHG8 |	FALSE	non_coding_transcript_exon_variant	chr4;119200833;119200834;+	unchange	unchange
2bc15118_GAC_1.7	2bc15118_GAC_1	934/2057/539	1409/1020/591	0.30665	0.69335	0.0507335	TRUE	TRUE	| KIAA1109 |	FALSE	missense_variant	chr4;123283267;123283268;+	unchange	unchange
2bc15126.1_GAC_6.6	2bc15126.1_GAC_6	585/879/958	865/595/1139	0.50654	0.49346	0.121269	TRUE	TRUE	| BBS12 |	FALSE	missense_variant	chr4;123665106;123665107;+	unchange	unchange
2bc15128_AAC_4.5	2bc15128_AAC_4	375/307/354	385/660/388	0.53999	0.46001	0.050168	TRUE	TRUE	| FGF2 |	chr4;123813400;123813500	missense_variant	chr4;123813470;123813471;+	unchange	unchange
2bc15128_AAC_5.7	2bc15128_AAC_5	845/1225/848	788/1064/1032	0.55571	0.44429	-0.0199292	TRUE	TRUE	| FGF2 |	chr4;123813400;123813500	synonymous_variant	chr4;123813484;123813485;+	unchange	unchange
2bc1517_AAC_1.8	2bc1517_AAC_1	733/1490/1141	1324/1426/1182	0.45755	0.54245	0.120016	TRUE	TRUE	| ZC3H11A |	FALSE	5_prime_UTR_variant	chr1;203769433;203769434;+	unchange	unchange
2bc1518_AAC_1.4	2bc1518_AAC_1	362/860/848	663/777/636	0.30744	0.69256	0.0369324	TRUE	TRUE	| ZC3H11A |	chr1;203821500;203821600	synonymous_variant	chr1;203821418;203821419;+	unchange	unchange
2bc15190_GAC_3.7	2bc15190_GAC_3	1232/1243/683	1834/1052/388	0.4277	0.5723	-0.0573372	TRUE	TRUE	| JADE1 |	chr4;129783200;129783300	missense_variant	chr4;129783300;129783301;+	unchange	unchange
2bc15190_GAC_3.8	2bc15190_GAC_3	650/1840/841	1453/1191/505	0.89333	0.10667	-0.444178	TRUE	TRUE	| JADE1 |	chr4;129783200;129783300	missense_variant	chr4;129783300;129783301;+	unchange	unchange
2bc15197_GAC_11.6	2bc15197_GAC_11	935/1277/1254	1225/930/979	0.30077	0.69923	-0.274101	TRUE	TRUE	| CCRN4L |	FALSE	missense_variant	chr4;139966106;139966107;+	unchange	unchange
2bc15199_GAC_8.7	2bc15199_GAC_8	972/1595/719	1727/1055/650	0.29413	0.70587	-0.227691	TRUE	TRUE	| CCRN4L |	FALSE	missense_variant	chr4;139966590;139966591;+	unchange	unchange
2bc15200_GAC_2.8	2bc15200_GAC_2	770/928/894	1178/1297/1150	0.88062	0.11938	0.281148	TRUE	TRUE	| ELF2 |	FALSE	downstream_gene_variant	chr4;139966955;139966956;+	unchange	unchange
2bc1523_GAC_12.6	2bc1523_GAC_12	675/901/681	1104/1367/643	0.8434	0.1566	0.266787	TRUE	TRUE	| MDM4 |	FALSE	3_prime_UTR_variant	chr1;204518673;204518674;+	unchange	unchange
2bc15239_GAC_8.7	2bc15239_GAC_8	298/934/353	561/497/420	0.79095	0.20905	0.168582	TRUE	TRUE	| TMEM184C |	FALSE	3_prime_UTR_variant	chr4;148555659;148555660;+	unchange	unchange
2bc15245_GAC_2.6	2bc15245_GAC_2	806/1697/1193	932/833/1374	0.032922	0.96708	-0.233444	TRUE	TRUE	| TMEM184C |	FALSE	intron_variant	chr4;148558094;148558095;+	unchange	unchange
2bc15263_AAC_2.5	2bc15263_AAC_2	483/604/417	651/570/718	0.63072	0.36928	0.0997678	TRUE	TRUE	| FGB |	FALSE	synonymous_variant	chr4;155490723;155490724;+	unchange	unchange
2bc15263_AAC_2.8	2bc15263_AAC_2	645/635/504	902/896/552	0.93825	0.061749	0.0491052	TRUE	TRUE	| FGB |	FALSE	synonymous_variant	chr4;155490723;155490724;+	unchange	unchange
2bc15264_AAC_1.6	2bc15264_AAC_1	808/1607/1110	1166/1023/1111	0.24286	0.75714	-0.0808402	TRUE	TRUE	| FGB |	FALSE	missense_variant	chr4;155491653;155491654;+	unchange	unchange
2bc15264_AAC_1.7	2bc15264_AAC_1	850/1153/1114	1242/1292/808	0.63368	0.36632	0.104136	TRUE	TRUE	| FGB |	FALSE	missense_variant	chr4;155491653;155491654;+	unchange	unchange
2bc15264_AAC_1.8	2bc15264_AAC_1	1190/1286/1246	1934/1312/1218	0.41256	0.58744	0.212232	TRUE	TRUE	| FGB |	FALSE	missense_variant	chr4;155491653;155491654;+	unchange	unchange
2bc15264_GAC_2.5	2bc15264_GAC_2	848/985/552	773/1284/794	0.41843	0.58157	0.442331	TRUE	TRUE	| FGB |	FALSE	synonymous_variant	chr4;155491675;155491676;+	unchange	unchange
2bc15318_GAC_1.6	2bc15318_GAC_1	1089/1670/803	1398/1165/1043	0.26241	0.73759	-0.0826339	TRUE	TRUE	| GALNT7 |	FALSE	3_prime_UTR_variant	chr4;174243474;174243475;+	unchange	unchange
2bc15318_GAC_1.7	2bc15318_GAC_1	1504/1623/1823	1733/1702/1855	0.33089	0.66911	-0.0570347	TRUE	TRUE	| GALNT7 |	FALSE	3_prime_UTR_variant	chr4;174243474;174243475;+	unchange	unchange
2bc15318_GAC_1.8	2bc15318_GAC_1	1295/1086/837	1191/1032/597	0.63583	0.36417	-0.563773	TRUE	TRUE	| GALNT7 |	FALSE	3_prime_UTR_variant	chr4;174243474;174243475;+	unchange	unchange
2bc15322_AAC_1.5	2bc15322_AAC_1	645/778/800	491/775/690	0.35858	0.64142	-0.295543	TRUE	TRUE	| CEP44 |	FALSE	3_prime_UTR_variant	chr4;175238548;175238549;+	unchange	unchange
2bc1533_GAC_2.8	2bc1533_GAC_2	774/1013/1114	1031/571/975	0.46492	0.53508	-0.274414	TRUE	TRUE	| SRGAP2 |	FALSE	3_prime_UTR_variant	chr1;206634789;206634790;+	unchange	unchange
2bc15331_GAC_1.8	2bc15331_GAC_1	617/1323/718	1126/1038/666	0.87101	0.12899	-0.166652	TRUE	TRUE	| TENM3 |	FALSE	synonymous_variant	chr4;183267969;183267970;+	unchange	unchange
2bc15334.0_AAC_9.4	2bc15334.0_AAC_9	830/975/950	1375/819/867	0.30723	0.69277	-0.0681843	TRUE	TRUE	| TENM3 |	FALSE	missense_variant	chr4;183676204;183676205;+	unchange	unchange
2bc15334.0_AAC_9.5	2bc15334.0_AAC_9	720/1622/807	623/671/687	0.1502	0.8498	-0.651759	TRUE	TRUE	| TENM3 |	FALSE	missense_variant	chr4;183676204;183676205;+	unchange	unchange
2bc15337_GAC_4.8	2bc15337_GAC_4	1109/706/1183	1449/1142/900	0.26784	0.73216	-0.057196	TRUE	TRUE	| TENM3 |	FALSE	missense_variant	chr4;183713604;183713605;+	unchange	unchange
2bc15341.1_GAC_5.6	2bc15341.1_GAC_5	650/1478/643	808/935/846	0.6668	0.3332	-0.129079	TRUE	TRUE	| TENM3 |	chr4;183714700;183714800	missense_variant	chr4;183714816;183714817;+	unchange	unchange
2bc15342_AAC_4.4	2bc15342_AAC_4	1016/833/895	1280/1305/1846	0.92654	0.073457	0.831016	TRUE	TRUE	| TENM3 |	chr4;183721400;183721500	missense_variant	chr4;183720956;183720957;+	unchange	unchange
2bc15342_AAC_4.7	2bc15342_AAC_4	1868/3109/1857	2969/2264/2218	0.52579	0.47421	0.174146	TRUE	TRUE	| TENM3 |	chr4;183721400;183721500	missense_variant	chr4;183720956;183720957;+	unchange	unchange
2bc15345_GAC_10.7	2bc15345_GAC_10	1160/1718/1209	1381/1243/1328	0.25875	0.74125	-0.191406	TRUE	TRUE	| TENM3 |	chr4;183721400;183721500	3_prime_UTR_variant	chr4;183721731;183721732;+	unchange	unchange
2bc15350_GAC_1.5	2bc15350_GAC_1	590/690/1014	588/712/618	0.33695	0.66305	-0.447893	TRUE	TRUE	| WWC2 |	FALSE	3_prime_UTR_variant	chr4;184237155;184237156;+	unchange	unchange
2bc15355_GAC_5.8	2bc15355_GAC_5	393/626/294	526/522/545	0.60957	0.39043	-0.0224608	TRUE	TRUE	| CDKN2AIP |	FALSE	3_prime_UTR_variant	chr4;184368162;184368163;+	unchange	unchange
2bc15357_GAC_2.8	2bc15357_GAC_2	840/1414/978	1054/863/879	0.24186	0.75814	-0.236111	TRUE	TRUE	| NA |	FALSE	NA	chr4;184426026;184426027;+	unchange	unchange
2bc15374_GAC_2.8	2bc15374_GAC_2	482/1507/844	888/673/559	0.11672	0.88328	-0.676534	TRUE	TRUE	| SNX25 |	FALSE	3_prime_UTR_variant	chr4;186284777;186284778;+	unchange	unchange
2bc15391_GAC_1.6	2bc15391_GAC_1	1337/1792/1173	1066/1009/1662	0.02288	0.97712	-0.64529	TRUE	TRUE	| CEP72 |	FALSE	intron_variant	chr5;642632;642633;+	CRCX- enrichment	unchange
2bc1540_GAC_1.4	2bc1540_GAC_1	661/907/574	962/841/922	0.63022	0.36978	0.0983924	TRUE	TRUE	| RASSF5 |	FALSE	3_prime_UTR_variant	chr1;206760812;206760813;+	unchange	unchange
2bc15415_GAC_5.4	2bc15415_GAC_5	483/859/646	526/295/297	0.015089	0.98491	-1.20321	TRUE	TRUE	| KIAA0947 |	FALSE	missense_variant	chr5;5457579;5457580;+	CRCX- enrichment	unchange
2bc15417_GAC_5.6	2bc15417_GAC_5	938/2222/1062	1753/1926/939	0.95355	0.046449	-0.0228967	TRUE	TRUE	| KIAA0947 |	FALSE	missense_variant	chr5;5461176;5461177;+	unchange	unchange
2bc15417_GAC_6.8	2bc15417_GAC_6	653/623/743	1078/1253/819	0.80675	0.19325	0.280208	TRUE	TRUE	| KIAA0947 |	FALSE	synonymous_variant	chr5;5461207;5461208;+	unchange	unchange
2bc15421_GAC_3.6	2bc15421_GAC_3	638/912/732	1001/1196/1187	0.97627	0.023728	0.574466	TRUE	TRUE	| KIAA0947 |	chr5;5462400;5462500	missense_variant	chr5;5462424;5462425;+	unchange	unchange
2bc15428_GAC_11.5	2bc15428_GAC_11	903/1239/1380	1133/884/900	0.23732	0.76268	-0.303703	TRUE	TRUE	| KIAA0947 |	chr5;5464900;5465000	missense_variant	chr5;5464905;5464906;+	unchange	unchange
2bc15428_GAC_11.6	2bc15428_GAC_11	794/1549/823	947/938/694	0.29378	0.70622	-0.328096	TRUE	TRUE	| KIAA0947 |	chr5;5464900;5465000	missense_variant	chr5;5464905;5464906;+	unchange	unchange
2bc15428_GAC_11.7	2bc15428_GAC_11	1101/1017/949	1133/875/1357	0.45532	0.54468	-0.0336103	TRUE	TRUE	| KIAA0947 |	chr5;5464900;5465000	missense_variant	chr5;5464905;5464906;+	unchange	unchange
2bc15428_GAC_4.6	2bc15428_GAC_4	476/767/760	647/951/834	0.85491	0.14509	0.0519087	TRUE	TRUE	| KIAA0947 |	chr5;5464900;5465000	missense_variant	chr5;5464791;5464792;+	unchange	unchange
2bc15428_GAC_4.7	2bc15428_GAC_4	758/265/925	1199/1283/869	0.76053	0.23947	0.218568	TRUE	TRUE	| KIAA0947 |	chr5;5464900;5465000	missense_variant	chr5;5464791;5464792;+	unchange	unchange
2bc15439_GAC_3.5	2bc15439_GAC_3	1182/774/1618	1259/1260/1328	0.24919	0.75081	-0.351946	TRUE	TRUE	| PAPD7 |	FALSE	3_prime_UTR_variant	chr5;6756873;6756874;+	unchange	unchange
2bc1547_AAC_1.8	2bc1547_AAC_1	1271/1750/1599	1555/1433/1582	0.33595	0.66405	-0.104962	TRUE	TRUE	| DYRK3 |	FALSE	synonymous_variant	chr1;206821232;206821233;+	unchange	unchange
2bc15470_AAC_7.4	2bc15470_AAC_7	1739/2060/1993	1881/1619/1923	0.097041	0.90296	-0.164187	TRUE	TRUE	| TRIO |	chr5;14291100;14291200	missense_variant	chr5;14291170;14291171;+	unchange	unchange
2bc15472.0_AAC_7.8	2bc15472.0_AAC_7	319/803/895	608/594/604	0.27041	0.72959	-0.251583	TRUE	TRUE	| TRIO |	FALSE	missense_variant	chr5;14508496;14508497;+	unchange	unchange
2bc15472.0_GAC_4.7	2bc15472.0_GAC_4	738/991/1278	1450/899/1213	0.95553	0.044468	0.0427905	TRUE	TRUE	| TRIO |	FALSE	missense_variant	chr5;14508435;14508436;+	unchange	unchange
2bc15474_GAC_1.4	2bc15474_GAC_1	349/929/873	559/596/766	0.13354	0.86646	-0.270777	TRUE	TRUE	| TRIO |	FALSE	3_prime_UTR_variant	chr5;14509553;14509554;+	unchange	unchange
2bc15481_AAC_3.5	2bc15481_AAC_3	771/1044/836	1087/1048/806	0.60604	0.39396	0.0525549	TRUE	TRUE	| FAM105B |	FALSE	synonymous_variant	chr5;14690203;14690204;+	unchange	unchange
2bc15481_AAC_3.8	2bc15481_AAC_3	688/681/904	813/763/860	0.35146	0.64854	-0.154125	TRUE	TRUE	| FAM105B |	FALSE	synonymous_variant	chr5;14690203;14690204;+	unchange	unchange
2bc15488_AAC_1.7	2bc15488_AAC_1	381/763/586	653/646/775	0.50337	0.49663	0.321156	TRUE	TRUE	| BASP1 |	chr5;17275300;17275400	missense_variant	chr5;17275368;17275369;+	unchange	unchange
2bc15489_AAC_1.8	2bc15489_AAC_1	241/84/488	325/320/367	0.5854	0.4146	-0.0115877	TRUE	TRUE	| BASP1 |	chr5;17275300;17275400	synonymous_variant	chr5;17275765;17275766;+	unchange	unchange
2bc15489_AAC_6.8	2bc15489_AAC_6	424/531/547	625/486/607	0.60968	0.39032	0.0680164	TRUE	TRUE	| BASP1 |	chr5;17275300;17275400	synonymous_variant	chr5;17275843;17275844;+	unchange	unchange
2bc15489_GAC_5.4	2bc15489_GAC_5	444/275/444	521/550/687	0.65765	0.34235	0.547611	TRUE	TRUE	| BASP1 |	chr5;17275300;17275400	missense_variant	chr5;17275836;17275837;+	unchange	unchange
2bc1549_GAC_7.8	2bc1549_GAC_7	1209/1871/1300	1654/1283/1720	0.51363	0.48637	0.00915073	TRUE	TRUE	| MAPKAPK2 |	chr1;206906000;206906100	3_prime_UTR_variant	chr1;206906199;206906200;+	unchange	unchange
2bc15490_AAC_3.5	2bc15490_AAC_3	477/810/863	883/861/798	0.73316	0.26684	0.271446	TRUE	TRUE	| BASP1 |	chr5;17275400;17275500	missense_variant	chr5;17275994;17275995;+	unchange	unchange
2bc15490_GAC_4.7	2bc15490_GAC_4	486/865/389	626/600/596	0.51485	0.48515	-0.0777879	TRUE	TRUE	| BASP1 |	chr5;17275500;17275600	stop_lost	chr5;17276008;17276009;+	unchange	unchange
2bc15505_GAC_2.7	2bc15505_GAC_2	783/1352/1255	1224/1167/1478	0.46154	0.53846	0.15382	TRUE	TRUE	| NPR3 |	FALSE	5_prime_UTR_variant	chr5;32710468;32710469;+	unchange	unchange
2bc1551_GAC_2.8	2bc1551_GAC_2	1320/2032/876	1413/855/897	0.0091084	0.99089	-0.344771	TRUE	TRUE	| CD55 |	FALSE	3_prime_UTR_variant	chr1;207533014;207533015;+	unchange	unchange
2bc15515_AAC_2.8	2bc15515_AAC_2	692/1455/1043	1041/913/1252	0.18893	0.81107	0.146132	TRUE	TRUE	| RAI14 |	FALSE	synonymous_variant	chr5;34823320;34823321;+	unchange	unchange
2bc15527_AAC_1.6	2bc15527_AAC_1	701/871/1017	1003/634/704	0.27128	0.72872	-0.274835	TRUE	TRUE	| BRIX1 |	FALSE	synonymous_variant	chr5;34925569;34925570;+	unchange	unchange
2bc15527_AAC_1.7	2bc15527_AAC_1	571/1060/741	803/380/488	0.061547	0.93845	-0.684732	TRUE	TRUE	| BRIX1 |	FALSE	synonymous_variant	chr5;34925569;34925570;+	unchange	unchange
2bc15533.1_AAC_9.4	2bc15533.1_AAC_9	871/1086/681	1037/1377/1083	0.78094	0.21906	0.525859	TRUE	TRUE	| NIPBL |	FALSE	synonymous_variant	chr5;36976376;36976377;+	unchange	unchange
2bc15533.1_AAC_9.5	2bc15533.1_AAC_9	1559/2082/1146	1863/1279/1496	0.18292	0.81708	-0.185988	TRUE	TRUE	| NIPBL |	FALSE	synonymous_variant	chr5;36976376;36976377;+	unchange	unchange
2bc15540_AAC_2.5	2bc15540_AAC_2	337/284/689	408/285/558	0.37149	0.62851	-0.167174	TRUE	TRUE	| NIPBL |	FALSE	synonymous_variant	chr5;36986326;36986327;+	unchange	unchange
2bc15548_AAC_8.6	2bc15548_AAC_8	1245/1965/1226	1470/1355/1302	0.27357	0.72643	-0.203324	TRUE	TRUE	| OSMR |	FALSE	missense_variant	chr5;38933304;38933305;+	unchange	unchange
2bc15548_AAC_8.7	2bc15548_AAC_8	1297/1476/1064	976/1263/1255	0.44294	0.55706	-0.0414837	TRUE	TRUE	| OSMR |	FALSE	missense_variant	chr5;38933304;38933305;+	unchange	unchange
2bc15551_AAC_2.6	2bc15551_AAC_2	1105/2040/1097	1775/1592/1689	0.82534	0.17466	0.240778	TRUE	TRUE	| OSMR |	FALSE	3_prime_UTR_variant	chr5;38933710;38933711;+	unchange	unchange
2bc15580.0_GAC_6.4	2bc15580.0_GAC_6	926/1105/1249	1319/1025/1237	0.58978	0.41022	0.0673662	TRUE	TRUE	| ZNF131 |	chr5;43174800;43174900	missense_variant	chr5;43174770;43174771;+	unchange	unchange
2bc15580.0_GAC_6.5	2bc15580.0_GAC_6	400/257/454	456/295/332	0.17128	0.82872	-0.25396	TRUE	TRUE	| ZNF131 |	chr5;43174800;43174900	missense_variant	chr5;43174770;43174771;+	unchange	unchange
2bc1559_AAC_1.6	2bc1559_AAC_1	677/244/602	650/497/290	0.17764	0.82236	-0.50171	TRUE	TRUE	| DIEXF |	FALSE	3_prime_UTR_variant	chr1;210025189;210025190;+	unchange	unchange
2bc15590.0_GAC_5.5	2bc15590.0_GAC_5	1335/1918/1001	1567/1644/1234	0.22125	0.77875	-0.039038	TRUE	TRUE	| ITGA1 |	chr5;52097400;52097500	synonymous_variant	chr5;52097400;52097401;+	unchange	unchange
2bc15590.1_AAC_3.7	2bc15590.1_AAC_3	483/1378/846	1322/847/1271	0.88504	0.11496	0.505095	TRUE	TRUE	| ITGA1 |	chr5;52097400;52097500	synonymous_variant	chr5;52097631;52097632;+	unchange	unchange
2bc15590.1_AAC_3.8	2bc15590.1_AAC_3	805/1622/660	967/1091/954	0.51405	0.48595	-0.178467	TRUE	TRUE	| ITGA1 |	chr5;52097400;52097500	synonymous_variant	chr5;52097631;52097632;+	unchange	unchange
2bc15597_GAC_2.7	2bc15597_GAC_2	2157/2552/1512	2949/1631/1883	0.19907	0.80093	0.00820538	TRUE	TRUE	| SNX18 |	FALSE	missense_variant	chr5;53815322;53815323;+	unchange	unchange
2bc15598_GAC_4.6	2bc15598_GAC_4	726/801/938	1156/1110/635	0.76631	0.23369	0.228106	TRUE	TRUE	| SNX18 |	FALSE	3_prime_UTR_variant	chr5;53839264;53839265;+	unchange	unchange
2bc15602_AAC_5.8	2bc15602_AAC_5	775/1106/849	1450/1113/820	0.77877	0.22123	0.192457	TRUE	TRUE	| CDC20B |	FALSE	3_prime_UTR_variant	chr5;54460411;54460412;+	unchange	unchange
2bc15622_GAC_10.4	2bc15622_GAC_10	924/865/700	1160/1456/894	0.92023	0.079768	0.270781	TRUE	TRUE	| MAP3K1 |	FALSE	synonymous_variant	chr5;56177816;56177817;+	unchange	unchange
2bc15622_GAC_9.7	2bc15622_GAC_9	703/1291/853	955/929/1322	0.48309	0.51691	-0.00101822	TRUE	TRUE	| MAP3K1 |	FALSE	missense_variant	chr5;56177803;56177804;+	unchange	unchange
2bc15629_GAC_1.5	2bc15629_GAC_1	640/1318/449	844/994/610	0.45232	0.54768	-0.0438232	TRUE	TRUE	| GPBP1 |	FALSE	5_prime_UTR_variant	chr5;56469914;56469915;+	unchange	unchange
2bc15629_GAC_1.6	2bc15629_GAC_1	1265/1491/927	1998/1458/1056	0.7128	0.2872	0.151065	TRUE	TRUE	| GPBP1 |	FALSE	5_prime_UTR_variant	chr5;56469914;56469915;+	unchange	unchange
2bc15629_GAC_1.7	2bc15629_GAC_1	901/667/603	1131/1119/1053	0.99201	0.0079897	0.722136	TRUE	TRUE	| GPBP1 |	FALSE	5_prime_UTR_variant	chr5;56469914;56469915;+	CRCX+ enrichment	unchange
2bc15629_GAC_1.8	2bc15629_GAC_1	1382/1474/1204	1227/1089/1243	0.19637	0.80363	-0.253378	TRUE	TRUE	| GPBP1 |	FALSE	5_prime_UTR_variant	chr5;56469914;56469915;+	unchange	unchange
2bc15630_AAC_3.8	2bc15630_AAC_3	313/1226/580	558/671/563	0.38106	0.61894	-0.125057	TRUE	TRUE	| GPBP1 |	FALSE	5_prime_UTR_variant	chr5;56471499;56471500;+	unchange	unchange
2bc15631_AAC_2.7	2bc15631_AAC_2	549/400/870	716/437/930	0.43975	0.56025	0.014076	TRUE	TRUE	| GPBP1 |	FALSE	5_prime_UTR_variant	chr5;56471963;56471964;+	unchange	unchange
2bc15631_AAC_5.4	2bc15631_AAC_5	790/703/569	924/836/613	0.88098	0.11902	0.0253191	TRUE	TRUE	| GPBP1 |	FALSE	5_prime_UTR_variant	chr5;56472048;56472049;+	unchange	unchange
2bc15631_AAC_5.5	2bc15631_AAC_5	247/320/444	354/259/451	0.55337	0.44663	-0.0595716	TRUE	TRUE	| GPBP1 |	FALSE	5_prime_UTR_variant	chr5;56472048;56472049;+	unchange	unchange
2bc15631_AAC_9.4	2bc15631_AAC_9	615/922/1002	877/868/718	0.45229	0.54771	0.0689962	TRUE	TRUE	| GPBP1 |	FALSE	5_prime_UTR_variant	chr5;56472125;56472126;+	unchange	unchange
2bc15640.1_AAC_10.5	2bc15640.1_AAC_10	560/1357/1135	1277/848/836	0.091652	0.90835	-0.49493	TRUE	TRUE	| ZSWIM6 |	chr5;60839800;60839900	synonymous_variant	chr5;60840110;60840111;+	unchange	unchange
2bc15640.1_AAC_10.6	2bc15640.1_AAC_10	266/548/841	939/477/387	0.48484	0.51516	-0.0168322	TRUE	TRUE	| ZSWIM6 |	chr5;60839800;60839900	synonymous_variant	chr5;60840110;60840111;+	unchange	unchange
2bc15666_AAC_3.8	2bc15666_AAC_3	779/873/1047	1030/932/927	0.46402	0.53598	-0.0400452	TRUE	TRUE	| ERBB2IP |	FALSE	missense_variant	chr5;65350536;65350537;+	unchange	unchange
2bc15671_GAC_2.8	2bc15671_GAC_2	992/1283/1613	1204/1224/1477	0.51968	0.48032	-0.163571	TRUE	TRUE	| SREK1 |	FALSE	missense_variant	chr5;65474598;65474599;+	unchange	unchange
2bc15672_GAC_9.4	2bc15672_GAC_9	627/1103/767	891/789/128	0.3943	0.6057	-0.299981	TRUE	TRUE	| SREK1 |	FALSE	3_prime_UTR_variant	chr5;65475031;65475032;+	unchange	unchange
2bc15672_GAC_9.7	2bc15672_GAC_9	818/614/537	889/676/499	0.69432	0.30568	-0.188022	TRUE	TRUE	| SREK1 |	FALSE	3_prime_UTR_variant	chr5;65475031;65475032;+	unchange	unchange
2bc15678_GAC_2.8	2bc15678_GAC_2	853/1162/1145	1421/1350/902	0.84862	0.15138	0.293295	TRUE	TRUE	| PIK3R1 |	FALSE	5_prime_UTR_variant	chr5;67522263;67522264;+	unchange	unchange
2bc15682_GAC_1.8	2bc15682_GAC_1	561/996/582	830/754/678	0.63026	0.36974	0.122116	TRUE	TRUE	| PIK3R1 |	FALSE	3_prime_UTR_variant	chr5;67593805;67593806;+	unchange	unchange
2bc15683_AAC_4.6	2bc15683_AAC_4	267/231/486	542/460/973	0.90579	0.094207	0.919344	TRUE	TRUE	| PIK3R1 |	FALSE	3_prime_UTR_variant	chr5;67593945;67593946;+	unchange	unchange
2bc15716_GAC_2.4	2bc15716_GAC_2	1386/1863/1062	1681/1535/1282	0.32734	0.67266	-0.0960346	TRUE	TRUE	| MAP1B |	chr5;71491200;71491300	missense_variant	chr5;71490707;71490708;+	unchange	unchange
2bc1573_AAC_5.4	2bc1573_AAC_5	961/1794/980	1129/983/852	0.21604	0.78396	-0.284068	TRUE	TRUE	| DTL |	FALSE	missense_variant	chr1;212274112;212274113;+	unchange	unchange
2bc15738_GAC_2.7	2bc15738_GAC_2	1128/629/783	1257/1066/1135	0.90396	0.096045	0.453469	TRUE	TRUE	| CTC-365E16.1 |	FALSE	non_coding_transcript_exon_variant	chr5;71658574;71658575;+	unchange	unchange
2bc15738_GAC_2.8	2bc15738_GAC_2	1279/2094/1535	1429/1436/1029	0.085669	0.91433	-0.360851	TRUE	TRUE	| CTC-365E16.1 |	FALSE	non_coding_transcript_exon_variant	chr5;71658574;71658575;+	unchange	unchange
2bc1574_AAC_1.7	2bc1574_AAC_1	501/1077/664	739/850/984	0.73754	0.26246	0.117769	TRUE	TRUE	| DTL |	FALSE	missense_variant	chr1;212274313;212274314;+	unchange	unchange
2bc15743_GAC_6.5	2bc15743_GAC_6	247/225/253	157/307/399	0.59855	0.40145	0.575112	TRUE	TRUE	| UTP15 |	FALSE	3_prime_UTR_variant	chr5;72876043;72876044;+	unchange	unchange
2bc15746_AAC_9.5	2bc15746_AAC_9	1371/1114/887	1620/1443/1492	0.98426	0.015739	0.556676	TRUE	TRUE	| ARHGEF28 |	FALSE	synonymous_variant	chr5;73207272;73207273;+	unchange	unchange
2bc15751_AAC_3.5	2bc15751_AAC_3	1316/1676/1627	1871/2024/1701	0.71048	0.28952	0.0646558	TRUE	TRUE	| HMGCR |	chr5;74656100;74656200	3_prime_UTR_variant	chr5;74656185;74656186;+	unchange	unchange
2bc15751_AAC_3.6	2bc15751_AAC_3	526/801/714	1033/434/613	0.35536	0.64464	-0.302176	TRUE	TRUE	| HMGCR |	chr5;74656100;74656200	3_prime_UTR_variant	chr5;74656185;74656186;+	unchange	unchange
2bc15754_GAC_1.5	2bc15754_GAC_1	684/1214/807	1045/1830/1112	0.8998	0.1002	0.380377	TRUE	TRUE	| HMGCR |	FALSE	3_prime_UTR_variant	chr5;74657610;74657611;+	unchange	unchange
2bc15770_GAC_3.5	2bc15770_GAC_3	2488/3121/2716	3611/2435/2852	0.47614	0.52386	-0.0116488	TRUE	TRUE	| F2RL1 |	FALSE	missense_variant	chr5;76128793;76128794;+	unchange	unchange
2bc15773.0_GAC_12.6	2bc15773.0_GAC_12	642/1604/1147	1140/1007/695	0.15686	0.84314	-0.488256	TRUE	TRUE	| F2RL1 |	chr5;76130200;76130300	3_prime_UTR_variant	chr5;76129997;76129998;+	unchange	unchange
2bc15776_GAC_5.4	2bc15776_GAC_5	417/343/662	476/642/552	0.66005	0.33995	-0.25208	TRUE	TRUE	| AGGF1 |	FALSE	missense_variant	chr5;76359044;76359045;+	unchange	unchange
2bc15776_GAC_5.5	2bc15776_GAC_5	273/797/730	648/751/947	0.60503	0.39497	0.293329	TRUE	TRUE	| AGGF1 |	FALSE	missense_variant	chr5;76359044;76359045;+	unchange	unchange
2bc15780_AAC_2.6	2bc15780_AAC_2	1352/1127/1048	1423/1206/1271	0.69987	0.30013	0.196186	TRUE	TRUE	| JMY |	FALSE	missense_variant	chr5;78532605;78532606;+	unchange	unchange
2bc15837_AAC_1.7	2bc15837_AAC_1	482/1365/334	1142/861/901	0.98079	0.019209	0.801463	TRUE	TRUE	| VCAN |	chr5;82837000;82837100	synonymous_variant	chr5;82837578;82837579;+	CRCX+ enrichment	unchange
2bc15843.1_AAC_2.4	2bc15843.1_AAC_2	567/1721/802	1041/813/747	0.37021	0.62979	-0.184633	TRUE	TRUE	| VCAN |	chr5;82876800;82876900	3_prime_UTR_variant	chr5;82876975;82876976;+	unchange	unchange
2bc15843.1_AAC_2.5	2bc15843.1_AAC_2	582/403/784	580/541/864	0.17988	0.82012	0.0580383	TRUE	TRUE	| VCAN |	chr5;82876800;82876900	3_prime_UTR_variant	chr5;82876975;82876976;+	unchange	unchange
2bc15843.1_AAC_2.6	2bc15843.1_AAC_2	1065/1472/1689	1795/1243/1896	0.88779	0.11221	0.0846503	TRUE	TRUE	| VCAN |	chr5;82876800;82876900	3_prime_UTR_variant	chr5;82876975;82876976;+	unchange	unchange
2bc15843.1_GAC_1.8	2bc15843.1_GAC_1	891/1045/936	1314/1012/1020	0.55321	0.44679	0.117474	TRUE	TRUE	| VCAN |	chr5;82876800;82876900	3_prime_UTR_variant	chr5;82876964;82876965;+	unchange	unchange
2bc15852.0_GAC_6.8	2bc15852.0_GAC_6	1724/1386/1445	1441/1304/1181	0.15168	0.84832	-0.3732	TRUE	TRUE	| NR2F1 |	FALSE	3_prime_UTR_variant	chr5;92929594;92929595;+	unchange	unchange
2bc15859_AAC_3.5	2bc15859_AAC_3	710/1349/873	1101/487/614	0.069813	0.93019	-0.589882	TRUE	TRUE	| ARSK |	FALSE	missense_variant	chr5;94939120;94939121;+	unchange	unchange
2bc1587_GAC_1.4	2bc1587_GAC_1	1548/2453/791	1856/1088/1394	0.079275	0.92072	-0.181203	TRUE	TRUE	| FLVCR1 |	chr1;213031600;213031700	missense_variant	chr1;213031807;213031808;+	unchange	unchange
2bc1587_GAC_1.7	2bc1587_GAC_1	647/345/600	561/506/556	0.194	0.806	-0.192017	TRUE	TRUE	| FLVCR1 |	chr1;213031600;213031700	missense_variant	chr1;213031807;213031808;+	unchange	unchange
2bc15870_AAC_1.8	2bc15870_AAC_1	1010/1036/1353	1099/1069/1604	0.25457	0.74543	0.163373	TRUE	TRUE	| LNPEP |	FALSE	synonymous_variant	chr5;96315511;96315512;+	unchange	unchange
2bc15881.1_GAC_6.8	2bc15881.1_GAC_6	370/939/526	925/1018/652	0.93585	0.064154	0.299895	TRUE	TRUE	| C5orf30 |	FALSE	missense_variant	chr5;102612212;102612213;+	unchange	unchange
2bc15882_AAC_1.6	2bc15882_AAC_1	877/642/1256	1068/1538/1445	0.96844	0.031565	0.120094	TRUE	TRUE	| EFNA5 |	FALSE	intron_variant	chr5;106997159;106997160;+	unchange	unchange
2bc15889_GAC_4.5	2bc15889_GAC_4	467/758/674	856/741/715	0.66261	0.33739	0.15063	TRUE	TRUE	| SLC25A46 |	FALSE	missense_variant	chr5;110097336;110097337;+	unchange	unchange
2bc15890_GAC_3.7	2bc15890_GAC_3	922/1642/592	856/757/837	0.066491	0.93351	-0.55015	TRUE	TRUE	| WDR36 |	FALSE	3_prime_UTR_variant	chr5;110462605;110462606;+	unchange	unchange
2bc15890_GAC_3.8	2bc15890_GAC_3	127/273/259	327/408/231	0.69373	0.30627	0.763023	TRUE	TRUE	| WDR36 |	FALSE	3_prime_UTR_variant	chr5;110462605;110462606;+	unchange	unchange
2bc15896_GAC_4.7	2bc15896_GAC_4	833/2199/1131	1272/1062/1251	0.34372	0.65628	0.0633435	TRUE	TRUE	| CTC-554D6.1 |	FALSE	missense_variant	chr5;112173371;112173372;+	unchange	unchange
2bc15896_GAC_4.8	2bc15896_GAC_4	728/1705/861	553/577/650	0.043764	0.95624	-0.839653	TRUE	TRUE	| CTC-554D6.1 |	FALSE	missense_variant	chr5;112173371;112173372;+	CRCX- enrichment	unchange
2bc15901_AAC_1.6	2bc15901_AAC_1	286/645/502	169/313/457	0.069714	0.93029	-0.859782	TRUE	TRUE	| CTC-554D6.1 |	FALSE	missense_variant	chr5;112175956;112175957;+	unchange	unchange
2bc15911_GAC_2.6	2bc15911_GAC_2	348/1216/567	739/765/831	0.79313	0.20687	0.46936	TRUE	TRUE	| CTC-554D6.1 |	FALSE	missense_variant	chr5;112179214;112179215;+	unchange	unchange
2bc15920_GAC_4.4	2bc15920_GAC_4	492/1311/639	716/842/435	0.37372	0.62628	-0.455421	TRUE	TRUE	| YTHDC2 |	FALSE	3_prime_UTR_variant	chr5;112929231;112929232;+	unchange	unchange
2bc15920_GAC_4.5	2bc15920_GAC_4	277/235/361	210/320/652	0.43951	0.56049	0.628766	TRUE	TRUE	| YTHDC2 |	FALSE	3_prime_UTR_variant	chr5;112929231;112929232;+	unchange	unchange
2bc15920_GAC_4.8	2bc15920_GAC_4	956/1405/1115	1170/799/1018	0.24099	0.75901	-0.213445	TRUE	TRUE	| YTHDC2 |	FALSE	3_prime_UTR_variant	chr5;112929231;112929232;+	unchange	unchange
2bc15927_GAC_4.8	2bc15927_GAC_4	988/1185/870	733/809/648	0.052251	0.94775	-0.507161	TRUE	TRUE	| DMXL1 |	FALSE	synonymous_variant	chr5;118485019;118485020;+	unchange	unchange
2bc15939.1_AAC_3.6	2bc15939.1_AAC_3	1366/1825/1159	1369/723/1008	0.025817	0.97418	-0.439829	TRUE	TRUE	| TNFAIP8 |	FALSE	3_prime_UTR_variant	chr5;118729284;118729285;+	unchange	unchange
2bc15939.1_AAC_3.7	2bc15939.1_AAC_3	528/693/752	791/923/744	0.76621	0.23379	0.140146	TRUE	TRUE	| TNFAIP8 |	FALSE	3_prime_UTR_variant	chr5;118729284;118729285;+	unchange	unchange
2bc15939.1_GAC_5.5	2bc15939.1_GAC_5	820/822/699	774/851/1204	0.6645	0.3355	0.233375	TRUE	TRUE	| TNFAIP8 |	FALSE	3_prime_UTR_variant	chr5;118729295;118729296;+	unchange	unchange
2bc15939.1_GAC_6.4	2bc15939.1_GAC_6	350/638/610	759/434/480	0.34949	0.65051	-0.372507	TRUE	TRUE	| TNFAIP8 |	FALSE	3_prime_UTR_variant	chr5;118729364;118729365;+	unchange	unchange
2bc15942_AAC_2.4	2bc15942_AAC_2	411/1005/500	445/670/434	0.26992	0.73008	-0.328327	TRUE	TRUE	| TNFAIP8 |	FALSE	3_prime_UTR_variant	chr5;118729951;118729952;+	unchange	unchange
2bc15942_AAC_2.5	2bc15942_AAC_2	507/978/866	925/893/885	0.56125	0.43875	0.0521801	TRUE	TRUE	| TNFAIP8 |	FALSE	3_prime_UTR_variant	chr5;118729951;118729952;+	unchange	unchange
2bc15948_GAC_1.8	2bc15948_GAC_1	1035/812/1411	1174/953/1259	0.20387	0.79613	-0.246579	TRUE	TRUE	| SRFBP1 |	FALSE	missense_variant	chr5;121356277;121356278;+	unchange	unchange
2bc15957_GAC_2.4	2bc15957_GAC_2	78/469/301	350/354/513	0.57245	0.42755	0.687056	TRUE	TRUE	| CSNK1G3 |	chr5;122881400;122881500	missense_variant	chr5;122881382;122881383;+	unchange	unchange
2bc15958_GAC_1.6	2bc15958_GAC_1	983/1124/800	978/1317/1056	0.68571	0.31429	0.318399	TRUE	TRUE	| CSNK1G3 |	FALSE	3_prime_UTR_variant	chr5;122950167;122950168;+	unchange	unchange
2bc15961_GAC_5.4	2bc15961_GAC_5	412/660/568	434/292/511	0.12525	0.87475	-0.367944	TRUE	TRUE	| PHAX |	chr5;125939700;125939800	synonymous_variant	chr5;125939794;125939795;+	unchange	unchange
2bc15969_AAC_4.6	2bc15969_AAC_4	991/1162/1417	1551/965/1547	0.77073	0.22927	0.0444941	TRUE	TRUE	| SLC12A2 |	FALSE	3_prime_UTR_variant	chr5;127522402;127522403;+	unchange	unchange
2bc15970_AAC_1.4	2bc15970_AAC_1	236/954/492	592/786/634	0.76831	0.23169	0.283685	TRUE	TRUE	| SLC12A2 |	FALSE	3_prime_UTR_variant	chr5;127524544;127524545;+	unchange	unchange
2bc15983_GAC_2.8	2bc15983_GAC_2	730/772/983	1348/920/978	0.72343	0.27657	0.436387	TRUE	TRUE	| UQCRQ |	FALSE	5_prime_UTR_variant	chr5;132202331;132202332;+	unchange	unchange
2bc15994_AAC_2.7	2bc15994_AAC_2	1130/1337/1024	1410/1165/1135	0.50289	0.49711	-0.0153151	TRUE	TRUE	| JADE2 |	FALSE	5_prime_UTR_variant	chr5;133861363;133861364;+	unchange	unchange
2bc15995_GAC_1.5	2bc15995_GAC_1	1502/2291/895	1956/1427/907	0.093418	0.90658	-0.0629244	TRUE	TRUE	| JADE2 |	FALSE	missense_variant	chr5;133901854;133901855;+	unchange	unchange
2bc15997_AAC_2.7	2bc15997_AAC_2	939/747/1211	1651/1563/1586	0.95845	0.041551	0.371149	TRUE	TRUE	| JADE2 |	chr5;133914400;133914500	3_prime_UTR_variant	chr5;133914291;133914292;+	unchange	unchange
2bc15998_GAC_2.8	2bc15998_GAC_2	675/1336/1081	1183/864/1187	0.32042	0.67958	0.0528141	TRUE	TRUE	| JADE2 |	chr5;133914400;133914500	3_prime_UTR_variant	chr5;133914471;133914472;+	unchange	unchange
2bc16002_GAC_4.4	2bc16002_GAC_4	923/1008/1208	1102/1041/941	0.28191	0.71809	-0.187273	TRUE	TRUE	| JADE2 |	chr5;133916600;133916700	3_prime_UTR_variant	chr5;133916414;133916415;+	unchange	unchange
2bc16008_GAC_3.7	2bc16008_GAC_3	1294/1739/1144	1616/1890/1381	0.38861	0.61139	0.189487	TRUE	TRUE	| CAMLG |	chr5;134076700;134076800	missense_variant	chr5;134076869;134076870;+	unchange	unchange
2bc16010_AAC_1.7	2bc16010_AAC_1	813/1414/1262	1616/1303/1201	0.59105	0.40895	0.0654094	TRUE	TRUE	| CAMLG |	FALSE	3_prime_UTR_variant	chr5;134086606;134086607;+	unchange	unchange
2bc16010_AAC_1.8	2bc16010_AAC_1	1007/1814/1099	1495/779/971	0.18725	0.81275	-0.260788	TRUE	TRUE	| CAMLG |	FALSE	3_prime_UTR_variant	chr5;134086606;134086607;+	unchange	unchange
2bc16020_AAC_3.8	2bc16020_AAC_3	1322/2435/1425	2021/2062/1418	0.7572	0.2428	-0.056523	TRUE	TRUE	| C5orf24 |	FALSE	missense_variant	chr5;134190923;134190924;+	unchange	unchange
2bc16020_GAC_6.8	2bc16020_GAC_6	605/1040/892	631/470/753	0.050458	0.94954	-0.382289	TRUE	TRUE	| C5orf24 |	FALSE	missense_variant	chr5;134190971;134190972;+	unchange	unchange
2bc16026_AAC_4.7	2bc16026_AAC_4	863/1300/912	1129/1099/1222	0.5774	0.4226	-0.0553812	TRUE	TRUE	| TXNDC15 |	FALSE	missense_variant	chr5;134235321;134235322;+	unchange	unchange
2bc16041_GAC_9.5	2bc16041_GAC_9	1766/3244/2060	2351/1928/2051	0.32918	0.67082	-0.0884562	TRUE	TRUE	| KIF20A |	chr5;137522900;137523000	missense_variant	chr5;137523022;137523023;+	unchange	unchange
2bc16043_GAC_11.7	2bc16043_GAC_11	1392/1576/696	1650/1412/1443	0.63924	0.36076	0.024827	TRUE	TRUE	| RP11-256P1.1 |	chr5;137682500;137682600	3_prime_UTR_variant	chr5;137682804;137682805;+	unchange	unchange
2bc16043_GAC_13.6	2bc16043_GAC_13	467/224/517	437/671/622	0.68128	0.31872	0.184611	TRUE	TRUE	| RP11-256P1.1 |	chr5;137682500;137682600	3_prime_UTR_variant	chr5;137682827;137682828;+	unchange	unchange
2bc16043_GAC_4.7	2bc16043_GAC_4	559/1553/798	756/993/935	0.67403	0.32597	-0.00745631	TRUE	TRUE	| FAM53C |	chr5;137682500;137682600	3_prime_UTR_variant	chr5;137682622;137682623;+	unchange	unchange
2bc16047_AAC_9.8	2bc16047_AAC_9	1347/1672/1210	1382/1036/687	0.055913	0.94409	-0.507196	TRUE	TRUE	| KDM3B |	FALSE	missense_variant	chr5;137727049;137727050;+	unchange	unchange
2bc16057_AAC_3.7	2bc16057_AAC_3	2430/3116/1702	2893/3160/2164	0.3532	0.6468	0.203584	TRUE	TRUE	| EGR1 |	FALSE	missense_variant	chr5;137801541;137801542;+	unchange	unchange
2bc16057_GAC_2.7	2bc16057_GAC_2	1040/1696/830	1113/1328/623	0.14321	0.85679	-0.345124	TRUE	TRUE	| EGR1 |	FALSE	missense_variant	chr5;137801538;137801539;+	unchange	unchange
2bc16062_AAC_6.7	2bc16062_AAC_6	790/976/740	817/966/636	0.27095	0.72905	-0.300638	TRUE	TRUE	| EGR1 |	chr5;137803700;137803800	3_prime_UTR_variant	chr5;137803808;137803809;+	unchange	unchange
2bc16062_GAC_5.4	2bc16062_GAC_5	236/420/663	345/509/1017	0.85619	0.14381	0.460631	TRUE	TRUE	| EGR1 |	chr5;137803700;137803800	missense_variant	chr5;137803752;137803753;+	unchange	unchange
2bc16062_GAC_7.5	2bc16062_GAC_7	400/557/667	1038/650/611	0.85277	0.14723	0.406117	TRUE	TRUE	| EGR1 |	chr5;137803700;137803800	3_prime_UTR_variant	chr5;137803817;137803818;+	unchange	unchange
2bc16062_GAC_7.8	2bc16062_GAC_7	1336/1416/979	1312/1073/1218	0.39317	0.60683	-0.216817	TRUE	TRUE	| EGR1 |	chr5;137803700;137803800	3_prime_UTR_variant	chr5;137803817;137803818;+	unchange	unchange
2bc16062_GAC_8.8	2bc16062_GAC_8	735/1487/618	900/1146/621	0.33595	0.66405	-0.150814	TRUE	TRUE	| EGR1 |	chr5;137803700;137803800	3_prime_UTR_variant	chr5;137803826;137803827;+	unchange	unchange
2bc16068_GAC_2.6	2bc16068_GAC_2	1242/1992/536	1278/1183/1064	0.093069	0.90693	-0.401772	TRUE	TRUE	| CTNNA1 |	chr5;138269600;138269700	3_prime_UTR_variant	chr5;138269896;138269897;+	unchange	unchange
2bc16070_AAC_1.6	2bc16070_AAC_1	1076/1459/937	1644/1221/1377	0.7161	0.2839	0.168538	TRUE	TRUE	| MATR3 |	chr5;138643500;138643600	missense_variant	chr5;138643432;138643433;+	unchange	unchange
2bc16070_AAC_3.5	2bc16070_AAC_3	1087/1229/1036	1072/1295/1214	0.69483	0.30517	0.146605	TRUE	TRUE	| MATR3 |	chr5;138643500;138643600	synonymous_variant	chr5;138643475;138643476;+	unchange	unchange
2bc16076_GAC_1.4	2bc16076_GAC_1	1206/1337/704	1182/1235/1067	0.38859	0.61141	0.068866	TRUE	TRUE	| CXXC5 |	chr5;139060400;139060500	missense_variant	chr5;139060466;139060467;+	unchange	unchange
2bc16076_GAC_1.7	2bc16076_GAC_1	1016/2120/1007	1833/1863/1597	0.9525	0.047501	0.408312	TRUE	TRUE	| CXXC5 |	chr5;139060400;139060500	missense_variant	chr5;139060466;139060467;+	unchange	unchange
2bc1608_AAC_3.8	2bc1608_AAC_3	704/965/644	839/584/623	0.16069	0.83931	-0.189899	TRUE	TRUE	| CENPF |	FALSE	synonymous_variant	chr1;214813564;214813565;+	unchange	unchange
2bc16082_GAC_1.7	2bc16082_GAC_1	903/1927/1294	2017/1339/1324	0.42991	0.57009	-0.0490738	TRUE	TRUE	| PURA |	FALSE	missense_variant	chr5;139494157;139494158;+	unchange	unchange
2bc16090_AAC_7.8	2bc16090_AAC_7	1122/1205/1050	1525/1396/1022	0.81457	0.18543	-0.000257698	TRUE	TRUE	| ANKHD1 |	FALSE	synonymous_variant	chr5;139876795;139876796;+	unchange	unchange
2bc16090_GAC_2.8	2bc16090_GAC_2	779/2099/1135	1305/1742/1330	0.70247	0.29753	0.146595	TRUE	TRUE	| ANKHD1 |	FALSE	missense_variant	chr5;139876677;139876678;+	unchange	unchange
2bc16091_AAC_7.4	2bc16091_AAC_7	723/1011/934	1235/897/1188	0.85257	0.14743	0.264901	TRUE	TRUE	| ANKHD1 |	FALSE	5_prime_UTR_variant	chr5;139905830;139905831;+	unchange	unchange
2bc16102.0_AAC_1.4	2bc16102.0_AAC_1	974/1370/938	1102/1058/924	0.20747	0.79253	-0.189482	TRUE	TRUE	| SLC35A4 |	chr5;139946300;139946400	5_prime_UTR_variant	chr5;139946291;139946292;+	unchange	unchange
2bc16102.0_AAC_1.5	2bc16102.0_AAC_1	849/692/1234	1168/945/1318	0.52182	0.47818	0.0172096	TRUE	TRUE	| SLC35A4 |	chr5;139946300;139946400	5_prime_UTR_variant	chr5;139946291;139946292;+	unchange	unchange
2bc16102.1_GAC_3.6	2bc16102.1_GAC_3	1310/2502/1246	2100/1221/1423	0.3356	0.6644	0.109492	TRUE	TRUE	| SLC35A4 |	chr5;139946300;139946400	5_prime_UTR_variant	chr5;139946546;139946547;+	unchange	unchange
2bc16104_GAC_4.7	2bc16104_GAC_4	2115/2133/1463	2184/1641/2063	0.60596	0.39404	-0.194954	TRUE	TRUE	| SLC35A4 |	chr5;139946500;139946600	missense_variant	chr5;139947085;139947086;+	unchange	unchange
2bc16110_GAC_6.4	2bc16110_GAC_6	1396/2152/1325	1589/1747/1229	0.17513	0.82487	-0.190647	TRUE	TRUE	| WDR55 |	chr5;140049100;140049200	missense_variant	chr5;140049156;140049157;+	unchange	unchange
2bc16110_GAC_6.5	2bc16110_GAC_6	959/836/950	986/1091/1297	0.58016	0.41984	0.36704	TRUE	TRUE	| WDR55 |	chr5;140049100;140049200	missense_variant	chr5;140049156;140049157;+	unchange	unchange
2bc16115_GAC_1.5	2bc16115_GAC_1	726/1161/775	1034/896/1118	0.58016	0.41984	0.0672005	TRUE	TRUE	| HARS |	chr5;140053700;140053800	3_prime_UTR_variant	chr5;140053613;140053614;+	unchange	unchange
2bc16115_GAC_1.6	2bc16115_GAC_1	643/1425/1341	1459/1138/1363	0.58815	0.41185	-0.058663	TRUE	TRUE	| HARS |	chr5;140053700;140053800	3_prime_UTR_variant	chr5;140053613;140053614;+	unchange	unchange
2bc16117_GAC_2.4	2bc16117_GAC_2	844/693/628	732/624/802	0.42851	0.57149	0.0320451	TRUE	TRUE	| HARS2 |	chr5;140078300;140078400	3_prime_UTR_variant	chr5;140078216;140078217;+	unchange	unchange
2bc16117_GAC_9.5	2bc16117_GAC_9	1478/1119/842	1319/1374/635	0.81679	0.18321	-0.489203	TRUE	TRUE	| HARS2 |	chr5;140078300;140078400	3_prime_UTR_variant	chr5;140078363;140078364;+	unchange	unchange
2bc16118_GAC_2.6	2bc16118_GAC_2	550/593/632	719/637/520	0.42318	0.57682	-0.0564341	TRUE	TRUE	| HARS2 |	chr5;140078300;140078400	3_prime_UTR_variant	chr5;140078625;140078626;+	unchange	unchange
2bc16118_GAC_2.7	2bc16118_GAC_2	382/499/835	780/508/571	0.80361	0.19639	0.209143	TRUE	TRUE	| HARS2 |	chr5;140078300;140078400	3_prime_UTR_variant	chr5;140078625;140078626;+	unchange	unchange
2bc16130_GAC_2.4	2bc16130_GAC_2	782/1198/765	1660/1205/1132	0.87451	0.12549	0.483203	TRUE	TRUE	| PCDHA1 |	FALSE	missense_variant	chr5;140187145;140187146;+	unchange	unchange
2bc16132_GAC_11.7	2bc16132_GAC_11	462/652/688	463/470/867	0.26429	0.73571	-0.288857	TRUE	TRUE	| PCDHA1 |	FALSE	synonymous_variant	chr5;140187671;140187672;+	unchange	unchange
2bc16132_GAC_11.8	2bc16132_GAC_11	398/1248/669	831/700/737	0.5231	0.4769	0.0575191	TRUE	TRUE	| PCDHA1 |	FALSE	synonymous_variant	chr5;140187671;140187672;+	unchange	unchange
2bc16132_GAC_9.7	2bc16132_GAC_9	267/622/375	734/715/513	0.96274	0.037262	0.384383	TRUE	TRUE	| PCDHA1 |	FALSE	missense_variant	chr5;140187580;140187581;+	unchange	unchange
2bc16132_GAC_9.8	2bc16132_GAC_9	130/1025/740	603/639/596	0.16471	0.83529	-0.394352	TRUE	TRUE	| PCDHA1 |	FALSE	missense_variant	chr5;140187580;140187581;+	unchange	unchange
2bc16147_GAC_2.4	2bc16147_GAC_2	981/1652/897	1499/1146/803	0.41563	0.58437	-0.241847	TRUE	TRUE	| PCDHA1 |	FALSE	missense_variant	chr5;140255430;140255431;+	unchange	unchange
2bc16160_GAC_4.7	2bc16160_GAC_4	795/1240/1487	1921/1058/1498	0.9765	0.023499	-0.0456461	TRUE	TRUE	| PCDHA1 |	FALSE	missense_variant	chr5;140346937;140346938;+	unchange	unchange
2bc1617_AAC_5.7	2bc1617_AAC_5	287/352/744	452/401/662	0.66827	0.33173	0.212278	TRUE	TRUE	| CENPF |	chr1;214816500;214816600	missense_variant	chr1;214816044;214816045;+	unchange	unchange
2bc16170_GAC_3.5	2bc16170_GAC_3	840/1169/1218	1425/973/1160	0.78105	0.21895	-0.0814088	TRUE	TRUE	| PCDHA1 |	chr5;140389400;140389500	missense_variant	chr5;140389270;140389271;+	unchange	unchange
2bc16173_AAC_3.8	2bc16173_AAC_3	493/324/403	639/981/666	0.95789	0.042106	0.642603	TRUE	TRUE	| PCDHB2 |	FALSE	synonymous_variant	chr5;140474553;140474554;+	CRCX+ enrichment	unchange
2bc16174_AAC_4.8	2bc16174_AAC_4	785/1165/1209	753/982/1052	0.4229	0.5771	-0.282819	TRUE	TRUE	| PCDHB2 |	FALSE	synonymous_variant	chr5;140474844;140474845;+	unchange	unchange
2bc16180_GAC_3.4	2bc16180_GAC_3	504/822/539	652/652/720	0.58366	0.41634	-0.071546	TRUE	TRUE	| PCDHB5 |	FALSE	missense_variant	chr5;140515167;140515168;+	unchange	unchange
2bc16180_GAC_3.5	2bc16180_GAC_3	390/377/991	782/734/895	0.95733	0.042675	0.5607	TRUE	TRUE	| PCDHB5 |	FALSE	missense_variant	chr5;140515167;140515168;+	unchange	unchange
2bc16180_GAC_3.6	2bc16180_GAC_3	359/899/494	654/472/694	0.60868	0.39132	0.408285	TRUE	TRUE	| PCDHB5 |	FALSE	missense_variant	chr5;140515167;140515168;+	unchange	unchange
2bc16180_GAC_3.7	2bc16180_GAC_3	577/529/582	696/869/723	0.73663	0.26337	0.230837	TRUE	TRUE	| PCDHB5 |	FALSE	missense_variant	chr5;140515167;140515168;+	unchange	unchange
2bc16190_GAC_1.4	2bc16190_GAC_1	1101/1488/992	1207/757/991	0.13803	0.86197	-0.310383	TRUE	TRUE	| PCDHB6 |	FALSE	missense_variant	chr5;140530952;140530953;+	unchange	unchange
2bc1620_GAC_5.4	2bc1620_GAC_5	552/730/754	1141/945/986	0.97384	0.026163	0.555772	TRUE	TRUE	| CENPF |	FALSE	missense_variant	chr1;214818335;214818336;+	unchange	unchange
2bc16204_GAC_1.8	2bc16204_GAC_1	1434/1778/978	1470/1940/1097	0.19405	0.80595	0.0835178	TRUE	TRUE	| PCDHGA1 |	FALSE	missense_variant	chr5;140857589;140857590;+	unchange	unchange
2bc16205_GAC_1.7	2bc16205_GAC_1	664/625/846	865/690/982	0.43256	0.56744	0.132926	TRUE	TRUE	| PCDHGA1 |	FALSE	missense_variant	chr5;140857856;140857857;+	unchange	unchange
2bc16214_AAC_2.5	2bc16214_AAC_2	451/633/702	752/457/670	0.76609	0.23391	-0.149449	TRUE	TRUE	| RNF14 |	FALSE	3_prime_UTR_variant	chr5;141367421;141367422;+	unchange	unchange
2bc16214_AAC_2.6	2bc16214_AAC_2	328/312/407	473/340/357	0.41263	0.58737	0.0851501	TRUE	TRUE	| RNF14 |	FALSE	3_prime_UTR_variant	chr5;141367421;141367422;+	unchange	unchange
2bc16215_AAC_5.6	2bc16215_AAC_5	2067/1800/1082	2292/2020/1332	0.93606	0.063936	0.217754	TRUE	TRUE	| ARHGAP26 |	FALSE	3_prime_UTR_variant	chr5;142602028;142602029;+	unchange	unchange
2bc16215_GAC_1.5	2bc16215_GAC_1	787/715/457	705/1343/543	0.50874	0.49126	0.166619	TRUE	TRUE	| ARHGAP26 |	FALSE	missense_variant	chr5;142601957;142601958;+	unchange	unchange
2bc16217_GAC_1.8	2bc16217_GAC_1	1086/1710/1242	1345/1134/784	0.18947	0.81053	-0.409221	TRUE	TRUE	| ARHGAP26 |	FALSE	3_prime_UTR_variant	chr5;142602492;142602493;+	unchange	unchange
2bc16222_GAC_5.7	2bc16222_GAC_5	1047/1148/1243	1575/1110/1336	0.66584	0.33416	0.134791	TRUE	TRUE	| ARHGAP26 |	FALSE	3_prime_UTR_variant	chr5;142607933;142607934;+	unchange	unchange
2bc16232_GAC_3.5	2bc16232_GAC_3	491/174/817	588/406/1036	0.33654	0.66346	0.260477	TRUE	TRUE	| TCERG1 |	FALSE	missense_variant	chr5;145890089;145890090;+	unchange	unchange
2bc16245_GAC_2.6	2bc16245_GAC_2	727/1456/622	1051/798/716	0.33336	0.66664	0.0887411	TRUE	TRUE	| PCYOX1L |	FALSE	3_prime_UTR_variant	chr5;148748805;148748806;+	unchange	unchange
2bc16253_AAC_6.5	2bc16253_AAC_6	1143/1732/1236	1411/1095/1681	0.31523	0.68477	-0.139102	TRUE	TRUE	| SLC26A2 |	FALSE	synonymous_variant	chr5;149361069;149361070;+	unchange	unchange
2bc16260.1_GAC_2.6	2bc16260.1_GAC_2	528/376/435	793/583/788	0.94068	0.059323	0.775041	TRUE	TRUE	| HMGXB3 |	chr5;149431700;149431800	missense_variant	chr5;149431707;149431708;+	unchange	unchange
2bc16272_AAC_3.8	2bc16272_AAC_3	453/1063/722	1071/898/700	0.70113	0.29887	-0.0599998	TRUE	TRUE	| NDST1 |	chr5;149932800;149932900	missense_variant	chr5;149932883;149932884;+	unchange	unchange
2bc16272_AAC_5.7	2bc16272_AAC_5	851/1652/1465	942/762/755	0.0069791	0.99302	-0.932996	TRUE	TRUE	| NDST1 |	chr5;149932800;149932900	3_prime_UTR_variant	chr5;149932918;149932919;+	CRCX- enrichment	unchange
2bc16272_AAC_5.8	2bc16272_AAC_5	783/1273/1156	1240/860/609	0.13541	0.86459	-0.382469	TRUE	TRUE	| NDST1 |	chr5;149932800;149932900	3_prime_UTR_variant	chr5;149932918;149932919;+	unchange	unchange
2bc16272_GAC_2.8	2bc16272_GAC_2	665/553/986	1286/853/757	0.58077	0.41923	0.50847	TRUE	TRUE	| NDST1 |	chr5;149932800;149932900	missense_variant	chr5;149932874;149932875;+	unchange	unchange
2bc16278_GAC_5.7	2bc16278_GAC_5	950/1156/1339	1413/1415/1332	0.82248	0.17752	0.129768	TRUE	TRUE	| NDST1 |	chr5;149935000;149935100	3_prime_UTR_variant	chr5;149935551;149935552;+	unchange	unchange
2bc16278_GAC_5.8	2bc16278_GAC_5	509/1173/693	1154/810/558	0.59802	0.40198	-0.350855	TRUE	TRUE	| NDST1 |	chr5;149935000;149935100	3_prime_UTR_variant	chr5;149935551;149935552;+	unchange	unchange
2bc16279_GAC_1.4	2bc16279_GAC_1	275/775/895	763/394/918	0.50682	0.49318	-0.0455328	TRUE	TRUE	| NDST1 |	FALSE	3_prime_UTR_variant	chr5;149936801;149936802;+	unchange	unchange
2bc16279_GAC_1.7	2bc16279_GAC_1	469/594/699	657/533/428	0.40443	0.59557	0.027027	TRUE	TRUE	| NDST1 |	FALSE	3_prime_UTR_variant	chr5;149936801;149936802;+	unchange	unchange
2bc1628_AAC_4.5	2bc1628_AAC_4	756/565/937	902/989/988	0.62041	0.37959	-0.00567732	TRUE	TRUE	| CENPF |	chr1;214820500;214820600	synonymous_variant	chr1;214820583;214820584;+	unchange	unchange
2bc16286_AAC_1.6	2bc16286_AAC_1	797/777/1043	1154/835/818	0.2867	0.7133	0.0909973	TRUE	TRUE	| SYNPO |	FALSE	3_prime_UTR_variant	chr5;150032410;150032411;+	unchange	unchange
2bc16294_GAC_1.4	2bc16294_GAC_1	819/870/699	848/675/556	0.31404	0.68596	-0.392793	TRUE	TRUE	| GM2A |	FALSE	3_prime_UTR_variant	chr5;150647195;150647196;+	unchange	unchange
2bc1630_AAC_4.5	2bc1630_AAC_4	440/1032/677	858/655/689	0.43995	0.56005	-0.0567912	TRUE	TRUE	| CENPF |	chr1;214837000;214837100	missense_variant	chr1;214837120;214837121;+	unchange	unchange
2bc1630_GAC_5.7	2bc1630_GAC_5	1122/2168/1353	1682/1323/1374	0.41321	0.58679	-0.0599191	TRUE	TRUE	| CENPF |	chr1;214837000;214837100	3_prime_UTR_variant	chr1;214837204;214837205;+	unchange	unchange
2bc1630_GAC_5.8	2bc1630_GAC_5	1974/2770/1987	2175/2092/2202	0.18603	0.81397	-0.221649	TRUE	TRUE	| CENPF |	chr1;214837000;214837100	3_prime_UTR_variant	chr1;214837204;214837205;+	unchange	unchange
2bc16303_GAC_2.4	2bc16303_GAC_2	1098/2100/705	1086/910/765	0.049266	0.95073	-0.458848	TRUE	TRUE	| MFAP3 |	FALSE	3_prime_UTR_variant	chr5;153433745;153433746;+	unchange	unchange
2bc16306_GAC_1.7	2bc16306_GAC_1	2/358/526	431/191/415	0.72478	0.27522	-0.424091	TRUE	TRUE	| MFAP3 |	FALSE	3_prime_UTR_variant	chr5;153435072;153435073;+	unchange	unchange
2bc16308_GAC_6.5	2bc16308_GAC_6	844/984/696	1415/675/870	0.57171	0.42829	0.239789	TRUE	TRUE	| GALNT10 |	FALSE	3_prime_UTR_variant	chr5;153796581;153796582;+	unchange	unchange
2bc16308_GAC_6.8	2bc16308_GAC_6	940/559/944	791/815/1206	0.16325	0.83675	0.271232	TRUE	TRUE	| GALNT10 |	FALSE	3_prime_UTR_variant	chr5;153796581;153796582;+	unchange	unchange
2bc1632_GAC_1.7	2bc1632_GAC_1	1169/3016/1517	2073/2205/1686	0.74607	0.25393	0.0702441	TRUE	TRUE	| KCTD3 |	FALSE	missense_variant	chr1;215793900;215793901;+	unchange	unchange
2bc1633_AAC_1.5	2bc1633_AAC_1	119/113/436	235/216/300	0.80768	0.19232	0.538705	TRUE	TRUE	| KCTD3 |	FALSE	3_prime_UTR_variant	chr1;215794047;215794048;+	unchange	unchange
2bc16339_GAC_5.8	2bc16339_GAC_5	749/1592/955	1271/882/1251	0.65579	0.34421	0.30737	TRUE	TRUE	| LARP1 |	chr5;154194900;154195000	3_prime_UTR_variant	chr5;154195413;154195414;+	unchange	unchange
2bc16346_AAC_2.4	2bc16346_AAC_2	960/1522/673	1395/808/816	0.090481	0.90952	0.0961645	TRUE	TRUE	| CYFIP2 |	FALSE	3_prime_UTR_variant	chr5;156819910;156819911;+	unchange	unchange
2bc16354_AAC_1.8	2bc16354_AAC_1	986/914/838	846/615/649	0.12318	0.87682	-0.450871	TRUE	TRUE	| THG1L |	FALSE	3_prime_UTR_variant	chr5;157166763;157166764;+	unchange	unchange
2bc16367_AAC_1.7	2bc16367_AAC_1	1193/627/555	1342/1251/1362	0.99991	8.9854e-05	1.1799	TRUE	TRUE	| TTC1 |	chr5;159437500;159437600	missense_variant	chr5;159437554;159437555;+	CRCX+ enrichment	unchange
2bc16391_AAC_3.5	2bc16391_AAC_3	185/531/693	476/432/679	0.40453	0.59547	-0.111583	TRUE	TRUE	| ATP6V0E1 |	chr5;172461700;172461800	3_prime_UTR_variant	chr5;172461750;172461751;+	unchange	unchange
2bc16391_AAC_3.8	2bc16391_AAC_3	1676/2736/2098	1732/2661/1944	0.20516	0.79484	-0.192126	TRUE	TRUE	| ATP6V0E1 |	chr5;172461700;172461800	3_prime_UTR_variant	chr5;172461750;172461751;+	unchange	unchange
2bc16391_GAC_2.5	2bc16391_GAC_2	568/1054/979	1026/925/1053	0.49402	0.50598	0.0229854	TRUE	TRUE	| ATP6V0E1 |	chr5;172461700;172461800	3_prime_UTR_variant	chr5;172461746;172461747;+	unchange	unchange
2bc16391_GAC_2.6	2bc16391_GAC_2	1208/1123/1118	1248/1090/796	0.28766	0.71234	-0.395997	TRUE	TRUE	| ATP6V0E1 |	chr5;172461700;172461800	3_prime_UTR_variant	chr5;172461746;172461747;+	unchange	unchange
2bc16401_AAC_3.4	2bc16401_AAC_3	1208/2691/1787	2110/1611/1614	0.18406	0.81594	-0.229038	TRUE	TRUE	| CPEB4 |	FALSE	5_prime_UTR_variant	chr5;173315733;173315734;+	unchange	unchange
2bc16401_AAC_3.5	2bc16401_AAC_3	1603/2462/2033	1607/1599/1447	0.024575	0.97543	-0.439399	TRUE	TRUE	| CPEB4 |	FALSE	5_prime_UTR_variant	chr5;173315733;173315734;+	unchange	unchange
2bc16408_AAC_2.4	2bc16408_AAC_2	834/1510/705	867/730/1000	0.14357	0.85643	-0.38701	TRUE	TRUE	| SFXN1 |	FALSE	3_prime_UTR_variant	chr5;174954208;174954209;+	unchange	unchange
2bc16413_AAC_2.4	2bc16413_AAC_2	305/338/388	528/377/524	0.78084	0.21916	0.348734	TRUE	TRUE	| CPLX2 |	FALSE	3_prime_UTR_variant	chr5;175310075;175310076;+	unchange	unchange
2bc16419_GAC_9.4	2bc16419_GAC_9	594/1789/1103	1028/1057/1364	0.26401	0.73599	0.224272	TRUE	TRUE	| FAF2 |	chr5;175933900;175934000	3_prime_UTR_variant	chr5;175934093;175934094;+	unchange	unchange
2bc16419_GAC_9.8	2bc16419_GAC_9	1287/1336/1392	1991/2139/1353	0.82149	0.17851	0.186487	TRUE	TRUE	| FAF2 |	chr5;175933900;175934000	3_prime_UTR_variant	chr5;175934093;175934094;+	unchange	unchange
2bc16428_GAC_2.7	2bc16428_GAC_2	556/774/518	1052/1240/673	0.92913	0.070867	0.476984	TRUE	TRUE	| TSPAN17 |	chr5;176084500;176084600	3_prime_UTR_variant	chr5;176084941;176084942;+	unchange	unchange
2bc1643_GAC_2.7	2bc1643_GAC_2	790/368/760	1096/932/1003	0.7691	0.2309	0.318111	TRUE	TRUE	| TGFB2 |	FALSE	missense_variant	chr1;218520269;218520270;+	unchange	unchange
2bc16432_AAC_3.4	2bc16432_AAC_3	672/1139/954	815/869/1098	0.27415	0.72585	-0.164655	TRUE	TRUE	| ZNF346 |	FALSE	3_prime_UTR_variant	chr5;176492008;176492009;+	unchange	unchange
2bc16432_AAC_3.5	2bc16432_AAC_3	862/2227/877	1333/957/1236	0.73625	0.26375	0.185923	TRUE	TRUE	| ZNF346 |	FALSE	3_prime_UTR_variant	chr5;176492008;176492009;+	unchange	unchange
2bc16432_AAC_3.6	2bc16432_AAC_3	1434/1617/1544	2330/2057/2470	0.90906	0.090938	0.530577	TRUE	TRUE	| ZNF346 |	FALSE	3_prime_UTR_variant	chr5;176492008;176492009;+	unchange	unchange
2bc16432_GAC_1.5	2bc16432_GAC_1	662/1036/638	1057/702/1513	0.76099	0.23901	0.232078	TRUE	TRUE	| ZNF346 |	FALSE	3_prime_UTR_variant	chr5;176491987;176491988;+	unchange	unchange
2bc16442_AAC_7.4	2bc16442_AAC_7	914/1474/1130	811/813/1037	0.043161	0.95684	-0.615487	TRUE	TRUE	| NSD1 |	FALSE	synonymous_variant	chr5;176637997;176637998;+	CRCX- enrichment	unchange
2bc16445_AAC_2.4	2bc16445_AAC_2	506/439/632	304/702/630	0.58369	0.41631	-0.086712	TRUE	TRUE	| NSD1 |	chr5;176638800;176638900	missense_variant	chr5;176638791;176638792;+	unchange	unchange
2bc16445_GAC_1.7	2bc16445_GAC_1	438/1033/532	573/949/709	0.81758	0.18242	0.0609942	TRUE	TRUE	| NSD1 |	chr5;176638800;176638900	synonymous_variant	chr5;176638777;176638778;+	unchange	unchange
2bc16447_GAC_13.4	2bc16447_GAC_13	763/1171/1282	1091/1055/1092	0.54173	0.45827	0.0328564	TRUE	TRUE	| NSD1 |	chr5;176721200;176721300	missense_variant	chr5;176721747;176721748;+	unchange	unchange
2bc16449.0_GAC_4.8	2bc16449.0_GAC_4	1392/1527/1332	1984/1743/1070	0.84513	0.15487	0.0682586	TRUE	TRUE	| NSD1 |	chr5;176722200;176722300	missense_variant	chr5;176722349;176722350;+	unchange	unchange
2bc1645_AAC_1.7	2bc1645_AAC_1	751/1329/1183	1316/1119/1420	0.51999	0.48001	0.181302	TRUE	TRUE	| TGFB2 |	FALSE	3_prime_UTR_variant	chr1;218615199;218615200;+	unchange	unchange
2bc16455_GAC_4.7	2bc16455_GAC_4	1191/1372/1593	2156/1325/1241	0.31694	0.68306	0.133066	TRUE	TRUE	| TMED9 |	chr5;177022400;177022500	3_prime_UTR_variant	chr5;177022477;177022478;+	unchange	unchange
2bc16473_AAC_3.4	2bc16473_AAC_3	1485/3074/1846	2101/2440/1336	0.33135	0.66865	-0.149882	TRUE	TRUE	| ZNF354C |	FALSE	synonymous_variant	chr5;178506635;178506636;+	unchange	unchange
2bc16482_AAC_6.5	2bc16482_AAC_6	1194/2130/1302	1257/1631/1287	0.32827	0.67173	-0.201742	TRUE	TRUE	| MAML1 |	FALSE	missense_variant	chr5;179193512;179193513;+	unchange	unchange
2bc16482_AAC_6.6	2bc16482_AAC_6	1040/1517/870	1125/734/1274	0.15304	0.84696	-0.329653	TRUE	TRUE	| MAML1 |	FALSE	missense_variant	chr5;179193512;179193513;+	unchange	unchange
2bc16482_AAC_6.7	2bc16482_AAC_6	1251/2325/1053	1682/1437/1292	0.37235	0.62765	-0.0158983	TRUE	TRUE	| MAML1 |	FALSE	missense_variant	chr5;179193512;179193513;+	unchange	unchange
2bc16484_GAC_7.6	2bc16484_GAC_7	1742/4625/1953	2350/2071/1608	0.40952	0.59048	-0.362564	TRUE	TRUE	| MAML1 |	chr5;179200900;179201000	synonymous_variant	chr5;179201157;179201158;+	unchange	unchange
2bc16488_GAC_6.7	2bc16488_GAC_6	806/1340/865	788/1104/1167	0.70542	0.29458	-0.0961384	TRUE	TRUE	| MAML1 |	FALSE	3_prime_UTR_variant	chr5;179203060;179203061;+	unchange	unchange
2bc16488_GAC_6.8	2bc16488_GAC_6	470/777/706	974/886/872	0.86636	0.13364	0.372747	TRUE	TRUE	| MAML1 |	FALSE	3_prime_UTR_variant	chr5;179203060;179203061;+	unchange	unchange
2bc16491_AAC_2.8	2bc16491_AAC_2	809/897/769	1050/922/983	0.68432	0.31568	0.223013	TRUE	TRUE	| SQSTM1 |	FALSE	intron_variant	chr5;179260415;179260416;+	unchange	unchange
2bc1650_AAC_1.5	2bc1650_AAC_1	1973/3125/2287	3137/2625/2114	0.61785	0.38215	-0.0681843	TRUE	TRUE	| C1orf115 |	FALSE	3_prime_UTR_variant	chr1;220870106;220870107;+	unchange	unchange
2bc1650_AAC_1.6	2bc1650_AAC_1	863/1548/1515	1633/1302/1612	0.65376	0.34624	0.00739464	TRUE	TRUE	| C1orf115 |	FALSE	3_prime_UTR_variant	chr1;220870106;220870107;+	unchange	unchange
2bc16506_GAC_10.4	2bc16506_GAC_10	373/1351/741	957/946/965	0.7441	0.2559	0.298916	TRUE	TRUE	| TRIM41 |	chr5;180651200;180651300	missense_variant	chr5;180651399;180651400;+	unchange	unchange
2bc16506_GAC_12.4	2bc16506_GAC_12	513/998/603	471/539/699	0.2436	0.7564	-0.566226	TRUE	TRUE	| TRIM41 |	chr5;180651200;180651300	missense_variant	chr5;180651429;180651430;+	unchange	unchange
2bc16506_GAC_4.7	2bc16506_GAC_4	597/2399/849	1273/1199/902	0.83597	0.16403	0.00522357	TRUE	TRUE	| TRIM41 |	chr5;180651200;180651300	missense_variant	chr5;180651323;180651324;+	unchange	unchange
2bc16506_GAC_5.4	2bc16506_GAC_5	706/1037/571	532/789/553	0.081023	0.91898	-0.210964	TRUE	TRUE	| TRIM41 |	chr5;180651200;180651300	missense_variant	chr5;180651351;180651352;+	unchange	unchange
2bc16506_GAC_5.5	2bc16506_GAC_5	1083/1034/629	926/708/786	0.32876	0.67124	-0.36306	TRUE	TRUE	| TRIM41 |	chr5;180651200;180651300	missense_variant	chr5;180651351;180651352;+	unchange	unchange
2bc16506_GAC_7.4	2bc16506_GAC_7	807/1172/557	907/818/791	0.22409	0.77591	-0.27446	TRUE	TRUE	| TRIM41 |	chr5;180651200;180651300	missense_variant	chr5;180651360;180651361;+	unchange	unchange
2bc16506_GAC_7.7	2bc16506_GAC_7	315/346/640	577/948/733	0.99762	0.0023844	0.430225	TRUE	TRUE	| TRIM41 |	chr5;180651200;180651300	missense_variant	chr5;180651360;180651361;+	unchange	unchange
2bc16506_GAC_8.7	2bc16506_GAC_8	976/818/1024	1354/1004/755	0.30356	0.69644	0.0292804	TRUE	TRUE	| TRIM41 |	chr5;180651200;180651300	missense_variant	chr5;180651381;180651382;+	unchange	unchange
2bc16506_GAC_9.4	2bc16506_GAC_9	950/1563/1398	1270/1294/845	0.1871	0.8129	-0.0891257	TRUE	TRUE	| TRIM41 |	chr5;180651200;180651300	missense_variant	chr5;180651393;180651394;+	unchange	unchange
2bc16506_GAC_9.5	2bc16506_GAC_9	725/956/712	814/531/782	0.29343	0.70657	-0.275946	TRUE	TRUE	| TRIM41 |	chr5;180651200;180651300	missense_variant	chr5;180651393;180651394;+	unchange	unchange
2bc16506_GAC_9.6	2bc16506_GAC_9	449/317/1023	732/457/1039	0.75067	0.24933	0.262134	TRUE	TRUE	| TRIM41 |	chr5;180651200;180651300	missense_variant	chr5;180651393;180651394;+	unchange	unchange
2bc16506_GAC_9.7	2bc16506_GAC_9	946/1256/1013	1285/1023/878	0.34991	0.65009	-0.112676	TRUE	TRUE	| TRIM41 |	chr5;180651200;180651300	missense_variant	chr5;180651393;180651394;+	unchange	unchange
2bc16507_AAC_1.7	2bc16507_AAC_1	1609/2450/1561	2404/2079/1734	0.63834	0.36166	0.069494	TRUE	TRUE	| TRIM41 |	chr5;180661600;180661700	missense_variant	chr5;180661545;180661546;+	unchange	unchange
2bc16507_GAC_6.4	2bc16507_GAC_6	501/1237/1118	1689/1248/1262	0.82893	0.17107	0.196127	TRUE	TRUE	| TRIM41 |	chr5;180661600;180661700	missense_variant	chr5;180661632;180661633;+	unchange	unchange
2bc16535_GAC_2.7	2bc16535_GAC_2	1184/1484/970	2294/1991/1344	0.99606	0.0039388	0.511202	TRUE	TRUE	| RIPK1 |	FALSE	3_prime_UTR_variant	chr6;3113925;3113926;+	unchange	unchange
2bc1655_GAC_2.6	2bc1655_GAC_2	473/1034/815	1028/1006/867	0.55187	0.44813	0.143749	TRUE	TRUE	| C1orf115 |	FALSE	3_prime_UTR_variant	chr1;220871386;220871387;+	unchange	unchange
2bc16551_GAC_5.4	2bc16551_GAC_5	1040/1917/810	1246/1184/747	0.27604	0.72396	-0.198953	TRUE	TRUE	| CDYL |	chr6;4892000;4892100	missense_variant	chr6;4892421;4892422;+	unchange	unchange
2bc16551_GAC_6.4	2bc16551_GAC_6	707/1311/673	1421/1385/623	0.97754	0.022461	0.262573	TRUE	TRUE	| CDYL |	chr6;4892000;4892100	missense_variant	chr6;4892445;4892446;+	unchange	unchange
2bc16556_AAC_4.8	2bc16556_AAC_4	606/1100/1009	451/829/798	0.26191	0.73809	-0.420605	TRUE	TRUE	| FARS2 |	FALSE	missense_variant	chr6;5369230;5369231;+	unchange	unchange
2bc16592_GAC_3.4	2bc16592_GAC_3	827/2090/1903	1858/1932/1785	0.51797	0.48203	0.0699466	TRUE	TRUE	| NA |	FALSE	NA	chr6;7726887;7726888;+	unchange	unchange
2bc16593_GAC_2.6	2bc16593_GAC_2	872/911/783	1407/1070/625	0.84496	0.15504	0.247228	TRUE	TRUE	| NA |	FALSE	NA	chr6;7727028;7727029;+	unchange	unchange
2bc16593_GAC_4.6	2bc16593_GAC_4	756/2164/936	698/1543/1043	0.59457	0.40543	-0.304608	TRUE	TRUE	| BMP6 |	FALSE	5_prime_UTR_variant	chr6;7727047;7727048;+	unchange	unchange
2bc16593_GAC_4.7	2bc16593_GAC_4	1113/2497/1028	2161/1759/1561	0.93558	0.064416	0.514251	TRUE	TRUE	| BMP6 |	FALSE	5_prime_UTR_variant	chr6;7727047;7727048;+	unchange	unchange
2bc16593_GAC_4.8	2bc16593_GAC_4	826/1645/390	910/641/788	0.19659	0.80341	-0.30327	TRUE	TRUE	| BMP6 |	FALSE	5_prime_UTR_variant	chr6;7727047;7727048;+	unchange	unchange
2bc16595_GAC_3.7	2bc16595_GAC_3	1020/960/1067	1625/1624/1595	0.96814	0.031861	0.497857	TRUE	TRUE	| BMP6 |	FALSE	3_prime_UTR_variant	chr6;7880596;7880597;+	unchange	unchange
2bc16603.0_GAC_6.8	2bc16603.0_GAC_6	2098/1690/2145	2087/1636/2326	0.085671	0.91433	0.0347341	TRUE	TRUE	| GCNT2 |	FALSE	missense_variant	chr6;10529811;10529812;+	unchange	unchange
2bc16606_GAC_2.4	2bc16606_GAC_2	436/1549/836	744/792/466	0.11955	0.88045	-0.78441	TRUE	TRUE	| SMIM13 |	FALSE	3_prime_UTR_variant	chr6;11134911;11134912;+	unchange	unchange
2bc16645_GAC_2.7	2bc16645_GAC_2	488/355/325	507/401/546	0.77732	0.22268	0.359138	TRUE	TRUE	| JARID2 |	chr6;15501100;15501200	missense_variant	chr6;15501205;15501206;+	unchange	unchange
2bc16655_AAC_2.4	2bc16655_AAC_2	426/795/702	722/667/834	0.42857	0.57143	0.166437	TRUE	TRUE	| RBM24 |	FALSE	3_prime_UTR_variant	chr6;17292983;17292984;+	unchange	unchange
2bc1667_AAC_1.8	2bc1667_AAC_1	833/1044/968	1199/1010/686	0.48658	0.51342	0.082449	TRUE	TRUE	| MIA3 |	FALSE	synonymous_variant	chr1;222800978;222800979;+	unchange	unchange
2bc16672_GAC_10.6	2bc16672_GAC_10	1288/2295/835	1746/1488/952	0.38202	0.61798	-0.0040733	TRUE	TRUE	| SOX4 |	chr6;21594200;21594300	5_prime_UTR_variant	chr6;21594475;21594476;+	unchange	unchange
2bc16673_AAC_2.7	2bc16673_AAC_2	1271/1425/1028	1527/1316/967	0.59578	0.40422	-0.170392	TRUE	TRUE	| SOX4 |	chr6;21594200;21594300	missense_variant	chr6;21594781;21594782;+	unchange	unchange
2bc16676_AAC_7.4	2bc16676_AAC_7	1264/1610/1114	2132/1799/1512	0.92177	0.078234	0.343489	TRUE	TRUE	| SOX4 |	chr6;21595900;21596000	missense_variant	chr6;21596002;21596003;+	unchange	unchange
2bc16676_GAC_11.7	2bc16676_GAC_11	1965/3948/2078	2778/2135/2359	0.55622	0.44378	0.056523	TRUE	TRUE	| SOX4 |	chr6;21595900;21596000	missense_variant	chr6;21596107;21596108;+	unchange	unchange
2bc16679_AAC_1.4	2bc16679_AAC_1	623/1459/881	1281/1071/785	0.67926	0.32074	-0.248589	TRUE	TRUE	| SOX4 |	chr6;21596200;21596300	3_prime_UTR_variant	chr6;21596730;21596731;+	unchange	unchange
2bc16679_GAC_3.8	2bc16679_GAC_3	959/1644/593	784/870/923	0.10713	0.89287	-0.733671	TRUE	TRUE	| SOX4 |	chr6;21596200;21596300	3_prime_UTR_variant	chr6;21596761;21596762;+	unchange	unchange
2bc16679_GAC_5.5	2bc16679_GAC_5	1279/1792/1753	1795/1490/1408	0.37854	0.62146	-0.0829039	TRUE	TRUE	| SOX4 |	chr6;21596400;21596500	3_prime_UTR_variant	chr6;21596802;21596803;+	unchange	unchange
2bc16680_AAC_5.6	2bc16680_AAC_5	552/987/852	668/480/859	0.096685	0.90332	-0.167814	TRUE	TRUE	| SOX4 |	chr6;21596500;21596600	3_prime_UTR_variant	chr6;21597000;21597001;+	unchange	unchange
2bc16680_GAC_8.7	2bc16680_GAC_8	310/556/802	701/905/940	0.99687	0.0031283	0.734152	TRUE	TRUE	| SOX4 |	chr6;21596600;21596700	3_prime_UTR_variant	chr6;21597118;21597119;+	CRCX+ enrichment	unchange
2bc16680_GAC_9.4	2bc16680_GAC_9	800/2412/1175	1245/1539/1210	0.44536	0.55464	-0.039793	TRUE	TRUE	| SOX4 |	chr6;21596600;21596700	3_prime_UTR_variant	chr6;21597143;21597144;+	unchange	unchange
2bc16680_GAC_9.5	2bc16680_GAC_9	632/666/517	1031/630/497	0.6024	0.3976	0.103184	TRUE	TRUE	| SOX4 |	chr6;21596600;21596700	3_prime_UTR_variant	chr6;21597143;21597144;+	unchange	unchange
2bc16682_GAC_4.4	2bc16682_GAC_4	538/463/479	575/484/468	0.39839	0.60161	-0.115656	TRUE	TRUE	| SOX4 |	chr6;21596900;21597000	3_prime_UTR_variant	chr6;21597484;21597485;+	unchange	unchange
2bc167_AAC_3.5	2bc167_AAC_3	610/824/1057	1246/1292/1073	0.97542	0.024577	0.587429	TRUE	TRUE	| PRDM2 |	FALSE	missense_variant	chr1;14108415;14108416;+	CRCX+ enrichment	unchange
2bc16705_GAC_2.7	2bc16705_GAC_2	705/606/656	1039/591/1032	0.87161	0.12839	0.147195	TRUE	TRUE	| HFE |	FALSE	3_prime_UTR_variant	chr6;26094788;26094789;+	unchange	unchange
2bc16705_GAC_2.8	2bc16705_GAC_2	961/816/1161	1428/929/1377	0.6735	0.3265	0.164021	TRUE	TRUE	| HFE |	FALSE	3_prime_UTR_variant	chr6;26094788;26094789;+	unchange	unchange
2bc1672_AAC_3.4	2bc1672_AAC_3	1154/1999/1372	1774/1561/1324	0.57425	0.42575	-0.133517	TRUE	TRUE	| MIA3 |	FALSE	missense_variant	chr1;222802327;222802328;+	unchange	unchange
2bc16732_GAC_2.4	2bc16732_GAC_2	488/991/286	1323/951/416	0.98221	0.017794	0.458429	TRUE	TRUE	| BTN3A1 |	FALSE	missense_variant	chr6;26413671;26413672;+	unchange	unchange
2bc16732_GAC_2.5	2bc16732_GAC_2	876/1246/1526	1413/1138/1584	0.76904	0.23096	0.0525509	TRUE	TRUE	| BTN3A1 |	FALSE	missense_variant	chr6;26413671;26413672;+	unchange	unchange
2bc16745_AAC_1.7	2bc16745_AAC_1	227/685/471	484/584/473	0.43231	0.56769	-0.0467812	TRUE	TRUE	| HMGN4 |	chr6;26545400;26545500	3_prime_UTR_variant	chr6;26545891;26545892;+	unchange	unchange
2bc16745_AAC_1.8	2bc16745_AAC_1	457/1309/567	821/718/471	0.70734	0.29266	-0.349761	TRUE	TRUE	| HMGN4 |	chr6;26545400;26545500	3_prime_UTR_variant	chr6;26545891;26545892;+	unchange	unchange
2bc16758_GAC_1.4	2bc16758_GAC_1	1014/1610/968	1057/695/767	0.038676	0.96132	-0.41792	TRUE	TRUE	| ZSCAN16-AS1 |	FALSE	synonymous_variant	chr6;28097523;28097524;+	unchange	unchange
2bc16758_GAC_1.5	2bc16758_GAC_1	981/2099/1178	1181/1388/1025	0.18402	0.81598	-0.282855	TRUE	TRUE	| ZSCAN16-AS1 |	FALSE	synonymous_variant	chr6;28097523;28097524;+	unchange	unchange
2bc16808_GAC_2.4	2bc16808_GAC_2	213/899/766	369/432/975	0.033667	0.96633	0.265919	TRUE	TRUE	| MRPS18B |	FALSE	3_prime_UTR_variant	chr6;30593889;30593890;+	unchange	unchange
2bc16808_GAC_2.5	2bc16808_GAC_2	433/1075/1027	926/729/769	0.24745	0.75255	-0.376992	TRUE	TRUE	| MRPS18B |	FALSE	3_prime_UTR_variant	chr6;30593889;30593890;+	unchange	unchange
2bc1681_AAC_3.6	2bc1681_AAC_3	358/629/480	723/473/536	0.57246	0.42754	0.0770593	TRUE	TRUE	| DISP1 |	FALSE	non_coding_transcript_exon_variant	chr1;223010616;223010617;+	unchange	unchange
2bc1681_AAC_3.7	2bc1681_AAC_3	1303/1701/1282	1484/1242/981	0.17774	0.82226	-0.270364	TRUE	TRUE	| DISP1 |	FALSE	non_coding_transcript_exon_variant	chr1;223010616;223010617;+	unchange	unchange
2bc16824_AAC_1.8	2bc16824_AAC_1	1006/1364/1321	1477/1108/1076	0.32792	0.67208	-0.116531	TRUE	TRUE	| PRRC2A |	FALSE	missense_variant	chr6;31597520;31597521;+	unchange	unchange
2bc16825_GAC_2.7	2bc16825_GAC_2	1392/1910/1256	1578/1222/1538	0.18523	0.81477	-0.262056	TRUE	TRUE	| PRRC2A |	FALSE	missense_variant	chr6;31599117;31599118;+	unchange	unchange
2bc16825_GAC_2.8	2bc16825_GAC_2	889/1122/815	1388/1227/965	0.85958	0.14042	0.199758	TRUE	TRUE	| PRRC2A |	FALSE	missense_variant	chr6;31599117;31599118;+	unchange	unchange
2bc16826_AAC_6.5	2bc16826_AAC_6	844/1554/942	1389/1299/1435	0.87642	0.12358	0.275737	TRUE	TRUE	| PRRC2A |	FALSE	missense_variant	chr6;31599408;31599409;+	unchange	unchange
2bc16826_AAC_6.6	2bc16826_AAC_6	233/638/315	506/644/528	0.9453	0.054704	0.663047	TRUE	TRUE	| PRRC2A |	FALSE	missense_variant	chr6;31599408;31599409;+	unchange	unchange
2bc16826_AAC_6.7	2bc16826_AAC_6	598/1093/601	973/817/637	0.67697	0.32303	0.00178907	TRUE	TRUE	| PRRC2A |	FALSE	missense_variant	chr6;31599408;31599409;+	unchange	unchange
2bc16826_AAC_6.8	2bc16826_AAC_6	500/1387/862	882/538/805	0.2365	0.7635	-0.180838	TRUE	TRUE	| PRRC2A |	FALSE	missense_variant	chr6;31599408;31599409;+	unchange	unchange
2bc16826_GAC_9.4	2bc16826_GAC_9	501/582/427	578/622/291	0.5173	0.4827	-0.236735	TRUE	TRUE	| PRRC2A |	FALSE	missense_variant	chr6;31599570;31599571;+	unchange	unchange
2bc16826_GAC_9.7	2bc16826_GAC_9	715/236/510	716/525/520	0.44955	0.55045	-0.0541249	TRUE	TRUE	| PRRC2A |	FALSE	missense_variant	chr6;31599570;31599571;+	unchange	unchange
2bc16826_GAC_9.8	2bc16826_GAC_9	749/567/1197	1448/1073/765	0.77141	0.22859	0.50803	TRUE	TRUE	| PRRC2A |	FALSE	missense_variant	chr6;31599570;31599571;+	unchange	unchange
2bc16829_AAC_5.4	2bc16829_AAC_5	577/1154/926	1241/1079/1078	0.66991	0.33009	0.137134	TRUE	TRUE	| PRRC2A |	FALSE	missense_variant	chr6;31600387;31600388;+	unchange	unchange
2bc1683_GAC_2.4	2bc1683_GAC_2	241/629/307	360/607/509	0.93761	0.062391	0.135969	TRUE	TRUE	| DISP1 |	FALSE	missense_variant	chr1;223176042;223176043;+	unchange	unchange
2bc16834_AAC_2.8	2bc16834_AAC_2	922/1143/1229	1476/953/1560	0.80001	0.19999	0.23586	TRUE	TRUE	| HSPA1A |	FALSE	3_prime_UTR_variant	chr6;31785582;31785583;+	unchange	unchange
2bc16838_GAC_1.8	2bc16838_GAC_1	870/1546/962	1617/1067/1020	0.50733	0.49267	0.00232104	TRUE	TRUE	| HSPA1B |	FALSE	3_prime_UTR_variant	chr6;31797690;31797691;+	unchange	unchange
2bc16846_GAC_2.4	2bc16846_GAC_2	1204/652/1036	1187/855/753	0.11718	0.88282	-0.46351	TRUE	TRUE	| BRD2 |	FALSE	5_prime_UTR_variant	chr6;32936438;32936439;+	unchange	unchange
2bc16846_GAC_2.5	2bc16846_GAC_2	616/614/719	791/861/852	0.71464	0.28536	0.162722	TRUE	TRUE	| BRD2 |	FALSE	5_prime_UTR_variant	chr6;32936438;32936439;+	unchange	unchange
2bc16857_GAC_1.7	2bc16857_GAC_1	653/1260/960	578/704/539	0.015389	0.98461	-0.656422	TRUE	TRUE	| BRD2 |	FALSE	3_prime_UTR_variant	chr6;32948654;32948655;+	CRCX- enrichment	unchange
2bc16857_GAC_1.8	2bc16857_GAC_1	683/418/524	439/599/451	0.25773	0.74227	-0.298579	TRUE	TRUE	| BRD2 |	FALSE	3_prime_UTR_variant	chr6;32948654;32948655;+	unchange	unchange
2bc16861_GAC_2.4	2bc16861_GAC_2	1743/1912/1900	2497/1472/1935	0.40543	0.59457	-0.0558052	TRUE	TRUE	| SLC39A7 |	FALSE	missense_variant	chr6;33169260;33169261;+	unchange	unchange
2bc16863_AAC_3.5	2bc16863_AAC_3	353/508/469	756/383/401	0.41526	0.58474	-0.22413	TRUE	TRUE	| SLC39A7 |	FALSE	3_prime_UTR_variant	chr6;33171693;33171694;+	unchange	unchange
2bc16865_GAC_1.5	2bc16865_GAC_1	495/632/607	570/455/879	0.29325	0.70675	-0.239461	TRUE	TRUE	| RING1 |	FALSE	3_prime_UTR_variant	chr6;33180288;33180289;+	unchange	unchange
2bc16883_GAC_1.6	2bc16883_GAC_1	852/1625/514	1056/918/598	0.29495	0.70505	-0.13331	TRUE	TRUE	| ZBTB9 |	FALSE	missense_variant	chr6;33424249;33424250;+	unchange	unchange
2bc16883_GAC_1.7	2bc16883_GAC_1	684/722/987	763/1042/1185	0.84608	0.15392	0.181626	TRUE	TRUE	| ZBTB9 |	FALSE	missense_variant	chr6;33424249;33424250;+	unchange	unchange
2bc16890_GAC_5.8	2bc16890_GAC_5	706/882/1436	1207/1298/1691	0.9828	0.017203	0.330691	TRUE	TRUE	| UHRF1BP1 |	chr6;34826500;34826600	synonymous_variant	chr6;34826490;34826491;+	unchange	unchange
2bc169_AAC_2.4	2bc169_AAC_2	675/844/680	883/1120/663	0.59444	0.40556	-0.0554683	TRUE	TRUE	| PRDM2 |	FALSE	missense_variant	chr1;14109013;14109014;+	unchange	unchange
2bc1690_AAC_1.8	2bc1690_AAC_1	707/694/759	579/698/384	0.060055	0.93995	-0.731141	TRUE	TRUE	| CAPN2 |	FALSE	3_prime_UTR_variant	chr1;223963297;223963298;+	unchange	unchange
2bc16906_GAC_4.8	2bc16906_GAC_4	394/789/1024	746/856/884	0.8103	0.1897	0.30094	TRUE	TRUE	| PPARD |	chr6;35393900;35394000	missense_variant	chr6;35393845;35393846;+	unchange	unchange
2bc16910_GAC_4.6	2bc16910_GAC_4	212/672/503	466/469/372	0.20331	0.79669	-0.335519	TRUE	TRUE	| MAPK14 |	FALSE	3_prime_UTR_variant	chr6;36076439;36076440;+	unchange	unchange
2bc1692_AAC_6.8	2bc1692_AAC_6	733/2065/1569	1984/1925/2083	0.74764	0.25236	0.326678	TRUE	TRUE	| FBXO28 |	chr1;224345200;224345300	3_prime_UTR_variant	chr1;224345222;224345223;+	unchange	unchange
2bc1693_AAC_1.8	2bc1693_AAC_1	845/962/1117	1104/863/684	0.22778	0.77222	-0.0572773	TRUE	TRUE	| FBXO28 |	chr1;224345200;224345300	3_prime_UTR_variant	chr1;224345381;224345382;+	unchange	unchange
2bc16954_GAC_1.6	2bc16954_GAC_1	1457/1961/1547	1306/1680/1185	0.048658	0.95134	-0.466725	TRUE	TRUE	| NFYA |	FALSE	3_prime_UTR_variant	chr6;41065555;41065556;+	unchange	unchange
2bc16956_GAC_11.4	2bc16956_GAC_11	950/1368/1163	1352/1092/1058	0.33423	0.66577	-0.141741	TRUE	TRUE	| NFYA |	FALSE	3_prime_UTR_variant	chr6;41066053;41066054;+	unchange	unchange
2bc16956_GAC_11.5	2bc16956_GAC_11	947/1401/782	1005/966/996	0.21434	0.78566	-0.353007	TRUE	TRUE	| NFYA |	FALSE	3_prime_UTR_variant	chr6;41066053;41066054;+	unchange	unchange
2bc16956_GAC_11.6	2bc16956_GAC_11	1161/2024/961	1507/849/1180	0.23736	0.76264	-0.0666828	TRUE	TRUE	| NFYA |	FALSE	3_prime_UTR_variant	chr6;41066053;41066054;+	unchange	unchange
2bc16972_GAC_2.6	2bc16972_GAC_2	821/1704/1270	1612/1456/1695	0.58786	0.41214	0.334317	TRUE	TRUE	| BYSL |	chr6;41900200;41900300	3_prime_UTR_variant	chr6;41900484;41900485;+	unchange	unchange
2bc16972_GAC_5.8	2bc16972_GAC_5	836/1303/1021	1725/1075/1326	0.85848	0.14152	0.294959	TRUE	TRUE	| BYSL |	chr6;41900200;41900300	3_prime_UTR_variant	chr6;41900515;41900516;+	unchange	unchange
2bc16977_GAC_3.4	2bc16977_GAC_3	521/838/648	951/949/935	0.89823	0.10177	0.425168	TRUE	TRUE	| TAF8 |	FALSE	3_prime_UTR_variant	chr6;42046535;42046536;+	unchange	unchange
2bc16977_GAC_3.5	2bc16977_GAC_3	439/1125/621	748/974/752	0.70577	0.29423	0.194	TRUE	TRUE	| TAF8 |	FALSE	3_prime_UTR_variant	chr6;42046535;42046536;+	unchange	unchange
2bc1699_AAC_5.7	2bc1699_AAC_5	403/1011/438	427/788/603	0.81066	0.18934	-0.176161	TRUE	TRUE	| DEGS1 |	FALSE	missense_variant	chr1;224377919;224377920;+	unchange	unchange
2bc1699_AAC_5.8	2bc1699_AAC_5	905/863/1389	825/1121/1087	0.52622	0.47378	-0.435834	TRUE	TRUE	| DEGS1 |	FALSE	missense_variant	chr1;224377919;224377920;+	unchange	unchange
2bc16993_AAC_7.7	2bc16993_AAC_7	897/1148/801	892/1335/1375	0.92573	0.07427	0.401072	TRUE	TRUE	| CNPY3 |	chr6;42906300;42906400	3_prime_UTR_variant	chr6;42906822;42906823;+	unchange	unchange
2bc16993_GAC_5.6	2bc16993_GAC_5	1099/1758/795	1693/1195/1062	0.28613	0.71387	0.180396	TRUE	TRUE	| CNPY3 |	chr6;42906300;42906400	3_prime_UTR_variant	chr6;42906787;42906788;+	unchange	unchange
2bc16993_GAC_8.8	2bc16993_GAC_8	1231/2709/1758	2029/1950/1414	0.36436	0.63564	-0.290932	TRUE	TRUE	| CNPY3 |	chr6;42906300;42906400	3_prime_UTR_variant	chr6;42906835;42906836;+	unchange	unchange
2bc16996_GAC_7.5	2bc16996_GAC_7	517/853/1053	982/945/1412	0.84462	0.15538	0.341095	TRUE	TRUE	| RRP36 |	chr6;42996900;42997000	3_prime_UTR_variant	chr6;42997020;42997021;+	unchange	unchange
2bc1700_AAC_3.6	2bc1700_AAC_3	279/515/252	265/98/240	0.20319	0.79681	-0.517267	TRUE	FALSE	| DEGS1 |	FALSE	3_prime_UTR_variant	chr1;224380213;224380214;+	unchange	unchange
2bc17010_AAC_1.8	2bc17010_AAC_1	1757/2150/1471	2335/1747/1543	0.32063	0.67937	-0.0326859	TRUE	TRUE	| POLH |	FALSE	3_prime_UTR_variant	chr6;43581715;43581716;+	unchange	unchange
2bc17012_AAC_2.4	2bc17012_AAC_2	830/950/770	843/1055/766	0.40119	0.59881	-0.0896534	TRUE	TRUE	| MAD2L1BP |	FALSE	5_prime_UTR_variant	chr6;43603582;43603583;+	unchange	unchange
2bc17012_AAC_2.5	2bc17012_AAC_2	498/652/351	561/479/537	0.33581	0.66419	-0.261492	TRUE	TRUE	| MAD2L1BP |	FALSE	5_prime_UTR_variant	chr6;43603582;43603583;+	unchange	unchange
2bc17012_AAC_2.8	2bc17012_AAC_2	717/1576/745	780/1020/539	0.1997	0.8003	-0.444344	TRUE	TRUE	| MAD2L1BP |	FALSE	5_prime_UTR_variant	chr6;43603582;43603583;+	unchange	unchange
2bc17023_GAC_7.6	2bc17023_GAC_7	584/1288/715	1035/849/809	0.62538	0.37462	0.0960571	TRUE	TRUE	| VEGFA |	chr6;43752800;43752900	3_prime_UTR_variant	chr6;43753021;43753022;+	unchange	unchange
2bc17023_GAC_7.7	2bc17023_GAC_7	1175/1291/1607	1788/2254/1474	0.73658	0.26342	0.162692	TRUE	TRUE	| VEGFA |	chr6;43752800;43752900	3_prime_UTR_variant	chr6;43753021;43753022;+	unchange	unchange
2bc1706_AAC_3.4	2bc1706_AAC_3	447/282/490	685/433/488	0.42073	0.57927	0.172835	TRUE	TRUE	| PSEN2 |	FALSE	3_prime_UTR_variant	chr1;227083528;227083529;+	unchange	unchange
2bc1706_AAC_3.5	2bc1706_AAC_3	913/668/758	1109/788/770	0.43386	0.56614	-0.0594787	TRUE	TRUE	| PSEN2 |	FALSE	3_prime_UTR_variant	chr1;227083528;227083529;+	unchange	unchange
2bc17070_GAC_4.7	2bc17070_GAC_4	803/839/708	742/571/839	0.28292	0.71708	-0.371826	TRUE	TRUE	| LRRC1 |	FALSE	missense_variant	chr6;53787535;53787536;+	unchange	unchange
2bc17082_AAC_1.5	2bc17082_AAC_1	730/868/1168	1002/892/711	0.50048	0.49952	0.0139199	TRUE	TRUE	| ZNF451 |	FALSE	missense_variant	chr6;57012465;57012466;+	unchange	unchange
2bc17082_GAC_4.8	2bc17082_GAC_4	613/386/407	619/632/564	0.83021	0.16979	0.388527	TRUE	TRUE	| ZNF451 |	FALSE	missense_variant	chr6;57012533;57012534;+	unchange	unchange
2bc17094_GAC_1.8	2bc17094_GAC_1	695/987/862	943/887/773	0.45796	0.54204	-0.00274947	TRUE	TRUE	| PHF3 |	FALSE	missense_variant	chr6;64394403;64394404;+	unchange	unchange
2bc17096_GAC_8.5	2bc17096_GAC_8	666/1373/786	810/631/724	0.25382	0.74618	-0.200679	TRUE	TRUE	| PHF3 |	FALSE	synonymous_variant	chr6;64394912;64394913;+	unchange	unchange
2bc17104_GAC_2.4	2bc17104_GAC_2	952/1912/2067	1436/1298/1534	0.095471	0.90453	-0.375438	TRUE	TRUE	| PHF3 |	FALSE	missense_variant	chr6;64421928;64421929;+	unchange	unchange
2bc17107_AAC_2.8	2bc17107_AAC_2	1301/1234/1287	1489/1830/1296	0.3987	0.6013	-0.0720856	TRUE	TRUE	| PHF3 |	chr6;64422600;64422700	missense_variant	chr6;64422864;64422865;+	unchange	unchange
2bc17108_GAC_1.5	2bc17108_GAC_1	612/1389/708	1172/976/719	0.84433	0.15567	-0.0598969	TRUE	TRUE	| PHF3 |	chr6;64422600;64422700	missense_variant	chr6;64423149;64423150;+	unchange	unchange
2bc1711_GAC_2.6	2bc1711_GAC_2	726/1938/1082	797/1121/788	0.064665	0.93533	-0.539572	TRUE	TRUE	| ZNF678 |	FALSE	missense_variant	chr1;227843500;227843501;+	unchange	unchange
2bc1713_GAC_3.5	2bc1713_GAC_3	918/1301/1291	1246/1138/1352	0.48715	0.51285	-0.00976598	TRUE	TRUE	| ZNF678 |	FALSE	3_prime_UTR_variant	chr1;227843749;227843750;+	unchange	unchange
2bc17140.0_GAC_3.4	2bc17140.0_GAC_3	664/642/756	1176/1141/991	0.89118	0.10882	0.381639	TRUE	TRUE	| TPBG |	chr6;83075500;83075600	missense_variant	chr6;83075396;83075397;+	unchange	unchange
2bc17140.1_AAC_8.5	2bc17140.1_AAC_8	1390/1674/1175	1662/1508/1169	0.52794	0.47206	-0.0895251	TRUE	TRUE	| TPBG |	chr6;83075500;83075600	synonymous_variant	chr6;83075685;83075686;+	unchange	unchange
2bc17140.1_GAC_3.4	2bc17140.1_GAC_3	422/605/707	794/662/688	0.87211	0.12789	0.313251	TRUE	TRUE	| TPBG |	chr6;83075500;83075600	missense_variant	chr6;83075573;83075574;+	unchange	unchange
2bc17140.1_GAC_4.4	2bc17140.1_GAC_4	1581/2366/963	1272/1337/607	0.0065274	0.99347	-0.747979	TRUE	TRUE	| TPBG |	chr6;83075500;83075600	missense_variant	chr6;83075588;83075589;+	CRCX- enrichment	unchange
2bc1717_GAC_2.5	2bc1717_GAC_2	1279/1132/946	1322/1066/1176	0.74142	0.25858	0.0966879	TRUE	TRUE	| SNAP47 |	chr1;227968600;227968700	3_prime_UTR_variant	chr1;227968623;227968624;+	unchange	unchange
2bc17181_AAC_10.6	2bc17181_AAC_10	629/487/632	379/379/1074	0.042313	0.95769	-0.178369	TRUE	TRUE	| PNRC1 |	FALSE	missense_variant	chr6;89793741;89793742;+	unchange	unchange
2bc17182_GAC_6.8	2bc17182_GAC_6	729/562/347	1036/625/1064	0.99784	0.0021617	0.33664	TRUE	TRUE	| PNRC1 |	FALSE	3_prime_UTR_variant	chr6;89793965;89793966;+	unchange	unchange
2bc17183_AAC_2.7	2bc17183_AAC_2	1028/1085/1139	1381/1263/1265	0.51636	0.48364	0.0692303	TRUE	TRUE	| PM20D2 |	FALSE	synonymous_variant	chr6;89871903;89871904;+	unchange	unchange
2bc17187_AAC_2.4	2bc17187_AAC_2	444/729/668	704/582/796	0.47864	0.52136	0.170781	TRUE	TRUE	| ANKRD6 |	FALSE	3_prime_UTR_variant	chr6;90340903;90340904;+	unchange	unchange
2bc17187_AAC_2.5	2bc17187_AAC_2	1168/1947/1202	1492/1428/2064	0.50178	0.49822	-0.089787	TRUE	TRUE	| ANKRD6 |	FALSE	3_prime_UTR_variant	chr6;90340903;90340904;+	unchange	unchange
2bc17190_GAC_4.6	2bc17190_GAC_4	311/444/862	331/608/697	0.94641	0.053588	-0.353078	TRUE	TRUE	| CASP8AP2 |	FALSE	non_coding_transcript_exon_variant	chr6;90572221;90572222;+	unchange	unchange
2bc17196_GAC_3.6	2bc17196_GAC_3	1057/2497/1227	1310/1811/1038	0.25532	0.74468	-0.280055	TRUE	TRUE	| CASP8AP2 |	FALSE	non_coding_transcript_exon_variant	chr6;90573895;90573896;+	unchange	unchange
2bc17206_GAC_1.5	2bc17206_GAC_1	1036/1598/1315	1971/2006/1248	0.9128	0.087203	0.48491	TRUE	TRUE	| MANEA |	FALSE	synonymous_variant	chr6;96053782;96053783;+	unchange	unchange
2bc17211_GAC_2.5	2bc17211_GAC_2	1161/2104/1535	1209/1503/1081	0.02788	0.97212	-0.384548	TRUE	TRUE	| UFL1 |	FALSE	missense_variant	chr6;97001335;97001336;+	unchange	unchange
2bc17231_GAC_1.4	2bc17231_GAC_1	1041/681/849	1285/1256/745	0.84808	0.15192	-0.139196	TRUE	TRUE	| SOBP |	FALSE	synonymous_variant	chr6;107827539;107827540;+	unchange	unchange
2bc17241_AAC_2.6	2bc17241_AAC_2	778/804/396	704/1000/553	0.34185	0.65815	0.39964	TRUE	TRUE	| AMD1 |	chr6;111196000;111196100	5_prime_UTR_variant	chr6;111196198;111196199;+	unchange	unchange
2bc17252_AAC_1.4	2bc17252_AAC_1	1089/994/779	876/454/689	0.22105	0.77895	-0.756995	TRUE	TRUE	| MARCKS |	chr6;114181500;114181600	3_prime_UTR_variant	chr6;114182094;114182095;+	unchange	unchange
2bc17252_GAC_2.6	2bc17252_GAC_2	673/1086/723	932/877/592	0.53052	0.46948	-0.125021	TRUE	TRUE	| MARCKS |	chr6;114181700;114181800	3_prime_UTR_variant	chr6;114182115;114182116;+	unchange	unchange
2bc17255_GAC_1.8	2bc17255_GAC_1	979/1304/1339	1428/1377/1414	0.76966	0.23034	0.101621	TRUE	TRUE	| DSE |	chr6;116720300;116720400	3_prime_UTR_variant	chr6;116720690;116720691;+	unchange	unchange
2bc17269_GAC_2.4	2bc17269_GAC_2	588/1337/721	1049/912/898	0.76155	0.23845	0.234577	TRUE	TRUE	| GOPC |	FALSE	missense_variant	chr6;117825027;117825028;+	unchange	unchange
2bc17269_GAC_2.5	2bc17269_GAC_2	589/1117/544	1169/1128/690	0.96177	0.038234	0.26085	TRUE	TRUE	| GOPC |	FALSE	missense_variant	chr6;117825027;117825028;+	unchange	unchange
2bc17269_GAC_2.6	2bc17269_GAC_2	627/564/644	578/386/687	0.15388	0.84612	-0.36374	TRUE	TRUE	| GOPC |	FALSE	missense_variant	chr6;117825027;117825028;+	unchange	unchange
2bc17271_GAC_1.8	2bc17271_GAC_1	1081/498/656	1088/922/587	0.8581	0.1419	-0.242475	TRUE	TRUE	| GOPC |	chr6;117869500;117869600	missense_variant	chr6;117869101;117869102;+	unchange	unchange
2bc17271_GAC_2.7	2bc17271_GAC_2	635/1535/717	687/812/590	0.19144	0.80856	-0.363397	TRUE	TRUE	| GOPC |	chr6;117869500;117869600	missense_variant	chr6;117869138;117869139;+	unchange	unchange
2bc17279_AAC_1.8	2bc17279_AAC_1	192/473/356	628/737/572	0.93372	0.066283	0.823179	TRUE	TRUE	| GJA1 |	chr6;121768000;121768100	synonymous_variant	chr6;121768307;121768308;+	unchange	unchange
2bc17288_AAC_2.5	2bc17288_AAC_2	1461/2945/1846	2654/2146/1744	0.63865	0.36135	-0.164142	TRUE	TRUE	| HSF2 |	FALSE	synonymous_variant	chr6;122753316;122753317;+	unchange	unchange
2bc1729_GAC_1.7	2bc1729_GAC_1	1347/1488/916	1364/1549/1020	0.37122	0.62878	0.0730103	TRUE	TRUE	| RNF187 |	chr1;228681800;228681900	3_prime_UTR_variant	chr1;228682035;228682036;+	unchange	unchange
2bc17295_AAC_9.4	2bc17295_AAC_9	1100/1427/931	1091/756/1109	0.13651	0.86349	-0.454847	TRUE	TRUE	| NCOA7 |	FALSE	synonymous_variant	chr6;126210462;126210463;+	unchange	unchange
2bc17295_AAC_9.7	2bc17295_AAC_9	726/830/701	755/786/776	0.53089	0.46911	0.0645029	TRUE	TRUE	| NCOA7 |	FALSE	synonymous_variant	chr6;126210462;126210463;+	unchange	unchange
2bc17299_AAC_3.8	2bc17299_AAC_3	524/425/565	724/271/573	0.43988	0.56012	-0.061855	TRUE	TRUE	| NCOA7 |	FALSE	3_prime_UTR_variant	chr6;126249940;126249941;+	unchange	unchange
2bc17299_GAC_1.4	2bc17299_GAC_1	525/422/1002	888/969/1105	0.96897	0.031033	0.315248	TRUE	TRUE	| NCOA7 |	FALSE	3_prime_UTR_variant	chr6;126249876;126249877;+	unchange	unchange
2bc17302_AAC_3.7	2bc17302_AAC_3	613/1126/928	574/619/872	0.046592	0.95341	-0.537831	TRUE	TRUE	| RSPO3 |	FALSE	5_prime_UTR_variant	chr6;127440289;127440290;+	unchange	unchange
2bc17302_AAC_5.6	2bc17302_AAC_5	845/1109/1246	1332/1095/949	0.60902	0.39098	0.165026	TRUE	TRUE	| RSPO3 |	FALSE	missense_variant	chr6;127440377;127440378;+	unchange	unchange
2bc17303_GAC_2.4	2bc17303_GAC_2	550/644/819	725/698/831	0.55766	0.44234	-0.0444449	TRUE	TRUE	| RSPO3 |	FALSE	intron_variant	chr6;127440764;127440765;+	unchange	unchange
2bc17305_AAC_6.6	2bc17305_AAC_6	1303/2820/1426	2476/2066/1591	0.95125	0.048752	0.0758205	TRUE	TRUE	| RSPO3 |	FALSE	3_prime_UTR_variant	chr6;127517196;127517197;+	unchange	unchange
2bc17305_GAC_7.4	2bc17305_GAC_7	695/755/578	1515/1146/945	0.99639	0.0036058	0.681239	TRUE	TRUE	| RSPO3 |	FALSE	3_prime_UTR_variant	chr6;127517210;127517211;+	CRCX+ enrichment	unchange
2bc17307_GAC_3.5	2bc17307_GAC_3	859/1067/445	1158/631/681	0.14083	0.85917	-0.012089	TRUE	TRUE	| RSPO3 |	FALSE	3_prime_UTR_variant	chr6;127517591;127517592;+	unchange	unchange
2bc17307_GAC_3.6	2bc17307_GAC_3	1107/953/1155	1658/1620/836	0.80678	0.19322	0.139795	TRUE	TRUE	| RSPO3 |	FALSE	3_prime_UTR_variant	chr6;127517591;127517592;+	unchange	unchange
2bc17308_AAC_3.8	2bc17308_AAC_3	657/1040/679	810/625/839	0.35303	0.64697	-0.140966	TRUE	TRUE	| RSPO3 |	FALSE	3_prime_UTR_variant	chr6;127517828;127517829;+	unchange	unchange
2bc17312.1_AAC_1.8	2bc17312.1_AAC_1	550/174/810	611/636/763	0.42101	0.57899	-0.168378	TRUE	TRUE	| RNF146 |	chr6;127608300;127608400	3_prime_UTR_variant	chr6;127608209;127608210;+	unchange	unchange
2bc17322.1_AAC_4.5	2bc17322.1_AAC_4	408/177/617	471/564/678	0.66538	0.33462	0.0538755	TRUE	TRUE	| RP3-323P13.2 |	FALSE	3_prime_UTR_variant	chr6;133850357;133850358;+	unchange	unchange
2bc17326_GAC_2.8	2bc17326_GAC_2	1488/3435/1691	1871/2164/1819	0.53847	0.46153	-0.112559	TRUE	TRUE	| PDE7B |	FALSE	missense_variant	chr6;136512925;136512926;+	unchange	unchange
2bc17327_GAC_3.6	2bc17327_GAC_3	504/813/561	631/682/480	0.38559	0.61441	-0.118778	TRUE	TRUE	| PDE7B |	FALSE	3_prime_UTR_variant	chr6;136513252;136513253;+	unchange	unchange
2bc17328_GAC_7.4	2bc17328_GAC_7	1422/1523/704	933/1385/1369	0.56657	0.43343	0.0463245	TRUE	TRUE	| PDE7B |	FALSE	3_prime_UTR_variant	chr6;136513523;136513524;+	unchange	unchange
2bc17333_AAC_2.6	2bc17333_AAC_2	1049/1503/850	1264/1175/1421	0.33805	0.66195	-0.17183	TRUE	TRUE	| TNFAIP3 |	FALSE	synonymous_variant	chr6;138200069;138200070;+	unchange	unchange
2bc17336_GAC_6.7	2bc17336_GAC_6	2159/2329/1673	2442/3058/1965	0.66894	0.33106	0.149953	TRUE	TRUE	| TNFAIP3 |	FALSE	3_prime_UTR_variant	chr6;138202796;138202797;+	unchange	unchange
2bc17368_GAC_1.4	2bc17368_GAC_1	382/661/512	483/342/553	0.21505	0.78495	-0.104544	TRUE	TRUE	| PHACTR2 |	chr6;144086500;144086600	missense_variant	chr6;144086492;144086493;+	unchange	unchange
2bc17368_GAC_1.5	2bc17368_GAC_1	562/286/459	749/641/383	0.81099	0.18901	-0.0285987	TRUE	TRUE	| PHACTR2 |	chr6;144086500;144086600	missense_variant	chr6;144086492;144086493;+	unchange	unchange
2bc17368_GAC_14.6	2bc17368_GAC_14	1215/1707/778	1346/1238/1445	0.18589	0.81411	-0.280097	TRUE	TRUE	| PHACTR2 |	chr6;144086500;144086600	missense_variant	chr6;144086657;144086658;+	unchange	unchange
2bc17368_GAC_2.5	2bc17368_GAC_2	467/445/752	742/619/805	0.72027	0.27973	0.225002	TRUE	TRUE	| PHACTR2 |	chr6;144086500;144086600	missense_variant	chr6;144086513;144086514;+	unchange	unchange
2bc17368_GAC_2.6	2bc17368_GAC_2	1157/1359/868	1088/988/929	0.18609	0.81391	-0.276608	TRUE	TRUE	| PHACTR2 |	chr6;144086500;144086600	missense_variant	chr6;144086513;144086514;+	unchange	unchange
2bc17369_AAC_1.4	2bc17369_AAC_1	422/493/996	716/527/785	0.79349	0.20651	0.27957	TRUE	TRUE	| PHACTR2 |	FALSE	stop_retained_variant	chr6;144144825;144144826;+	unchange	unchange
2bc17369_GAC_4.7	2bc17369_GAC_4	800/1105/617	923/840/994	0.2723	0.7277	-0.212231	TRUE	TRUE	| PHACTR2 |	FALSE	3_prime_UTR_variant	chr6;144144854;144144855;+	unchange	unchange
2bc17369_GAC_4.8	2bc17369_GAC_4	1042/1877/757	1431/1075/1192	0.446	0.554	0.0146741	TRUE	TRUE	| PHACTR2 |	FALSE	3_prime_UTR_variant	chr6;144144854;144144855;+	unchange	unchange
2bc17381.0_AAC_6.6	2bc17381.0_AAC_6	1416/2779/1655	1760/1621/1767	0.25866	0.74134	-0.12924	TRUE	TRUE	| STXBP5 |	FALSE	3_prime_UTR_variant	chr6;147706152;147706153;+	unchange	unchange
2bc17396_AAC_6.5	2bc17396_AAC_6	849/795/790	1002/874/738	0.50994	0.49006	-0.180371	TRUE	TRUE	| TAB2 |	chr6;149699300;149699400	missense_variant	chr6;149699360;149699361;+	unchange	unchange
2bc17399.1_GAC_3.4	2bc17399.1_GAC_3	925/1109/923	1245/1170/832	0.67762	0.32238	-0.0143738	TRUE	TRUE	| TAB2 |	FALSE	missense_variant	chr6;149700573;149700574;+	unchange	unchange
2bc17419_GAC_3.6	2bc17419_GAC_3	1079/646/678	869/1099/1037	0.95923	0.040766	0.530919	TRUE	TRUE	| AKAP12 |	chr6;151673300;151673400	missense_variant	chr6;151673306;151673307;+	unchange	unchange
2bc17423_GAC_2.5	2bc17423_GAC_2	395/412/267	639/402/219	0.61807	0.38193	0.147906	TRUE	TRUE	| AKAP12 |	chr6;151674700;151674800	synonymous_variant	chr6;151674721;151674722;+	unchange	unchange
2bc17425_GAC_1.8	2bc17425_GAC_1	1125/2416/1470	2409/1962/1278	0.88421	0.11579	-0.116941	TRUE	TRUE	| AKAP12 |	FALSE	3_prime_UTR_variant	chr6;151677733;151677734;+	unchange	unchange
2bc17429_AAC_4.6	2bc17429_AAC_4	1358/2240/1308	1789/1451/1253	0.23873	0.76127	-0.144115	TRUE	TRUE	| SCAF8 |	FALSE	missense_variant	chr6;155153345;155153346;+	unchange	unchange
2bc17429_GAC_11.4	2bc17429_GAC_11	719/1176/1004	1471/1290/1518	0.8961	0.1039	0.514273	TRUE	TRUE	| SCAF8 |	FALSE	synonymous_variant	chr6;155153499;155153500;+	unchange	unchange
2bc1743_GAC_3.5	2bc1743_GAC_3	728/1385/1231	1233/842/899	0.12473	0.87527	-0.534639	TRUE	TRUE	| URB2 |	FALSE	synonymous_variant	chr1;229772057;229772058;+	unchange	unchange
2bc17430_GAC_3.7	2bc17430_GAC_3	1000/1176/1174	1015/1064/715	0.10627	0.89373	-0.421515	TRUE	TRUE	| SCAF8 |	chr6;155154100;155154200	synonymous_variant	chr6;155153655;155153656;+	unchange	unchange
2bc17431_GAC_7.4	2bc17431_GAC_7	655/905/951	941/1140/640	0.59086	0.40914	0.0797056	TRUE	TRUE	| TIAM2 |	chr6;155154100;155154200	5_prime_UTR_variant	chr6;155154254;155154255;+	unchange	unchange
2bc17431_GAC_7.5	2bc17431_GAC_7	883/800/383	584/703/504	0.16519	0.83481	-0.00312088	TRUE	TRUE	| TIAM2 |	chr6;155154100;155154200	5_prime_UTR_variant	chr6;155154254;155154255;+	unchange	unchange
2bc17444_AAC_1.5	2bc17444_AAC_1	627/339/669	1028/686/495	0.39615	0.60385	0.270309	TRUE	TRUE	| SNX9 |	FALSE	3_prime_UTR_variant	chr6;158365097;158365098;+	unchange	unchange
2bc17475_GAC_2.4	2bc17475_GAC_2	1279/964/943	1191/1540/1194	0.81446	0.18554	0.258334	TRUE	TRUE	| IGF2R |	chr6;160525800;160525900	missense_variant	chr6;160525856;160525857;+	unchange	unchange
2bc17475_GAC_6.7	2bc17475_GAC_6	809/810/940	1385/816/983	0.55925	0.44075	0.194002	TRUE	TRUE	| IGF2R |	chr6;160525800;160525900	missense_variant	chr6;160525982;160525983;+	unchange	unchange
2bc17493_GAC_6.5	2bc17493_GAC_6	1235/1258/1234	1888/1058/1826	0.90179	0.098212	0.169353	TRUE	TRUE	| MAP3K4 |	chr6;161470000;161470100	synonymous_variant	chr6;161470125;161470126;+	unchange	unchange
2bc17494_GAC_2.4	2bc17494_GAC_2	470/1062/1004	1238/684/1218	0.795	0.205	0.196616	TRUE	TRUE	| MAP3K4 |	chr6;161470000;161470100	missense_variant	chr6;161470457;161470458;+	unchange	unchange
2bc17494_GAC_5.5	2bc17494_GAC_5	517/470/497	694/599/413	0.62732	0.37268	-0.0182229	TRUE	TRUE	| MAP3K4 |	chr6;161470000;161470100	missense_variant	chr6;161470508;161470509;+	unchange	unchange
2bc17502_GAC_2.4	2bc17502_GAC_2	891/1290/763	1459/1762/879	0.82998	0.17002	0.268488	TRUE	TRUE	| MLLT4 |	chr6;168352000;168352100	missense_variant	chr6;168351992;168351993;+	unchange	unchange
2bc17509_AAC_2.5	2bc17509_AAC_2	769/966/1047	1387/754/792	0.29439	0.70561	-0.174104	TRUE	TRUE	| MLLT4 |	FALSE	3_prime_UTR_variant	chr6;168371048;168371049;+	unchange	unchange
2bc17513_GAC_1.8	2bc17513_GAC_1	2137/2494/1968	3288/3433/2378	0.98707	0.012934	0.190879	TRUE	TRUE	| C6orf120 |	chr6;170102400;170102500	synonymous_variant	chr6;170102914;170102915;+	unchange	unchange
2bc17514_GAC_1.7	2bc17514_GAC_1	762/1158/639	1227/1329/547	0.78829	0.21171	0.244278	TRUE	TRUE	| C6orf120 |	chr6;170103000;170103100	missense_variant	chr6;170103051;170103052;+	unchange	unchange
2bc1753.0_GAC_5.4	2bc1753.0_GAC_5	1042/694/1037	1085/1449/1043	0.40604	0.59396	-0.0738161	TRUE	TRUE	| GALNT2 |	chr1;230415000;230415100	3_prime_UTR_variant	chr1;230415358;230415359;+	unchange	unchange
2bc1753.1_AAC_7.4	2bc1753.1_AAC_7	961/1043/1125	1926/1339/1554	0.96508	0.034923	0.543771	TRUE	TRUE	| GALNT2 |	chr1;230415000;230415100	3_prime_UTR_variant	chr1;230415539;230415540;+	unchange	unchange
2bc1753.1_GAC_3.6	2bc1753.1_GAC_3	909/820/827	760/876/721	0.22442	0.77558	-0.280027	TRUE	TRUE	| GALNT2 |	chr1;230415000;230415100	3_prime_UTR_variant	chr1;230415507;230415508;+	unchange	unchange
2bc17531_AAC_5.4	2bc17531_AAC_5	2251/2486/2288	3016/2424/2194	0.40041	0.59959	-0.0209239	TRUE	TRUE	| FAM20C |	FALSE	missense_variant	chr7;193500;193501;+	unchange	unchange
2bc17534_AAC_2.6	2bc17534_AAC_2	1521/2148/1815	2063/1340/1742	0.39724	0.60276	-0.141364	TRUE	TRUE	| FAM20C |	FALSE	intron_variant	chr7;197606;197607;+	unchange	unchange
2bc17546_GAC_3.8	2bc17546_GAC_3	662/538/1133	902/687/847	0.5037	0.4963	0.00330195	TRUE	TRUE	| SUN1 |	FALSE	non_coding_transcript_exon_variant	chr7;878798;878799;+	unchange	unchange
2bc17547_GAC_3.8	2bc17547_GAC_3	1142/1895/1046	1628/1468/1397	0.60047	0.39953	0.0685438	TRUE	TRUE	| SUN1 |	FALSE	3_prime_UTR_variant	chr7;913010;913011;+	unchange	unchange
2bc1756_GAC_1.7	2bc1756_GAC_1	245/536/526	745/588/617	0.87163	0.12837	0.316938	TRUE	TRUE	| COG2 |	FALSE	3_prime_UTR_variant	chr1;230829188;230829189;+	unchange	unchange
2bc1756_GAC_1.8	2bc1756_GAC_1	523/511/940	482/920/1039	0.94564	0.054358	0.0623237	TRUE	TRUE	| COG2 |	FALSE	3_prime_UTR_variant	chr1;230829188;230829189;+	unchange	unchange
2bc17568_GAC_2.8	2bc17568_GAC_2	1196/858/811	1122/725/1094	0.71041	0.28959	-0.0596422	TRUE	TRUE	| EIF3B |	chr7;2419900;2420000	3_prime_UTR_variant	chr7;2419997;2419998;+	unchange	unchange
2bc17571.0_GAC_8.6	2bc17571.0_GAC_8	1742/1525/1210	1380/1174/1166	0.30723	0.69277	-0.194022	TRUE	TRUE	| CHST12 |	chr7;2473300;2473400	missense_variant	chr7;2473387;2473388;+	unchange	unchange
2bc1758_GAC_4.5	2bc1758_GAC_4	800/1514/790	1016/1138/803	0.38518	0.61482	-0.0981658	TRUE	TRUE	| ARV1 |	FALSE	3_prime_UTR_variant	chr1;231136139;231136140;+	unchange	unchange
2bc17581_AAC_4.6	2bc17581_AAC_4	1067/1245/951	1028/821/1098	0.23056	0.76944	-0.417337	TRUE	TRUE	| IQCE |	FALSE	3_prime_UTR_variant	chr7;2654177;2654178;+	unchange	unchange
2bc17585_GAC_1.7	2bc17585_GAC_1	769/1036/880	1360/973/705	0.56194	0.43806	0.0928421	TRUE	TRUE	| TTYH3 |	chr7;2701500;2701600	3_prime_UTR_variant	chr7;2702046;2702047;+	unchange	unchange
2bc17588_GAC_1.7	2bc17588_GAC_1	2355/4110/2556	3115/2799/2602	0.42161	0.57839	-0.0564062	TRUE	TRUE	| TTYH3 |	chr7;2702300;2702400	3_prime_UTR_variant	chr7;2702746;2702747;+	unchange	unchange
2bc17590_GAC_4.7	2bc17590_GAC_4	858/2549/1177	1402/1089/1419	0.44621	0.55379	0.187621	TRUE	TRUE	| TTYH3 |	chr7;2703000;2703100	3_prime_UTR_variant	chr7;2703470;2703471;+	unchange	unchange
2bc17598_GAC_5.4	2bc17598_GAC_5	800/1114/655	1337/1069/993	0.66151	0.33849	0.297933	TRUE	TRUE	| FOXK1 |	FALSE	3_prime_UTR_variant	chr7;4803846;4803847;+	unchange	unchange
2bc1760_GAC_4.7	2bc1760_GAC_4	340/765/589	778/412/812	0.6143	0.3857	0.381073	TRUE	TRUE	| GNPAT |	FALSE	missense_variant	chr1;231403571;231403572;+	unchange	unchange
2bc1760_GAC_5.8	2bc1760_GAC_5	216/396/266	467/561/792	0.99006	0.0099428	0.685855	TRUE	TRUE	| GNPAT |	FALSE	missense_variant	chr1;231403594;231403595;+	CRCX+ enrichment	unchange
2bc17601_GAC_1.5	2bc17601_GAC_1	410/657/594	560/547/496	0.35151	0.64849	-0.0809981	TRUE	TRUE	| FOXK1 |	FALSE	3_prime_UTR_variant	chr7;4806466;4806467;+	unchange	unchange
2bc17601_GAC_1.6	2bc17601_GAC_1	1425/1395/1066	1455/1032/610	0.21503	0.78497	-0.412937	TRUE	TRUE	| FOXK1 |	FALSE	3_prime_UTR_variant	chr7;4806466;4806467;+	unchange	unchange
2bc17602_GAC_6.7	2bc17602_GAC_6	418/1615/876	1147/1199/728	0.62087	0.37913	-0.246348	TRUE	TRUE	| FOXK1 |	FALSE	3_prime_UTR_variant	chr7;4806746;4806747;+	unchange	unchange
2bc17603_GAC_8.5	2bc17603_GAC_8	712/1096/844	1188/552/590	0.070541	0.92946	-0.598667	TRUE	TRUE	| FOXK1 |	FALSE	3_prime_UTR_variant	chr7;4807185;4807186;+	unchange	unchange
2bc17608_AAC_6.4	2bc17608_AAC_6	521/663/566	660/475/887	0.43233	0.56767	-0.101812	TRUE	TRUE	| RBAK-RBAKDN |	chr7;5036800;5036900	non_coding_transcript_exon_variant	chr7;5036849;5036850;+	unchange	unchange
2bc17624_AAC_1.7	2bc17624_AAC_1	840/1502/1139	1069/918/1109	0.12289	0.87711	-0.120648	TRUE	TRUE	| RBAK-RBAKDN |	FALSE	3_prime_UTR_variant	chr7;5108231;5108232;+	unchange	unchange
2bc17631_AAC_2.6	2bc17631_AAC_2	1127/1077/1471	2086/1738/1460	0.91382	0.086184	0.445257	TRUE	TRUE	| WIPI2 |	chr7;5272100;5272200	3_prime_UTR_variant	chr7;5272136;5272137;+	unchange	unchange
2bc17634_AAC_3.6	2bc17634_AAC_3	728/1249/619	1084/889/832	0.49941	0.50059	0.13136	TRUE	TRUE	| SLC29A4 |	chr7;5342900;5343000	3_prime_UTR_variant	chr7;5343025;5343026;+	unchange	unchange
2bc17639_GAC_5.4	2bc17639_GAC_5	420/1057/606	725/643/913	0.46661	0.53339	0.344597	TRUE	TRUE	| USP42 |	FALSE	missense_variant	chr7;6193685;6193686;+	unchange	unchange
2bc1764_GAC_1.5	2bc1764_GAC_1	497/1218/887	961/707/1303	0.30539	0.69461	0.472692	TRUE	TRUE	| GNPAT |	FALSE	3_prime_UTR_variant	chr1;231413341;231413342;+	unchange	unchange
2bc1764_GAC_1.6	2bc1764_GAC_1	1224/1939/1389	1561/1336/1022	0.24684	0.75316	-0.354038	TRUE	TRUE	| GNPAT |	FALSE	3_prime_UTR_variant	chr1;231413341;231413342;+	unchange	unchange
2bc17642_GAC_8.4	2bc17642_GAC_8	795/1305/636	1086/769/861	0.3635	0.6365	0.00700307	TRUE	TRUE	| USP42 |	chr7;6194300;6194400	missense_variant	chr7;6194468;6194469;+	unchange	unchange
2bc17642_GAC_8.5	2bc17642_GAC_8	914/2001/636	1252/946/978	0.33558	0.66442	0.0109742	TRUE	TRUE	| USP42 |	chr7;6194300;6194400	missense_variant	chr7;6194468;6194469;+	unchange	unchange
2bc1765_AAC_4.6	2bc1765_AAC_4	655/359/614	378/391/471	0.057597	0.9424	-0.464651	TRUE	TRUE	| SPRTN |	FALSE	3_prime_UTR_variant	chr1;231487407;231487408;+	unchange	unchange
2bc17654_GAC_1.4	2bc17654_GAC_1	487/430/540	444/478/732	0.24564	0.75436	0.336028	TRUE	TRUE	| C7orf26 |	FALSE	3_prime_UTR_variant	chr7;6647858;6647859;+	unchange	unchange
2bc17656_GAC_2.8	2bc17656_GAC_2	930/1316/1454	1039/1187/1219	0.54628	0.45372	-0.283101	TRUE	TRUE	| ZNF853 |	FALSE	3_prime_UTR_variant	chr7;6662903;6662904;+	unchange	unchange
2bc17661_GAC_1.7	2bc17661_GAC_1	798/612/966	1238/803/819	0.28655	0.71345	0.190556	TRUE	TRUE	| ZNF316 |	chr7;6692800;6692900	non_coding_transcript_exon_variant	chr7;6692796;6692797;+	unchange	unchange
2bc17661_GAC_1.8	2bc17661_GAC_1	683/1000/686	1156/1023/1001	0.84391	0.15609	0.31619	TRUE	TRUE	| ZNF316 |	chr7;6692800;6692900	non_coding_transcript_exon_variant	chr7;6692796;6692797;+	unchange	unchange
2bc17665_GAC_2.8	2bc17665_GAC_2	946/1770/1357	1443/1287/936	0.22873	0.77127	-0.276383	TRUE	TRUE	| ZNF316 |	FALSE	non_coding_transcript_exon_variant	chr7;6693760;6693761;+	unchange	unchange
2bc17667_GAC_3.7	2bc17667_GAC_3	312/705/731	376/433/467	0.13804	0.86196	-0.519902	TRUE	TRUE	| C1GALT1 |	FALSE	synonymous_variant	chr7;7278063;7278064;+	unchange	unchange
2bc17675_GAC_16.5	2bc17675_GAC_16	406/528/693	767/895/1078	0.99545	0.0045456	0.555291	TRUE	TRUE	| MIOS |	FALSE	missense_variant	chr7;7613151;7613152;+	unchange	unchange
2bc17676_GAC_2.8	2bc17676_GAC_2	605/378/665	594/471/518	0.14715	0.85285	-0.442542	TRUE	TRUE	| MIOS |	FALSE	synonymous_variant	chr7;7613314;7613315;+	unchange	unchange
2bc17696_AAC_1.8	2bc17696_AAC_1	1011/1549/1387	897/934/1021	0.051266	0.94873	-0.546488	TRUE	TRUE	| ARL4A |	FALSE	missense_variant	chr7;12728279;12728280;+	unchange	unchange
2bc17715_GAC_1.4	2bc17715_GAC_1	384/1323/945	1213/1058/783	0.53271	0.46729	-0.139119	TRUE	TRUE	| KLHL7 |	FALSE	missense_variant	chr7;23205437;23205438;+	unchange	unchange
2bc17717_AAC_2.8	2bc17717_AAC_2	373/707/659	1285/960/763	0.97452	0.025477	0.624679	TRUE	TRUE	| KLHL7 |	FALSE	missense_variant	chr7;23213911;23213912;+	CRCX+ enrichment	unchange
2bc17736_AAC_4.5	2bc17736_AAC_4	834/949/1168	1136/876/1355	0.50357	0.49643	0.0678772	TRUE	TRUE	| PRR15 |	chr7;29606100;29606200	synonymous_variant	chr7;29606163;29606164;+	unchange	unchange
2bc17736_AAC_4.6	2bc17736_AAC_4	610/1015/1221	1171/792/1133	0.77474	0.22526	-0.174553	TRUE	TRUE	| PRR15 |	chr7;29606100;29606200	synonymous_variant	chr7;29606163;29606164;+	unchange	unchange
2bc17736_AAC_4.7	2bc17736_AAC_4	572/1145/840	669/796/748	0.24615	0.75385	-0.24949	TRUE	TRUE	| PRR15 |	chr7;29606100;29606200	synonymous_variant	chr7;29606163;29606164;+	unchange	unchange
2bc17742_GAC_3.5	2bc17742_GAC_3	392/690/644	509/495/692	0.25438	0.74562	-0.0661823	TRUE	TRUE	| ZNRF2 |	chr7;30405800;30405900	3_prime_UTR_variant	chr7;30405757;30405758;+	unchange	unchange
2bc17745_GAC_2.8	2bc17745_GAC_2	1084/1268/953	548/316/978	0.0041615	0.99584	-1.42711	TRUE	TRUE	| GARS |	chr7;30673400;30673500	missense_variant	chr7;30673461;30673462;+	CRCX- enrichment	unchange
2bc17749_AAC_1.8	2bc17749_AAC_1	1204/1291/1096	1110/1260/968	0.20894	0.79106	-0.261308	TRUE	TRUE	| AVL9 |	FALSE	missense_variant	chr7;32598678;32598679;+	unchange	unchange
2bc17749_AAC_2.6	2bc17749_AAC_2	615/487/627	838/707/531	0.53797	0.46203	0.00336957	TRUE	TRUE	| AVL9 |	FALSE	missense_variant	chr7;32598686;32598687;+	unchange	unchange
2bc17778_GAC_6.7	2bc17778_GAC_6	868/1181/587	1662/1013/1027	0.54708	0.45292	0.494159	TRUE	TRUE	| SFRP4 |	FALSE	3_prime_UTR_variant	chr7;37990214;37990215;+	unchange	unchange
2bc17783_GAC_1.5	2bc17783_GAC_1	1833/2004/1497	1661/1552/1595	0.24089	0.75911	-0.1854	TRUE	TRUE	| CDK13 |	FALSE	5_prime_UTR_variant	chr7;39989926;39989927;+	unchange	unchange
2bc17785_AAC_4.5	2bc17785_AAC_4	1359/1513/1800	1599/1492/1689	0.28291	0.71709	-0.173967	TRUE	TRUE	| CDK13 |	chr7;39991000;39991100	synonymous_variant	chr7;39991124;39991125;+	unchange	unchange
2bc17785_AAC_4.6	2bc17785_AAC_4	1156/1670/1089	1661/1277/1407	0.57338	0.42662	0.0799164	TRUE	TRUE	| CDK13 |	chr7;39991000;39991100	synonymous_variant	chr7;39991124;39991125;+	unchange	unchange
2bc17790_GAC_3.6	2bc17790_GAC_3	808/902/871	1555/1150/971	0.811	0.189	0.501493	TRUE	TRUE	| CDK13 |	chr7;40134400;40134500	missense_variant	chr7;40134040;40134041;+	unchange	unchange
2bc17791.0_GAC_2.6	2bc17791.0_GAC_2	613/1619/561	600/698/438	0.13595	0.86405	-0.473919	TRUE	TRUE	| CDK13 |	chr7;40134400;40134500	missense_variant	chr7;40134265;40134266;+	unchange	unchange
2bc17791.1_AAC_3.4	2bc17791.1_AAC_3	950/1130/1036	1091/1107/1476	0.44612	0.55388	0.153687	TRUE	TRUE	| CDK13 |	chr7;40134400;40134500	missense_variant	chr7;40134421;40134422;+	unchange	unchange
2bc17791.1_GAC_7.8	2bc17791.1_GAC_7	1486/2230/1902	2174/1676/1444	0.1845	0.8155	-0.228667	TRUE	TRUE	| CDK13 |	chr7;40134400;40134500	missense_variant	chr7;40134483;40134484;+	unchange	unchange
2bc17791.1_GAC_8.7	2bc17791.1_GAC_8	1394/1407/1657	1444/1922/1546	0.37232	0.62768	-0.182173	TRUE	TRUE	| CDK13 |	chr7;40134400;40134500	synonymous_variant	chr7;40134500;40134501;+	unchange	unchange
2bc17791.1_GAC_9.4	2bc17791.1_GAC_9	1003/1004/758	1255/930/913	0.62114	0.37886	0.0728978	TRUE	TRUE	| CDK13 |	chr7;40134400;40134500	synonymous_variant	chr7;40134527;40134528;+	unchange	unchange
2bc178_GAC_3.4	2bc178_GAC_3	720/1373/976	1094/832/927	0.31693	0.68307	-0.156451	TRUE	TRUE	| TMEM51 |	FALSE	3_prime_UTR_variant	chr1;15546039;15546040;+	unchange	unchange
2bc17800_GAC_1.4	2bc17800_GAC_1	640/715/1002	759/660/934	0.30473	0.69527	-0.183527	TRUE	TRUE	| HECW1 |	FALSE	intron_variant	chr7;43594706;43594707;+	unchange	unchange
2bc17801_AAC_11.7	2bc17801_AAC_11	484/978/844	1062/511/598	0.12173	0.87827	-0.579237	TRUE	TRUE	| COA1 |	FALSE	3_prime_UTR_variant	chr7;43664566;43664567;+	unchange	unchange
2bc17802_AAC_4.4	2bc17802_AAC_4	1511/2480/1163	1860/1842/1842	0.49512	0.50488	-0.143195	TRUE	TRUE	| BLVRA |	FALSE	synonymous_variant	chr7;43846770;43846771;+	unchange	unchange
2bc17802_AAC_4.5	2bc17802_AAC_4	2296/3219/1565	2931/2444/2350	0.17631	0.82369	-0.0907239	TRUE	TRUE	| BLVRA |	FALSE	synonymous_variant	chr7;43846770;43846771;+	unchange	unchange
2bc17814_GAC_11.6	2bc17814_GAC_11	1078/835/603	1042/1258/741	0.85619	0.14381	0.215176	TRUE	TRUE	| OGDH |	chr7;44663900;44664000	5_prime_UTR_variant	chr7;44664098;44664099;+	unchange	unchange
2bc17814_GAC_3.4	2bc17814_GAC_3	814/951/902	980/552/1120	0.3079	0.6921	-0.175241	TRUE	TRUE	| OGDH |	chr7;44663900;44664000	missense_variant	chr7;44663957;44663958;+	unchange	unchange
2bc17818_GAC_3.4	2bc17818_GAC_3	876/2342/1724	1938/1902/1671	0.31149	0.68851	-0.116869	TRUE	TRUE	| CCM2 |	chr7;45115500;45115600	missense_variant	chr7;45115600;45115601;+	unchange	unchange
2bc17818_GAC_6.4	2bc17818_GAC_6	742/770/563	919/719/919	0.79281	0.20719	0.0844878	TRUE	TRUE	| CCM2 |	chr7;45115500;45115600	missense_variant	chr7;45115645;45115646;+	unchange	unchange
2bc17836_GAC_2.7	2bc17836_GAC_2	559/683/238	628/475/564	0.41318	0.58682	-0.275078	TRUE	TRUE	| ADCY1 |	FALSE	3_prime_UTR_variant	chr7;45757431;45757432;+	unchange	unchange
2bc17836_GAC_2.8	2bc17836_GAC_2	1967/1825/2208	2801/2318/2316	0.50374	0.49626	0.0669508	TRUE	TRUE	| ADCY1 |	FALSE	3_prime_UTR_variant	chr7;45757431;45757432;+	unchange	unchange
2bc17844_GAC_2.7	2bc17844_GAC_2	1195/1889/1513	1478/1541/2015	0.33792	0.66208	-0.110401	TRUE	TRUE	| EGFR |	FALSE	3_prime_UTR_variant	chr7;55273343;55273344;+	unchange	unchange
2bc17846.1_GAC_2.4	2bc17846.1_GAC_2	886/1556/742	1040/1421/935	0.31678	0.68322	0.0524189	TRUE	TRUE	| EGFR |	FALSE	3_prime_UTR_variant	chr7;55274123;55274124;+	unchange	unchange
2bc17861_GAC_2.4	2bc17861_GAC_2	1032/1431/867	1096/848/1241	0.13771	0.86229	-0.356189	TRUE	TRUE	| SUMF2 |	chr7;56147400;56147500	3_prime_UTR_variant	chr7;56147473;56147474;+	unchange	unchange
2bc17876_AAC_1.4	2bc17876_AAC_1	262/370/252	312/585/176	0.36877	0.63123	-0.191015	TRUE	TRUE	| ZNF92 |	FALSE	3_prime_UTR_variant	chr7;64865153;64865154;+	unchange	unchange
2bc17876_AAC_1.5	2bc17876_AAC_1	489/1064/626	776/674/438	0.46833	0.53167	-0.475323	TRUE	TRUE	| ZNF92 |	FALSE	3_prime_UTR_variant	chr7;64865153;64865154;+	unchange	unchange
2bc17877_AAC_14.5	2bc17877_AAC_14	385/436/355	420/289/471	0.46044	0.53956	-0.317463	TRUE	TRUE	| VKORC1L1 |	chr7;65419200;65419300	3_prime_UTR_variant	chr7;65419409;65419410;+	unchange	unchange
2bc1788_GAC_5.4	2bc1788_GAC_5	999/2012/1242	1135/1390/637	0.094657	0.90534	-0.350191	TRUE	TRUE	| MLK4 |	chr1;233518200;233518300	missense_variant	chr1;233518353;233518354;+	unchange	unchange
2bc1788_GAC_5.5	2bc1788_GAC_5	222/549/1017	1431/1271/1105	1	8.9742e-08	1.39444	TRUE	TRUE	| MLK4 |	chr1;233518200;233518300	missense_variant	chr1;233518353;233518354;+	CRCX+ enrichment	unchange
2bc17895_GAC_7.4	2bc17895_GAC_7	667/960/959	740/1118/975	0.79457	0.20543	-0.0582679	TRUE	TRUE	| TMEM248 |	FALSE	3_prime_UTR_variant	chr7;66420750;66420751;+	unchange	unchange
2bc17897_GAC_1.5	2bc17897_GAC_1	491/815/447	683/232/494	0.30456	0.69544	0.0331683	TRUE	TRUE	| TMEM248 |	FALSE	3_prime_UTR_variant	chr7;66423167;66423168;+	unchange	unchange
2bc1790_GAC_1.7	2bc1790_GAC_1	838/1171/938	1212/842/668	0.20189	0.79811	-0.292495	TRUE	TRUE	| KCNK1 |	FALSE	missense_variant	chr1;233807118;233807119;+	unchange	unchange
2bc17907_GAC_5.8	2bc17907_GAC_5	718/752/1036	864/819/1037	0.3899	0.6101	-0.0807474	TRUE	TRUE	| AUTS2 |	chr7;70255500;70255600	3_prime_UTR_variant	chr7;70256047;70256048;+	unchange	unchange
2bc17908_GAC_2.4	2bc17908_GAC_2	1387/2194/1535	1899/1924/989	0.51632	0.48368	-0.0061003	TRUE	TRUE	| AUTS2 |	FALSE	3_prime_UTR_variant	chr7;70256840;70256841;+	unchange	unchange
2bc17911_GAC_1.7	2bc17911_GAC_1	670/1000/1273	1372/952/1749	0.95462	0.04538	0.376159	TRUE	TRUE	| POM121 |	chr7;72416900;72417000	3_prime_UTR_variant	chr7;72416819;72416820;+	unchange	unchange
2bc17915_GAC_1.5	2bc17915_GAC_1	808/860/690	1378/898/557	0.76539	0.23461	0.245733	TRUE	TRUE	| WBSCR22 |	FALSE	5_prime_UTR_variant	chr7;73097898;73097899;+	unchange	unchange
2bc17917_GAC_2.4	2bc17917_GAC_2	993/1106/1099	1608/795/919	0.15185	0.84815	-0.29297	TRUE	TRUE	| LIMK1 |	FALSE	3_prime_UTR_variant	chr7;73536746;73536747;+	unchange	unchange
2bc17917_GAC_2.5	2bc17917_GAC_2	220/401/428	505/471/320	0.78456	0.21544	0.415479	TRUE	TRUE	| LIMK1 |	FALSE	3_prime_UTR_variant	chr7;73536746;73536747;+	unchange	unchange
2bc17917_GAC_2.8	2bc17917_GAC_2	324/878/697	822/734/889	0.44255	0.55745	0.268885	TRUE	TRUE	| LIMK1 |	FALSE	3_prime_UTR_variant	chr7;73536746;73536747;+	unchange	unchange
2bc17919_AAC_2.4	2bc17919_AAC_2	623/1249/1123	1021/1279/1337	0.77728	0.22272	0.217597	TRUE	TRUE	| CLIP2 |	chr7;73790300;73790400	missense_variant	chr7;73790484;73790485;+	unchange	unchange
2bc17919_AAC_2.7	2bc17919_AAC_2	1104/1296/1159	1114/1603/1714	0.90191	0.098088	0.482347	TRUE	TRUE	| CLIP2 |	chr7;73790300;73790400	missense_variant	chr7;73790484;73790485;+	unchange	unchange
2bc17919_GAC_5.4	2bc17919_GAC_5	709/709/577	956/887/553	0.90067	0.099328	-0.0117693	TRUE	TRUE	| CLIP2 |	chr7;73790300;73790400	missense_variant	chr7;73790562;73790563;+	unchange	unchange
2bc17919_GAC_8.4	2bc17919_GAC_8	114/465/275	471/387/223	0.76339	0.23661	-0.0815427	TRUE	TRUE	| CLIP2 |	chr7;73790300;73790400	missense_variant	chr7;73790598;73790599;+	unchange	unchange
2bc17919_GAC_8.7	2bc17919_GAC_8	970/1910/1563	1875/1305/1855	0.50382	0.49618	0.164962	TRUE	TRUE	| CLIP2 |	chr7;73790300;73790400	missense_variant	chr7;73790598;73790599;+	unchange	unchange
2bc17920_GAC_4.4	2bc17920_GAC_4	1542/1712/954	2102/1926/1142	0.91483	0.085169	0.177362	TRUE	TRUE	| CLIP2 |	chr7;73790500;73790600	missense_variant	chr7;73791024;73791025;+	unchange	unchange
2bc17920_GAC_4.5	2bc17920_GAC_4	1914/2703/1778	1909/2125/2204	0.27242	0.72758	-0.163744	TRUE	TRUE	| CLIP2 |	chr7;73790500;73790600	missense_variant	chr7;73791024;73791025;+	unchange	unchange
2bc17921_AAC_5.7	2bc17921_AAC_5	1227/1598/1531	1873/1476/2267	0.74687	0.25313	0.167221	TRUE	TRUE	| CLIP2 |	chr7;73818200;73818300	3_prime_UTR_variant	chr7;73818302;73818303;+	unchange	unchange
2bc17923_GAC_4.7	2bc17923_GAC_4	1510/1068/1176	1249/1693/1361	0.68124	0.31876	0.12864	TRUE	TRUE	| CLIP2 |	FALSE	3_prime_UTR_variant	chr7;73819228;73819229;+	unchange	unchange
2bc17925_GAC_2.6	2bc17925_GAC_2	1085/1977/1656	1927/2101/1298	0.48744	0.51256	0.271118	TRUE	TRUE	| RHBDD2 |	FALSE	3_prime_UTR_variant	chr7;75517917;75517918;+	unchange	unchange
2bc17926_GAC_2.7	2bc17926_GAC_2	1285/2127/1471	1253/1247/1473	0.099523	0.90048	-0.479376	TRUE	TRUE	| POR |	FALSE	3_prime_UTR_variant	chr7;75615921;75615922;+	unchange	unchange
2bc17926_GAC_2.8	2bc17926_GAC_2	923/753/1567	1598/1482/1027	0.90269	0.097314	0.348871	TRUE	TRUE	| POR |	FALSE	3_prime_UTR_variant	chr7;75615921;75615922;+	unchange	unchange
2bc17947_AAC_9.5	2bc17947_AAC_9	262/735/444	383/307/435	0.17044	0.82956	-0.111684	TRUE	TRUE	| DMTF1 |	FALSE	synonymous_variant	chr7;86823315;86823316;+	unchange	unchange
2bc17950_GAC_3.7	2bc17950_GAC_3	398/115/358	354/412/659	0.55298	0.44702	0.79818	TRUE	TRUE	| DBF4 |	FALSE	missense_variant	chr7;87536870;87536871;+	unchange	unchange
2bc17950_GAC_3.8	2bc17950_GAC_3	277/675/865	749/628/609	0.58971	0.41029	0.0792315	TRUE	TRUE	| DBF4 |	FALSE	missense_variant	chr7;87536870;87536871;+	unchange	unchange
2bc17957_GAC_3.4	2bc17957_GAC_3	1258/1643/1224	1363/1133/1487	0.207	0.793	-0.327341	TRUE	TRUE	| STEAP2 |	FALSE	missense_variant	chr7;89854703;89854704;+	unchange	unchange
2bc17966_GAC_1.7	2bc17966_GAC_1	1580/3000/1549	2577/2199/1529	0.80153	0.19847	-0.100888	TRUE	TRUE	| CTB-13L3.1 |	chr7;90042100;90042200	missense_variant	chr7;90042071;90042072;+	unchange	unchange
2bc17969_GAC_3.4	2bc17969_GAC_3	453/502/557	797/770/715	0.87853	0.12147	0.372074	TRUE	TRUE	| FZD1 |	FALSE	missense_variant	chr7;90896127;90896128;+	unchange	unchange
2bc17969_GAC_3.5	2bc17969_GAC_3	920/985/1233	1117/1266/943	0.30644	0.69356	-0.163071	TRUE	TRUE	| FZD1 |	FALSE	missense_variant	chr7;90896127;90896128;+	unchange	unchange
2bc17969_GAC_3.6	2bc17969_GAC_3	1750/2266/1862	1472/1273/1237	0.0099784	0.99002	-0.672147	TRUE	TRUE	| FZD1 |	FALSE	missense_variant	chr7;90896127;90896128;+	CRCX- enrichment	unchange
2bc17979_GAC_1.8	2bc17979_GAC_1	605/769/843	746/726/723	0.47252	0.52748	-0.140754	TRUE	TRUE	| AKAP9 |	FALSE	missense_variant	chr7;91632303;91632304;+	unchange	unchange
2bc17989.0_GAC_5.6	2bc17989.0_GAC_5	510/1003/825	1051/489/736	0.28474	0.71526	-0.246828	TRUE	TRUE	| ANKIB1 |	chr7;92027700;92027800	missense_variant	chr7;92027751;92027752;+	unchange	unchange
2bc17994_AAC_9.4	2bc17994_AAC_9	631/472/791	430/582/621	0.165	0.835	-0.431224	TRUE	TRUE	| RBM48 |	FALSE	missense_variant	chr7;92164015;92164016;+	unchange	unchange
2bc18009_GAC_2.7	2bc18009_GAC_2	801/902/877	615/500/589	0.029805	0.97019	-0.667845	TRUE	TRUE	| PEG10 |	FALSE	3_prime_UTR_variant	chr7;94294047;94294048;+	CRCX- enrichment	unchange
2bc18010_GAC_1.5	2bc18010_GAC_1	981/1020/918	830/973/1004	0.4351	0.5649	0.0470539	TRUE	TRUE	| PEG10 |	chr7;94295100;94295200	3_prime_UTR_variant	chr7;94295060;94295061;+	unchange	unchange
2bc18011_GAC_4.6	2bc18011_GAC_4	655/1025/1134	750/622/582	0.091744	0.90826	-0.537283	TRUE	TRUE	| PEG10 |	chr7;94295100;94295200	3_prime_UTR_variant	chr7;94295443;94295444;+	unchange	unchange
2bc18011_GAC_5.7	2bc18011_GAC_5	465/969/458	550/287/680	0.32668	0.67332	-0.200793	TRUE	TRUE	| PEG10 |	chr7;94295100;94295200	3_prime_UTR_variant	chr7;94295487;94295488;+	unchange	unchange
2bc18012_GAC_2.8	2bc18012_GAC_2	390/1061/809	829/712/696	0.21306	0.78694	-0.299192	TRUE	TRUE	| PEG10 |	chr7;94295100;94295200	3_prime_UTR_variant	chr7;94295662;94295663;+	unchange	unchange
2bc18012_GAC_5.5	2bc18012_GAC_5	987/1358/918	1566/1192/1605	0.80531	0.19469	0.222968	TRUE	TRUE	| PEG10 |	chr7;94295400;94295500	3_prime_UTR_variant	chr7;94295723;94295724;+	unchange	unchange
2bc18014_GAC_3.5	2bc18014_GAC_3	1289/1574/952	1426/2176/1442	0.6633	0.3367	0.516898	TRUE	TRUE	| PEG10 |	chr7;94296100;94296200	3_prime_UTR_variant	chr7;94296211;94296212;+	unchange	unchange
2bc18048_GAC_2.4	2bc18048_GAC_2	560/916/582	866/695/568	0.52391	0.47609	-0.117268	TRUE	TRUE	| ASB4 |	FALSE	3_prime_UTR_variant	chr7;95169027;95169028;+	unchange	unchange
2bc18048_GAC_2.5	2bc18048_GAC_2	1249/1839/1227	1084/1273/764	0.024319	0.97568	-0.647403	TRUE	TRUE	| ASB4 |	FALSE	3_prime_UTR_variant	chr7;95169027;95169028;+	CRCX- enrichment	unchange
2bc18048_GAC_2.6	2bc18048_GAC_2	300/327/352	239/188/664	0.1195	0.8805	-0.615204	TRUE	TRUE	| ASB4 |	FALSE	3_prime_UTR_variant	chr7;95169027;95169028;+	unchange	unchange
2bc1805_AAC_1.7	2bc1805_AAC_1	1170/2346/1761	1571/1916/1345	0.049381	0.95062	-0.108751	TRUE	TRUE	| GGPS1 |	FALSE	synonymous_variant	chr1;235505546;235505547;+	unchange	unchange
2bc18050_AAC_4.5	2bc18050_AAC_4	1133/2376/1357	1294/1262/1287	0.2023	0.7977	-0.251305	TRUE	TRUE	| ACN9 |	chr7;96810400;96810500	3_prime_UTR_variant	chr7;96810436;96810437;+	unchange	unchange
2bc18052_GAC_2.5	2bc18052_GAC_2	713/631/972	893/996/1154	0.72705	0.27295	0.165476	TRUE	TRUE	| LMTK2 |	FALSE	missense_variant	chr7;97821500;97821501;+	unchange	unchange
2bc18052_GAC_9.6	2bc18052_GAC_9	994/1393/1481	1027/1176/1128	0.41281	0.58719	-0.395876	TRUE	TRUE	| LMTK2 |	FALSE	missense_variant	chr7;97821638;97821639;+	unchange	unchange
2bc18069_GAC_3.7	2bc18069_GAC_3	1489/2461/1624	1461/1759/1547	0.2456	0.7544	-0.301135	TRUE	TRUE	| TRRAP |	chr7;98609900;98610000	missense_variant	chr7;98609934;98609935;+	unchange	unchange
2bc1807_GAC_5.5	2bc1807_GAC_5	1144/837/947	1459/814/1039	0.56611	0.43389	0.05162	TRUE	TRUE	| EDARADD |	FALSE	missense_variant	chr1;236645659;236645660;+	unchange	unchange
2bc18070_AAC_1.8	2bc18070_AAC_1	918/1449/934	1252/1282/974	0.50612	0.49388	0.00467424	TRUE	TRUE	| TRRAP |	chr7;98609900;98610000	3_prime_UTR_variant	chr7;98610160;98610161;+	unchange	unchange
2bc18072_AAC_2.4	2bc18072_AAC_2	347/340/494	350/698/483	0.70993	0.29007	-0.114627	TRUE	TRUE	| TRRAP |	FALSE	3_prime_UTR_variant	chr7;98610608;98610609;+	unchange	unchange
2bc18072_AAC_2.7	2bc18072_AAC_2	1505/2347/1387	1353/749/1177	0.02204	0.97796	-0.596596	TRUE	TRUE	| TRRAP |	FALSE	3_prime_UTR_variant	chr7;98610608;98610609;+	CRCX- enrichment	unchange
2bc18073_GAC_3.8	2bc18073_GAC_3	812/1135/1176	1327/908/748	0.34065	0.65935	-0.138574	TRUE	TRUE	| ATP5J2-PTCD1 |	FALSE	synonymous_variant	chr7;99054116;99054117;+	unchange	unchange
2bc18079_AAC_5.8	2bc18079_AAC_5	1357/1392/1097	1119/998/1022	0.18786	0.81214	-0.296693	TRUE	TRUE	| ZKSCAN5 |	chr7;99123600;99123700	missense_variant	chr7;99123741;99123742;+	unchange	unchange
2bc18087_GAC_2.6	2bc18087_GAC_2	1378/1534/1195	1455/1249/1216	0.36913	0.63087	-0.113171	TRUE	TRUE	| ZKSCAN5 |	chr7;99130100;99130200	3_prime_UTR_variant	chr7;99130127;99130128;+	unchange	unchange
2bc1809_GAC_3.5	2bc1809_GAC_3	505/826/633	583/538/556	0.19432	0.80568	-0.26926	TRUE	TRUE	| EDARADD |	FALSE	3_prime_UTR_variant	chr1;236646041;236646042;+	unchange	unchange
2bc18102_GAC_4.6	2bc18102_GAC_4	1203/1226/1081	1424/1674/1121	0.64458	0.35542	-0.0297196	TRUE	TRUE	| ZSCAN25 |	FALSE	3_prime_UTR_variant	chr7;99227965;99227966;+	unchange	unchange
2bc18102_GAC_4.7	2bc18102_GAC_4	1808/2689/1585	2127/1668/2238	0.19187	0.80813	-0.208569	TRUE	TRUE	| ZSCAN25 |	FALSE	3_prime_UTR_variant	chr7;99227965;99227966;+	unchange	unchange
2bc18110_AAC_4.8	2bc18110_AAC_4	488/852/529	825/480/621	0.61421	0.38579	0.149186	TRUE	TRUE	| ZKSCAN1 |	FALSE	3_prime_UTR_variant	chr7;99632277;99632278;+	unchange	unchange
2bc18122_AAC_10.4	2bc18122_AAC_10	597/680/597	619/868/529	0.28621	0.71379	-0.256603	TRUE	TRUE	| TAF6 |	chr7;99704600;99704700	3_prime_UTR_variant	chr7;99704710;99704711;+	unchange	unchange
2bc18140_GAC_3.4	2bc18140_GAC_3	360/387/254	599/489/404	0.88164	0.11836	0.520855	TRUE	TRUE	| MEPCE |	chr7;100028700;100028800	missense_variant	chr7;100029141;100029142;+	unchange	unchange
2bc18140_GAC_3.5	2bc18140_GAC_3	359/972/622	617/703/883	0.5414	0.4586	0.338292	TRUE	TRUE	| MEPCE |	chr7;100028700;100028800	missense_variant	chr7;100029141;100029142;+	unchange	unchange
2bc18140_GAC_3.6	2bc18140_GAC_3	865/1796/1271	1633/1454/1302	0.5833	0.4167	-0.0473739	TRUE	TRUE	| MEPCE |	chr7;100028700;100028800	missense_variant	chr7;100029141;100029142;+	unchange	unchange
2bc18144_GAC_5.7	2bc18144_GAC_5	715/557/977	1042/511/1203	0.61922	0.38078	0.100346	TRUE	TRUE	| POP7 |	chr7;100304400;100304500	missense_variant	chr7;100304583;100304584;+	unchange	unchange
2bc18156_GAC_2.4	2bc18156_GAC_2	1795/1245/1423	2059/1730/1259	0.7196	0.2804	-0.245034	TRUE	TRUE	| TRIM56 |	chr7;100731200;100731300	missense_variant	chr7;100730720;100730721;+	unchange	unchange
2bc18156_GAC_2.7	2bc18156_GAC_2	1096/2286/1444	1937/1890/2073	0.85451	0.14549	0.378582	TRUE	TRUE	| TRIM56 |	chr7;100731200;100731300	missense_variant	chr7;100730720;100730721;+	unchange	unchange
2bc18159_GAC_11.5	2bc18159_GAC_11	950/1674/1209	1014/595/1052	0.053644	0.94636	-0.348936	TRUE	TRUE	| TRIM56 |	chr7;100731700;100731800	missense_variant	chr7;100731916;100731917;+	unchange	unchange
2bc18159_GAC_11.8	2bc18159_GAC_11	946/1695/1051	1756/1281/1409	0.89934	0.10066	0.34077	TRUE	TRUE	| TRIM56 |	chr7;100731700;100731800	missense_variant	chr7;100731916;100731917;+	unchange	unchange
2bc18162_GAC_2.7	2bc18162_GAC_2	755/1156/791	992/833/440	0.33788	0.66212	-0.289399	TRUE	TRUE	| TRIM56 |	FALSE	missense_variant	chr7;100732853;100732854;+	unchange	unchange
2bc18162_GAC_4.4	2bc18162_GAC_4	958/402/939	1176/1122/748	0.54218	0.45782	-0.147204	TRUE	TRUE	| TRIM56 |	FALSE	3_prime_UTR_variant	chr7;100732945;100732946;+	unchange	unchange
2bc18162_GAC_4.5	2bc18162_GAC_4	1101/1537/728	1112/832/726	0.024885	0.97512	-0.428652	TRUE	TRUE	| TRIM56 |	FALSE	3_prime_UTR_variant	chr7;100732945;100732946;+	unchange	unchange
2bc18165_GAC_2.6	2bc18165_GAC_2	572/445/1206	882/927/833	0.81765	0.18235	0.181769	TRUE	TRUE	| TRIM56 |	FALSE	intron_variant	chr7;100734505;100734506;+	unchange	unchange
2bc18165_GAC_2.7	2bc18165_GAC_2	1011/581/1143	941/948/849	0.078787	0.92121	-0.511128	TRUE	TRUE	| TRIM56 |	FALSE	intron_variant	chr7;100734505;100734506;+	unchange	unchange
2bc18173_AAC_2.8	2bc18173_AAC_2	538/1428/843	804/658/1412	0.16952	0.83048	0.136595	TRUE	TRUE	| SERPINE1 |	FALSE	3_prime_UTR_variant	chr7;100781087;100781088;+	unchange	unchange
2bc18197_GAC_2.4	2bc18197_GAC_2	1271/1823/1938	1681/1426/1945	0.3707	0.6293	-0.0769377	TRUE	TRUE	| ORAI2 |	chr7;102087500;102087600	3_prime_UTR_variant	chr7;102087571;102087572;+	unchange	unchange
2bc18197_GAC_2.5	2bc18197_GAC_2	604/809/1269	864/942/984	0.85953	0.14047	0.0734885	TRUE	TRUE	| ORAI2 |	chr7;102087500;102087600	3_prime_UTR_variant	chr7;102087571;102087572;+	unchange	unchange
2bc18200_GAC_1.5	2bc18200_GAC_1	740/503/948	1287/988/1345	0.88411	0.11589	0.422508	TRUE	TRUE	| ORAI2 |	chr7;102087800;102087900	3_prime_UTR_variant	chr7;102088297;102088298;+	unchange	unchange
2bc18200_GAC_1.6	2bc18200_GAC_1	1172/1647/1530	1831/1555/1570	0.74654	0.25346	0.100428	TRUE	TRUE	| ORAI2 |	chr7;102087800;102087900	3_prime_UTR_variant	chr7;102088297;102088298;+	unchange	unchange
2bc18200_GAC_1.7	2bc18200_GAC_1	850/1205/1584	1852/1337/1401	0.95666	0.043336	0.333321	TRUE	TRUE	| ORAI2 |	chr7;102087800;102087900	3_prime_UTR_variant	chr7;102088297;102088298;+	unchange	unchange
2bc18203_GAC_1.6	2bc18203_GAC_1	682/925/710	895/561/853	0.4793	0.5207	-0.0508783	TRUE	TRUE	| ORAI2 |	FALSE	3_prime_UTR_variant	chr7;102089944;102089945;+	unchange	unchange
2bc18210_AAC_17.4	2bc18210_AAC_17	1181/2085/1197	1192/1324/1601	0.33101	0.66899	-0.429619	TRUE	TRUE	| KMT2E |	FALSE	synonymous_variant	chr7;104748059;104748060;+	unchange	unchange
2bc18210_GAC_18.4	2bc18210_GAC_18	1283/2038/1350	1576/1641/1270	0.29727	0.70273	-0.146248	TRUE	TRUE	| KMT2E |	FALSE	missense_variant	chr7;104748064;104748065;+	unchange	unchange
2bc18210_GAC_18.5	2bc18210_GAC_18	891/2315/1563	1304/1652/1387	0.17569	0.82431	-0.254489	TRUE	TRUE	| KMT2E |	FALSE	missense_variant	chr7;104748064;104748065;+	unchange	unchange
2bc18210_GAC_19.8	2bc18210_GAC_19	724/1027/1171	1105/536/987	0.6624	0.3376	-0.328758	TRUE	TRUE	| KMT2E |	FALSE	missense_variant	chr7;104748069;104748070;+	unchange	unchange
2bc18213.1_AAC_3.8	2bc18213.1_AAC_3	1534/1272/1080	1902/1502/1368	0.90057	0.099434	0.258898	TRUE	TRUE	| KMT2E |	FALSE	missense_variant	chr7;104752940;104752941;+	unchange	unchange
2bc1823_AAC_8.4	2bc1823_AAC_8	508/1225/973	806/909/983	0.24297	0.75703	-0.0673877	TRUE	TRUE	| LGALS8 |	FALSE	3_prime_UTR_variant	chr1;236715067;236715068;+	unchange	unchange
2bc1823_GAC_13.4	2bc1823_GAC_13	669/968/1019	1130/624/702	0.27366	0.72634	-0.450107	TRUE	TRUE	| LGALS8 |	FALSE	3_prime_UTR_variant	chr1;236715158;236715159;+	unchange	unchange
2bc18232_GAC_2.4	2bc18232_GAC_2	315/591/686	475/654/504	0.5078	0.4922	0.149581	TRUE	TRUE	| DLD |	FALSE	3_prime_UTR_variant	chr7;107559804;107559805;+	unchange	unchange
2bc18233_GAC_3.4	2bc18233_GAC_3	89/354/660	424/651/364	0.71814	0.28186	1.06226	TRUE	TRUE	| DNAJB9 |	FALSE	synonymous_variant	chr7;108213394;108213395;+	unchange	unchange
2bc18233_GAC_6.6	2bc18233_GAC_6	557/983/692	662/599/433	0.19398	0.80602	-0.531281	TRUE	TRUE	| DNAJB9 |	FALSE	missense_variant	chr7;108213474;108213475;+	unchange	unchange
2bc18234_AAC_5.8	2bc18234_AAC_5	535/1070/909	1098/982/764	0.57293	0.42707	0.0595386	TRUE	TRUE	| DNAJB9 |	FALSE	synonymous_variant	chr7;108213748;108213749;+	unchange	unchange
2bc18234_GAC_3.5	2bc18234_GAC_3	102/778/494	324/259/367	0.057902	0.9421	-0.51087	TRUE	TRUE	| DNAJB9 |	FALSE	missense_variant	chr7;108213698;108213699;+	unchange	unchange
2bc18234_GAC_4.5	2bc18234_GAC_4	1014/701/916	998/767/720	0.1414	0.8586	-0.42949	TRUE	TRUE	| DNAJB9 |	FALSE	missense_variant	chr7;108213737;108213738;+	unchange	unchange
2bc18235_AAC_10.6	2bc18235_AAC_10	848/1122/850	1378/1055/647	0.61868	0.38132	0.0945248	TRUE	TRUE	| ZNF277 |	FALSE	3_prime_UTR_variant	chr7;111982882;111982883;+	unchange	unchange
2bc18247_AAC_1.7	2bc18247_AAC_1	219/123/430	358/284/428	0.68683	0.31317	0.266034	TRUE	TRUE	| CAV2 |	FALSE	3_prime_UTR_variant	chr7;116146471;116146472;+	unchange	unchange
2bc18247_AAC_1.8	2bc18247_AAC_1	311/639/927	862/421/594	0.63005	0.36995	-0.418641	TRUE	TRUE	| CAV2 |	FALSE	3_prime_UTR_variant	chr7;116146471;116146472;+	unchange	unchange
2bc18264_GAC_4.6	2bc18264_GAC_4	579/832/986	722/778/993	0.59486	0.40514	-0.0719332	TRUE	TRUE	| MET |	FALSE	3_prime_UTR_variant	chr7;116437802;116437803;+	unchange	unchange
2bc1827_GAC_5.7	2bc1827_GAC_5	1289/1558/1358	1930/1243/1169	0.18252	0.81748	-0.142515	TRUE	TRUE	| MTR |	FALSE	3_prime_UTR_variant	chr1;237061049;237061050;+	unchange	unchange
2bc18278_GAC_2.6	2bc18278_GAC_2	813/1223/1172	870/1075/1206	0.49649	0.50351	-0.040882	TRUE	TRUE	| SND1 |	FALSE	3_prime_UTR_variant	chr7;127732419;127732420;+	unchange	unchange
2bc18278_GAC_2.7	2bc18278_GAC_2	828/595/883	1062/915/982	0.46945	0.53055	0.0711703	TRUE	TRUE	| SND1 |	FALSE	3_prime_UTR_variant	chr7;127732419;127732420;+	unchange	unchange
2bc18279_GAC_8.4	2bc18279_GAC_8	1074/1282/715	1407/1378/1608	0.85229	0.14771	0.287534	TRUE	TRUE	| RP11-212P7.3 |	chr7;128097500;128097600	3_prime_UTR_variant	chr7;128097553;128097554;+	unchange	unchange
2bc18279_GAC_8.5	2bc18279_GAC_8	1090/1488/749	925/777/737	0.019276	0.98072	-0.679797	TRUE	TRUE	| RP11-212P7.3 |	chr7;128097500;128097600	3_prime_UTR_variant	chr7;128097553;128097554;+	CRCX- enrichment	unchange
2bc18280_GAC_1.5	2bc18280_GAC_1	821/577/1004	950/788/870	0.25196	0.74804	-0.232449	TRUE	TRUE	| RP11-212P7.3 |	FALSE	3_prime_UTR_variant	chr7;128098407;128098408;+	unchange	unchange
2bc18287_AAC_2.4	2bc18287_AAC_2	511/562/466	389/470/324	0.14719	0.85281	-0.606475	TRUE	TRUE	| CALU |	chr7;128409100;128409200	3_prime_UTR_variant	chr7;128409316;128409317;+	unchange	unchange
2bc1829_GAC_6.4	2bc1829_GAC_6	993/1645/804	1877/1365/1107	0.73054	0.26946	0.379249	TRUE	TRUE	| MTR |	FALSE	3_prime_UTR_variant	chr1;237061456;237061457;+	unchange	unchange
2bc1829_GAC_6.8	2bc1829_GAC_6	619/2060/1440	1215/598/958	0.019634	0.98037	-0.670111	TRUE	TRUE	| MTR |	FALSE	3_prime_UTR_variant	chr1;237061456;237061457;+	CRCX- enrichment	unchange
2bc18291_AAC_1.7	2bc18291_AAC_1	865/1528/1051	834/939/852	0.13066	0.86934	-0.495647	TRUE	TRUE	| IRF5 |	FALSE	3_prime_UTR_variant	chr7;128589120;128589121;+	unchange	unchange
2bc18291_AAC_1.8	2bc18291_AAC_1	742/2247/1271	1234/1172/1596	0.19874	0.80126	0.246357	TRUE	TRUE	| IRF5 |	FALSE	3_prime_UTR_variant	chr7;128589120;128589121;+	unchange	unchange
2bc18304_GAC_4.4	2bc18304_GAC_4	813/1387/1082	1193/903/1238	0.31495	0.68505	0.110273	TRUE	TRUE	| STRIP2 |	FALSE	missense_variant	chr7;129125515;129125516;+	unchange	unchange
2bc18308_GAC_2.4	2bc18308_GAC_2	788/1124/858	1143/993/897	0.55534	0.44466	0.00457801	TRUE	TRUE	| NRF1 |	FALSE	missense_variant	chr7;129394983;129394984;+	unchange	unchange
2bc18308_GAC_2.7	2bc18308_GAC_2	994/1721/1413	1516/1281/1678	0.29116	0.70884	0.165842	TRUE	TRUE	| NRF1 |	FALSE	missense_variant	chr7;129394983;129394984;+	unchange	unchange
2bc18312_GAC_14.7	2bc18312_GAC_14	906/1736/821	1370/879/983	0.3583	0.6417	0.153599	TRUE	TRUE	| KLHDC10 |	FALSE	3_prime_UTR_variant	chr7;129770596;129770597;+	unchange	unchange
2bc18316_GAC_10.4	2bc18316_GAC_10	473/786/651	679/853/743	0.66849	0.33151	0.108565	TRUE	TRUE	| MKLN1 |	FALSE	3_prime_UTR_variant	chr7;131172586;131172587;+	unchange	unchange
2bc18321_GAC_2.7	2bc18321_GAC_2	531/174/432	719/414/444	0.46275	0.53725	-0.00571435	TRUE	TRUE	| EXOC4 |	FALSE	3_prime_UTR_variant	chr7;133749554;133749555;+	unchange	unchange
2bc18325_AAC_5.7	2bc18325_AAC_5	747/1121/1070	921/811/1207	0.23551	0.76449	-0.140901	TRUE	TRUE	| AKR1B10 |	FALSE	5_prime_UTR_variant	chr7;134212599;134212600;+	unchange	unchange
2bc18326_AAC_6.7	2bc18326_AAC_6	311/511/1155	1014/984/1635	0.99988	0.00011754	1.12869	TRUE	TRUE	| BPGM |	FALSE	missense_variant	chr7;134346350;134346351;+	CRCX+ enrichment	unchange
2bc18326_GAC_3.6	2bc18326_GAC_3	751/1037/690	1237/720/977	0.68418	0.31582	0.276966	TRUE	TRUE	| BPGM |	FALSE	synonymous_variant	chr7;134346288;134346289;+	unchange	unchange
2bc18345_GAC_1.8	2bc18345_GAC_1	862/1160/1103	1070/1109/1507	0.59651	0.40349	0.118489	TRUE	TRUE	| TRIM24 |	chr7;138269900;138270000	missense_variant	chr7;138269634;138269635;+	unchange	unchange
2bc18353_AAC_1.4	2bc18353_AAC_1	2086/2186/1781	2811/1909/1708	0.43822	0.56178	-0.01265	TRUE	TRUE	| UBN2 |	FALSE	missense_variant	chr7;138968463;138968464;+	unchange	unchange
2bc18382_GAC_1.5	2bc18382_GAC_1	980/1944/1496	1755/1113/1348	0.20038	0.79962	-0.232429	TRUE	TRUE	| AC073342.12 |	FALSE	synonymous_variant	chr7;142965923;142965924;+	unchange	unchange
2bc18382_GAC_1.8	2bc18382_GAC_1	929/1810/931	1550/1395/1354	0.86218	0.13782	0.295523	TRUE	TRUE	| AC073342.12 |	FALSE	synonymous_variant	chr7;142965923;142965924;+	unchange	unchange
2bc18396_GAC_3.4	2bc18396_GAC_3	1413/2883/1311	1593/1539/1484	0.26573	0.73427	-0.270009	TRUE	TRUE	| ZNF398 |	chr7;148875900;148876000	missense_variant	chr7;148875907;148875908;+	unchange	unchange
2bc18397_GAC_4.5	2bc18397_GAC_4	1289/1586/1664	1171/2167/1271	0.18593	0.81407	-0.470831	TRUE	TRUE	| ZNF398 |	chr7;148875900;148876000	synonymous_variant	chr7;148876199;148876200;+	unchange	unchange
2bc18397_GAC_4.6	2bc18397_GAC_4	1595/1863/1721	1865/1643/1286	0.21329	0.78671	-0.217375	TRUE	TRUE	| ZNF398 |	chr7;148875900;148876000	synonymous_variant	chr7;148876199;148876200;+	unchange	unchange
2bc18407_GAC_1.6	2bc18407_GAC_1	1556/1216/1371	1719/1593/1219	0.55273	0.44727	-0.25167	TRUE	TRUE	| ZNF282 |	chr7;148921700;148921800	3_prime_UTR_variant	chr7;148921912;148921913;+	unchange	unchange
2bc18407_GAC_1.7	2bc18407_GAC_1	1550/2523/1933	1949/1908/2053	0.25729	0.74271	-0.112528	TRUE	TRUE	| ZNF282 |	chr7;148921700;148921800	3_prime_UTR_variant	chr7;148921912;148921913;+	unchange	unchange
2bc18423_GAC_1.8	2bc18423_GAC_1	684/549/627	941/843/712	0.79959	0.20041	0.101272	TRUE	TRUE	| ATP6V0E2 |	FALSE	3_prime_UTR_variant	chr7;149576733;149576734;+	unchange	unchange
2bc18431_GAC_3.4	2bc18431_GAC_3	2280/2964/2493	3229/1824/2722	0.58892	0.41108	0.0446449	TRUE	TRUE	| ZNF775 |	chr7;150069900;150070000	3_prime_UTR_variant	chr7;150069987;150069988;+	unchange	unchange
2bc18431_GAC_7.4	2bc18431_GAC_7	499/602/566	411/402/666	0.11209	0.88791	-0.399214	TRUE	TRUE	| ZNF775 |	chr7;150069900;150070000	3_prime_UTR_variant	chr7;150070132;150070133;+	unchange	unchange
2bc18431_GAC_7.5	2bc18431_GAC_7	444/371/750	568/551/853	0.52125	0.47875	0.103516	TRUE	TRUE	| ZNF775 |	chr7;150069900;150070000	3_prime_UTR_variant	chr7;150070132;150070133;+	unchange	unchange
2bc18431_GAC_7.6	2bc18431_GAC_7	204/725/291	322/340/448	0.5638	0.4362	0.215497	TRUE	TRUE	| ZNF775 |	chr7;150069900;150070000	3_prime_UTR_variant	chr7;150070132;150070133;+	unchange	unchange
2bc18433_AAC_5.6	2bc18433_AAC_5	1407/993/1302	1747/2411/1672	0.87045	0.12955	0.278706	TRUE	TRUE	| ZNF775 |	chr7;150070800;150070900	3_prime_UTR_variant	chr7;150070933;150070934;+	unchange	unchange
2bc18433_GAC_2.6	2bc18433_GAC_2	999/1246/1309	1808/933/1256	0.63336	0.36664	-0.141768	TRUE	TRUE	| ZNF775 |	chr7;150070800;150070900	3_prime_UTR_variant	chr7;150070820;150070821;+	unchange	unchange
2bc18438_AAC_3.6	2bc18438_AAC_3	1483/1852/961	1711/1491/1366	0.31467	0.68533	-0.129449	TRUE	TRUE	| ZNF775 |	chr7;150107400;150107500	non_coding_transcript_exon_variant	chr7;150107464;150107465;+	unchange	unchange
2bc18438_AAC_3.7	2bc18438_AAC_3	612/1042/1150	898/1019/1104	0.683	0.317	0.11019	TRUE	TRUE	| ZNF775 |	chr7;150107400;150107500	non_coding_transcript_exon_variant	chr7;150107464;150107465;+	unchange	unchange
2bc18454_GAC_1.7	2bc18454_GAC_1	1222/630/944	954/1392/1110	0.6934	0.3066	0.151562	TRUE	TRUE	| CHPF2 |	FALSE	5_prime_UTR_variant	chr7;150930583;150930584;+	unchange	unchange
2bc18456_AAC_5.6	2bc18456_AAC_5	1180/2032/1633	2046/1828/1357	0.55027	0.44973	0.0307201	TRUE	TRUE	| CHPF2 |	chr7;150932300;150932400	missense_variant	chr7;150932474;150932475;+	unchange	unchange
2bc18456_GAC_3.4	2bc18456_GAC_3	1374/1164/1399	1484/902/1052	0.056403	0.9436	-0.331885	TRUE	TRUE	| CHPF2 |	chr7;150932300;150932400	missense_variant	chr7;150932396;150932397;+	unchange	unchange
2bc18456_GAC_6.7	2bc18456_GAC_6	802/984/927	1026/1158/1000	0.60589	0.39411	0.0272194	TRUE	TRUE	| CHPF2 |	chr7;150932300;150932400	missense_variant	chr7;150932480;150932481;+	unchange	unchange
2bc18456_GAC_6.8	2bc18456_GAC_6	1093/1616/1322	1031/1156/1157	0.1608	0.8392	-0.299931	TRUE	TRUE	| CHPF2 |	chr7;150932300;150932400	missense_variant	chr7;150932480;150932481;+	unchange	unchange
2bc18458_AAC_1.8	2bc18458_AAC_1	517/858/535	637/694/671	0.63998	0.36002	-0.122688	TRUE	TRUE	| CHPF2 |	FALSE	synonymous_variant	chr7;150933516;150933517;+	unchange	unchange
2bc1846_GAC_2.4	2bc1846_GAC_2	815/518/728	880/580/658	0.27706	0.72294	-0.22799	TRUE	TRUE	| EXO1 |	FALSE	missense_variant	chr1;242042166;242042167;+	unchange	unchange
2bc18460_GAC_3.7	2bc18460_GAC_3	930/2524/1061	1471/1766/1967	0.9933	0.0066958	0.2185	TRUE	TRUE	| CHPF2 |	chr7;150935100;150935200	missense_variant	chr7;150934757;150934758;+	unchange	unchange
2bc18463_AAC_3.5	2bc18463_AAC_3	942/1764/1227	1507/1863/1082	0.50719	0.49281	0.234886	TRUE	TRUE	| CHPF2 |	chr7;150935100;150935200	synonymous_variant	chr7;150935514;150935515;+	unchange	unchange
2bc18475_AAC_3.6	2bc18475_AAC_3	1325/1370/778	1602/1333/1919	0.82767	0.17233	0.143855	TRUE	TRUE	| PAXIP1-AS1 |	FALSE	non_coding_transcript_exon_variant	chr7;154795836;154795837;+	unchange	unchange
2bc18479_AAC_7.8	2bc18479_AAC_7	956/1490/744	883/1014/542	0.061202	0.9388	-0.539149	TRUE	TRUE	| RBM33 |	FALSE	synonymous_variant	chr7;155473391;155473392;+	unchange	unchange
2bc18493_GAC_1.6	2bc18493_GAC_1	748/577/1175	802/722/700	0.18334	0.81666	-0.34243	TRUE	TRUE	| MNX1-AS1 |	FALSE	non_coding_transcript_exon_variant	chr7;156808604;156808605;+	unchange	unchange
2bc1852_GAC_2.5	2bc1852_GAC_2	545/1755/806	1097/1043/409	0.68269	0.31731	-0.567377	TRUE	TRUE	| ZBTB18 |	chr1;244218000;244218100	missense_variant	chr1;244217626;244217627;+	unchange	unchange
2bc1852_GAC_2.6	2bc1852_GAC_2	1117/1241/1100	1223/1101/835	0.32685	0.67315	-0.312199	TRUE	TRUE	| ZBTB18 |	chr1;244218000;244218100	missense_variant	chr1;244217626;244217627;+	unchange	unchange
2bc18537_AAC_7.8	2bc18537_AAC_7	534/893/496	696/537/635	0.43962	0.56038	-0.0607467	TRUE	TRUE	| MCPH1 |	FALSE	3_prime_UTR_variant	chr8;6303255;6303256;+	unchange	unchange
2bc18544_AAC_1.4	2bc18544_AAC_1	376/598/412	690/434/443	0.50212	0.49788	0.022523	TRUE	TRUE	| AGPAT5 |	FALSE	3_prime_UTR_variant	chr8;6615168;6615169;+	unchange	unchange
2bc1857_GAC_2.8	2bc1857_GAC_2	896/926/791	1049/731/1190	0.63732	0.36268	-0.157786	TRUE	TRUE	| ZBTB18 |	FALSE	3_prime_UTR_variant	chr1;244220008;244220009;+	unchange	unchange
2bc1857_GAC_4.4	2bc1857_GAC_4	995/964/753	1340/1036/1582	0.95903	0.040974	0.287273	TRUE	TRUE	| ZBTB18 |	FALSE	3_prime_UTR_variant	chr1;244220038;244220039;+	unchange	unchange
2bc1857_GAC_4.5	2bc1857_GAC_4	1177/832/1099	1557/1743/1649	0.97951	0.020491	0.503261	TRUE	TRUE	| ZBTB18 |	FALSE	3_prime_UTR_variant	chr1;244220038;244220039;+	unchange	unchange
2bc1857_GAC_4.6	2bc1857_GAC_4	1044/2240/934	1809/1688/1611	0.94156	0.058441	0.350076	TRUE	TRUE	| ZBTB18 |	FALSE	3_prime_UTR_variant	chr1;244220038;244220039;+	unchange	unchange
2bc1858_GAC_2.5	2bc1858_GAC_2	541/1024/634	807/623/728	0.56031	0.43969	0.117316	TRUE	TRUE	| ZBTB18 |	FALSE	3_prime_UTR_variant	chr1;244220338;244220339;+	unchange	unchange
2bc18581_GAC_1.6	2bc18581_GAC_1	1006/542/1333	1690/1088/1903	0.87763	0.12237	0.431459	TRUE	TRUE	| SLC7A2 |	FALSE	3_prime_UTR_variant	chr8;17422796;17422797;+	unchange	unchange
2bc18612_GAC_3.7	2bc18612_GAC_3	747/2117/1225	1133/1411/1375	0.59621	0.40379	0.0845106	TRUE	TRUE	| INTS10 |	FALSE	synonymous_variant	chr8;19709203;19709204;+	unchange	unchange
2bc18622_AAC_1.7	2bc18622_AAC_1	561/760/541	703/652/583	0.41711	0.58289	-0.037773	TRUE	TRUE	| AC091171.1 |	FALSE	3_prime_UTR_variant	chr8;21961711;21961712;+	unchange	unchange
2bc18649_GAC_3.4	2bc18649_GAC_3	1254/2105/1725	1716/1482/1344	0.1157	0.8843	-0.32292	TRUE	TRUE	| RP11-1149O23.4 |	FALSE	non_coding_transcript_exon_variant	chr8;23083450;23083451;+	unchange	unchange
2bc18652_AAC_7.6	2bc18652_AAC_7	545/1363/601	1030/725/912	0.92645	0.073545	0.475322	TRUE	TRUE	| CHMP7 |	FALSE	3_prime_UTR_variant	chr8;23118188;23118189;+	unchange	unchange
2bc18652_GAC_9.8	2bc18652_GAC_9	604/651/583	772/607/514	0.42274	0.57726	-0.088942	TRUE	TRUE	| CHMP7 |	FALSE	3_prime_UTR_variant	chr8;23118261;23118262;+	unchange	unchange
2bc18653_GAC_1.5	2bc18653_GAC_1	406/703/683	484/779/883	0.82325	0.17675	0.288389	TRUE	TRUE	| CHMP7 |	FALSE	3_prime_UTR_variant	chr8;23118618;23118619;+	unchange	unchange
2bc18662_GAC_2.4	2bc18662_GAC_2	658/587/482	497/254/562	0.2989	0.7011	-0.847836	TRUE	TRUE	| SLC25A37 |	chr8;23429100;23429200	3_prime_UTR_variant	chr8;23429567;23429568;+	unchange	unchange
2bc18662_GAC_2.5	2bc18662_GAC_2	958/1266/1061	806/788/507	0.033833	0.96617	-0.69224	TRUE	TRUE	| SLC25A37 |	chr8;23429100;23429200	3_prime_UTR_variant	chr8;23429567;23429568;+	CRCX- enrichment	unchange
2bc18675_AAC_3.8	2bc18675_AAC_3	460/1072/1142	1126/670/640	0.10243	0.89757	-0.494717	TRUE	TRUE	| DOCK5 |	FALSE	3_prime_UTR_variant	chr8;25271586;25271587;+	unchange	unchange
2bc18695_GAC_2.5	2bc18695_GAC_2	601/1006/494	846/1084/545	0.55483	0.44517	0.0596059	TRUE	TRUE	| SCARA3 |	chr8;27528600;27528700	synonymous_variant	chr8;27528651;27528652;+	unchange	unchange
2bc18695_GAC_2.6	2bc18695_GAC_2	527/578/796	399/437/560	0.11989	0.88011	-0.589481	TRUE	TRUE	| SCARA3 |	chr8;27528600;27528700	synonymous_variant	chr8;27528651;27528652;+	unchange	unchange
2bc18695_GAC_2.7	2bc18695_GAC_2	999/973/819	1248/673/874	0.51379	0.48621	-0.121933	TRUE	TRUE	| SCARA3 |	chr8;27528600;27528700	synonymous_variant	chr8;27528651;27528652;+	unchange	unchange
2bc18695_GAC_3.8	2bc18695_GAC_3	846/762/564	862/626/706	0.63565	0.36435	-0.100274	TRUE	TRUE	| SCARA3 |	chr8;27528600;27528700	missense_variant	chr8;27528671;27528672;+	unchange	unchange
2bc18699_GAC_3.8	2bc18699_GAC_3	814/1289/749	970/591/783	0.20791	0.79209	-0.190038	TRUE	TRUE	| SCARA3 |	FALSE	3_prime_UTR_variant	chr8;27530127;27530128;+	unchange	unchange
2bc18701_GAC_4.4	2bc18701_GAC_4	808/1003/1196	1210/1346/819	0.67469	0.32531	0.139586	TRUE	TRUE	| ESCO2 |	FALSE	5_prime_UTR_variant	chr8;27634025;27634026;+	unchange	unchange
2bc18705_GAC_2.5	2bc18705_GAC_2	542/774/549	1077/870/1021	0.95647	0.04353	0.547659	TRUE	TRUE	| ELP3 |	FALSE	3_prime_UTR_variant	chr8;28047373;28047374;+	unchange	unchange
2bc18719_GAC_3.5	2bc18719_GAC_3	777/774/1397	1464/1006/1767	0.95449	0.045515	0.470935	TRUE	TRUE	| EXTL3 |	chr8;28573500;28573600	5_prime_UTR_variant	chr8;28573179;28573180;+	unchange	unchange
2bc1872_AAC_2.4	2bc1872_AAC_2	934/649/936	1166/931/895	0.33193	0.66807	-0.122921	TRUE	TRUE	| ZNF672 |	FALSE	synonymous_variant	chr1;249141571;249141572;+	unchange	unchange
2bc18721_GAC_3.6	2bc18721_GAC_3	1173/2571/1173	1325/1769/1211	0.25914	0.74086	-0.267205	TRUE	TRUE	| EXTL3 |	chr8;28573500;28573600	5_prime_UTR_variant	chr8;28573544;28573545;+	unchange	unchange
2bc18725_GAC_13.8	2bc18725_GAC_13	1480/2075/1565	1895/1862/1719	0.4714	0.5286	0.0270962	TRUE	TRUE	| EXTL3 |	chr8;28575200;28575300	missense_variant	chr8;28575371;28575372;+	unchange	unchange
2bc18725_GAC_7.4	2bc18725_GAC_7	896/1555/1070	1749/1313/984	0.71217	0.28783	-0.0606932	TRUE	TRUE	| EXTL3 |	chr8;28575200;28575300	missense_variant	chr8;28575281;28575282;+	unchange	unchange
2bc18742_GAC_4.6	2bc18742_GAC_4	1421/1989/913	1330/971/978	0.0081916	0.99181	-0.538475	TRUE	TRUE	| LEPROTL1 |	FALSE	3_prime_UTR_variant	chr8;29963407;29963408;+	unchange	unchange
2bc18743_GAC_1.4	2bc18743_GAC_1	988/642/793	792/888/955	0.53049	0.46951	0.186041	TRUE	TRUE	| LEPROTL1 |	FALSE	3_prime_UTR_variant	chr8;29963541;29963542;+	unchange	unchange
2bc18752_GAC_5.8	2bc18752_GAC_5	1245/1134/1304	1413/849/773	0.015303	0.9847	-0.260379	TRUE	TRUE	| RBPMS |	FALSE	intron_variant	chr8;30410135;30410136;+	unchange	unchange
2bc18754_GAC_2.6	2bc18754_GAC_2	1071/1155/860	930/1134/1014	0.56413	0.43587	0.15551	TRUE	TRUE	| RBPMS |	chr8;30413200;30413300	intron_variant	chr8;30413241;30413242;+	unchange	unchange
2bc18754_GAC_2.7	2bc18754_GAC_2	1602/2929/1315	2795/2135/1683	0.71113	0.28887	0.273833	TRUE	TRUE	| RBPMS |	chr8;30413200;30413300	intron_variant	chr8;30413241;30413242;+	unchange	unchange
2bc1876_GAC_2.8	2bc1876_GAC_2	1162/2305/1208	2078/2010/1484	0.95193	0.048067	0.214731	TRUE	TRUE	| ZNF672 |	chr1;249142400;249142500	missense_variant	chr1;249142446;249142447;+	unchange	unchange
2bc18774.0_AAC_7.5	2bc18774.0_AAC_7	435/595/671	403/700/944	0.85588	0.14412	0.410335	TRUE	TRUE	| NRG1 |	FALSE	3_prime_UTR_variant	chr8;32621616;32621617;+	unchange	unchange
2bc18774.0_AAC_7.6	2bc18774.0_AAC_7	474/728/802	648/737/721	0.70746	0.29254	0.00811249	TRUE	TRUE	| NRG1 |	FALSE	3_prime_UTR_variant	chr8;32621616;32621617;+	unchange	unchange
2bc18774.1_GAC_8.6	2bc18774.1_GAC_8	737/1296/640	1324/1673/1204	0.95191	0.048086	0.551726	TRUE	TRUE	| NRG1 |	FALSE	3_prime_UTR_variant	chr8;32621854;32621855;+	unchange	unchange
2bc18799_AAC_1.6	2bc18799_AAC_1	1435/1370/1248	1548/821/684	0.018458	0.98154	-0.555367	TRUE	TRUE	| ERLIN2 |	chr8;37611500;37611600	missense_variant	chr8;37611487;37611488;+	unchange	unchange
2bc18799_GAC_2.4	2bc18799_GAC_2	777/1619/1353	2043/1630/1381	0.77547	0.22453	0.193123	TRUE	TRUE	| ERLIN2 |	chr8;37611500;37611600	missense_variant	chr8;37611511;37611512;+	unchange	unchange
2bc18819_GAC_9.6	2bc18819_GAC_9	890/1185/810	792/678/1181	0.072858	0.92714	-0.611299	TRUE	TRUE	| TACC1 |	FALSE	5_prime_UTR_variant	chr8;38678077;38678078;+	unchange	unchange
2bc18825_GAC_1.6	2bc18825_GAC_1	768/1010/1291	1454/1242/850	0.92077	0.07923	0.477855	TRUE	TRUE	| ADAM9 |	FALSE	5_prime_UTR_variant	chr8;38854493;38854494;+	unchange	unchange
2bc18825_GAC_1.7	2bc18825_GAC_1	780/1068/882	913/955/955	0.50399	0.49601	0.0220154	TRUE	TRUE	| ADAM9 |	FALSE	5_prime_UTR_variant	chr8;38854493;38854494;+	unchange	unchange
2bc18829.0_GAC_10.8	2bc18829.0_GAC_10	927/758/876	1209/630/1193	0.71318	0.28682	-0.0598213	TRUE	TRUE	| C8orf4 |	FALSE	3_prime_UTR_variant	chr8;40011517;40011518;+	unchange	unchange
2bc18829.0_GAC_4.8	2bc18829.0_GAC_4	1228/1445/828	991/910/1308	0.076571	0.92343	-0.483777	TRUE	TRUE	| C8orf4 |	FALSE	3_prime_UTR_variant	chr8;40011392;40011393;+	unchange	unchange
2bc18829.1_AAC_3.5	2bc18829.1_AAC_3	1027/1273/427	958/981/630	0.13619	0.86381	-0.192553	TRUE	TRUE	| C8orf4 |	FALSE	3_prime_UTR_variant	chr8;40011596;40011597;+	unchange	unchange
2bc18829.1_AAC_6.7	2bc18829.1_AAC_6	257/384/396	342/325/497	0.45608	0.54392	-0.0307663	TRUE	TRUE	| C8orf4 |	FALSE	3_prime_UTR_variant	chr8;40011687;40011688;+	unchange	unchange
2bc18834_AAC_3.5	2bc18834_AAC_3	959/1320/1270	1562/1454/1209	0.83051	0.16949	0.260797	TRUE	TRUE	| AGPAT6 |	chr8;41456000;41456100	5_prime_UTR_variant	chr8;41456060;41456061;+	unchange	unchange
2bc18834_GAC_2.5	2bc18834_GAC_2	210/185/581	328/282/383	0.63601	0.36399	0.200312	TRUE	TRUE	| AGPAT6 |	chr8;41456000;41456100	5_prime_UTR_variant	chr8;41455980;41455981;+	unchange	unchange
2bc18843_GAC_2.4	2bc18843_GAC_2	1139/950/1493	1401/1072/1308	0.30946	0.69054	-0.144305	TRUE	TRUE	| IKBKB |	chr8;42188500;42188600	3_prime_UTR_variant	chr8;42188506;42188507;+	unchange	unchange
2bc18843_GAC_2.5	2bc18843_GAC_2	374/371/679	696/727/946	0.9675	0.032498	0.453055	TRUE	TRUE	| IKBKB |	chr8;42188500;42188600	3_prime_UTR_variant	chr8;42188506;42188507;+	unchange	unchange
2bc18843_GAC_2.6	2bc18843_GAC_2	592/524/404	764/460/324	0.4956	0.5044	-0.0750188	TRUE	TRUE	| IKBKB |	chr8;42188500;42188600	3_prime_UTR_variant	chr8;42188506;42188507;+	unchange	unchange
2bc18844_GAC_1.5	2bc18844_GAC_1	952/1970/823	1604/1378/1049	0.81311	0.18689	0.267911	TRUE	TRUE	| IKBKB |	chr8;42188500;42188600	3_prime_UTR_variant	chr8;42188705;42188706;+	unchange	unchange
2bc18866_AAC_2.4	2bc18866_AAC_2	160/440/367	413/470/492	0.73052	0.26948	0.340739	TRUE	TRUE	| HGSNAT |	FALSE	3_prime_UTR_variant	chr8;43055684;43055685;+	unchange	unchange
2bc18867_GAC_3.7	2bc18867_GAC_3	1078/2028/789	894/1246/654	0.023489	0.97651	-0.519399	TRUE	TRUE	| HGSNAT |	FALSE	3_prime_UTR_variant	chr8;43055808;43055809;+	unchange	unchange
2bc18867_GAC_5.4	2bc18867_GAC_5	1266/1712/1274	1614/1694/1074	0.41829	0.58171	-0.0926311	TRUE	TRUE	| HGSNAT |	FALSE	3_prime_UTR_variant	chr8;43055818;43055819;+	unchange	unchange
2bc18867_GAC_5.5	2bc18867_GAC_5	985/1892/997	1754/1276/1000	0.61616	0.38384	-0.0778047	TRUE	TRUE	| HGSNAT |	FALSE	3_prime_UTR_variant	chr8;43055818;43055819;+	unchange	unchange
2bc18876_AAC_3.7	2bc18876_AAC_3	1177/2239/1351	1477/1566/1666	0.61433	0.38567	-0.115439	TRUE	TRUE	| RGS20 |	FALSE	missense_variant	chr8;54870959;54870960;+	unchange	unchange
2bc18884_AAC_4.7	2bc18884_AAC_4	451/495/548	909/573/746	0.91691	0.083091	0.394461	TRUE	TRUE	| TGS1 |	FALSE	missense_variant	chr8;56699142;56699143;+	unchange	unchange
2bc18885_AAC_1.4	2bc18885_AAC_1	625/602/575	709/342/722	0.51072	0.48928	-0.261065	TRUE	TRUE	| TGS1 |	FALSE	missense_variant	chr8;56699424;56699425;+	unchange	unchange
2bc18890_AAC_2.5	2bc18890_AAC_2	621/1358/625	1210/1078/728	0.95173	0.048274	0.137943	TRUE	TRUE	| LYN |	FALSE	3_prime_UTR_variant	chr8;56923429;56923430;+	unchange	unchange
2bc18891_GAC_1.8	2bc18891_GAC_1	561/1033/887	739/692/735	0.15211	0.84789	-0.353329	TRUE	TRUE	| LYN |	FALSE	3_prime_UTR_variant	chr8;56923723;56923724;+	unchange	unchange
2bc18897_GAC_13.7	2bc18897_GAC_13	776/957/891	806/815/914	0.26973	0.73027	-0.0483644	TRUE	TRUE	| FAM110B |	chr8;59059600;59059700	missense_variant	chr8;59059738;59059739;+	unchange	unchange
2bc189_AAC_4.6	2bc189_AAC_4	608/938/656	833/1266/794	0.66732	0.33268	0.193304	TRUE	TRUE	| DDI2 |	FALSE	3_prime_UTR_variant	chr1;15986675;15986676;+	unchange	unchange
2bc18907_AAC_2.8	2bc18907_AAC_2	773/846/853	595/728/887	0.16468	0.83532	-0.0333648	TRUE	TRUE	| CHD7 |	chr8;61693800;61693900	missense_variant	chr8;61693769;61693770;+	unchange	unchange
2bc18907_AAC_3.5	2bc18907_AAC_3	571/919/499	898/574/849	0.72425	0.27575	0.21023	TRUE	TRUE	| CHD7 |	chr8;61693800;61693900	synonymous_variant	chr8;61693776;61693777;+	unchange	unchange
2bc18909_AAC_7.4	2bc18909_AAC_7	293/861/575	883/498/584	0.44142	0.55858	-0.0597329	TRUE	TRUE	| CHD7 |	chr8;61765900;61766000	missense_variant	chr8;61765672;61765673;+	unchange	unchange
2bc18909_AAC_7.5	2bc18909_AAC_7	235/2/260	294/228/287	0.42069	0.57931	0.0603998	FALSE	TRUE	| CHD7 |	chr8;61765900;61766000	missense_variant	chr8;61765672;61765673;+	unchange	unchange
2bc18909_AAC_7.6	2bc18909_AAC_7	725/1001/681	387/455/576	0.02031	0.97969	-0.954149	TRUE	TRUE	| CHD7 |	chr8;61765900;61766000	missense_variant	chr8;61765672;61765673;+	CRCX- enrichment	unchange
2bc18919.1_GAC_3.5	2bc18919.1_GAC_3	829/880/667	660/522/730	0.17471	0.82529	-0.570099	TRUE	TRUE	| YTHDF3 |	chr8;64099100;64099200	missense_variant	chr8;64099142;64099143;+	unchange	unchange
2bc18919.1_GAC_3.8	2bc18919.1_GAC_3	951/878/812	981/749/635	0.24618	0.75382	-0.398186	TRUE	TRUE	| YTHDF3 |	chr8;64099100;64099200	missense_variant	chr8;64099142;64099143;+	unchange	unchange
2bc18919.2_AAC_10.7	2bc18919.2_AAC_10	778/1109/910	846/1649/1005	0.62041	0.37959	0.0611177	TRUE	TRUE	| YTHDF3 |	chr8;64099100;64099200	missense_variant	chr8;64099400;64099401;+	unchange	unchange
2bc18919.2_AAC_10.8	2bc18919.2_AAC_10	551/660/507	677/334/619	0.56456	0.43544	-0.145891	TRUE	TRUE	| YTHDF3 |	chr8;64099100;64099200	missense_variant	chr8;64099400;64099401;+	unchange	unchange
2bc18919.3_AAC_11.6	2bc18919.3_AAC_11	898/1345/987	1248/855/555	0.15089	0.84911	-0.470255	TRUE	TRUE	| YTHDF3 |	chr8;64099100;64099200	missense_variant	chr8;64099662;64099663;+	unchange	unchange
2bc18919.3_AAC_11.7	2bc18919.3_AAC_11	1337/2345/964	1845/1272/1395	0.26312	0.73688	0.0216271	TRUE	TRUE	| YTHDF3 |	chr8;64099100;64099200	missense_variant	chr8;64099662;64099663;+	unchange	unchange
2bc18920_AAC_6.5	2bc18920_AAC_6	1152/2010/991	1270/1147/1370	0.16565	0.83435	-0.302306	TRUE	TRUE	| YTHDF3 |	chr8;64099600;64099700	synonymous_variant	chr8;64100149;64100150;+	unchange	unchange
2bc18920_AAC_6.6	2bc18920_AAC_6	854/895/1103	1393/1501/1542	0.97763	0.022374	0.401231	TRUE	TRUE	| YTHDF3 |	chr8;64099600;64099700	synonymous_variant	chr8;64100149;64100150;+	unchange	unchange
2bc18920_GAC_1.8	2bc18920_GAC_1	787/703/780	703/1225/507	0.13536	0.86464	-0.605833	TRUE	TRUE	| YTHDF3 |	chr8;64099600;64099700	synonymous_variant	chr8;64099981;64099982;+	unchange	unchange
2bc18920_GAC_2.6	2bc18920_GAC_2	617/377/449	504/545/512	0.59839	0.40161	0.107289	TRUE	TRUE	| YTHDF3 |	chr8;64099600;64099700	missense_variant	chr8;64100019;64100020;+	unchange	unchange
2bc18921_GAC_15.8	2bc18921_GAC_15	628/1372/560	828/609/906	0.45241	0.54759	-0.0441281	TRUE	TRUE	| YTHDF3 |	FALSE	3_prime_UTR_variant	chr8;64122552;64122553;+	unchange	unchange
2bc18928_AAC_4.4	2bc18928_AAC_4	1869/2180/1767	2394/2424/2054	0.74293	0.25707	0.134995	TRUE	TRUE	| RRS1 |	chr8;67341800;67341900	missense_variant	chr8;67342192;67342193;+	unchange	unchange
2bc18929.0_GAC_3.6	2bc18929.0_GAC_3	777/575/795	775/748/633	0.1955	0.8045	-0.410889	TRUE	TRUE	| RRS1 |	chr8;67341900;67342000	3_prime_UTR_variant	chr8;67342481;67342482;+	unchange	unchange
2bc18942_GAC_3.6	2bc18942_GAC_3	886/1541/1085	1448/1107/899	0.36243	0.63757	-0.293857	TRUE	TRUE	| TMEM70 |	FALSE	missense_variant	chr8;74893764;74893765;+	unchange	unchange
2bc18942_GAC_3.7	2bc18942_GAC_3	2026/1650/1331	1651/1247/1597	0.52876	0.47124	-0.22065	TRUE	TRUE	| TMEM70 |	FALSE	missense_variant	chr8;74893764;74893765;+	unchange	unchange
2bc18957_GAC_3.4	2bc18957_GAC_3	603/952/688	559/677/899	0.33902	0.66098	-0.308451	TRUE	TRUE	| ZC2HC1A |	FALSE	missense_variant	chr8;79629662;79629663;+	unchange	unchange
2bc18979_AAC_6.4	2bc18979_AAC_6	392/813/612	582/474/682	0.20241	0.79759	0.0741008	TRUE	TRUE	| OSGIN2 |	FALSE	missense_variant	chr8;90936927;90936928;+	unchange	unchange
2bc18979_AAC_6.5	2bc18979_AAC_6	399/1317/525	647/964/861	0.97197	0.028033	0.254383	TRUE	TRUE	| OSGIN2 |	FALSE	missense_variant	chr8;90936927;90936928;+	unchange	unchange
2bc18991_AAC_2.5	2bc18991_AAC_2	357/1031/523	568/761/822	0.86897	0.13103	0.226973	TRUE	TRUE	| PDP1 |	FALSE	synonymous_variant	chr8;94935249;94935250;+	unchange	unchange
2bc18998_GAC_4.8	2bc18998_GAC_4	264/466/448	720/350/720	0.95654	0.043462	0.602359	TRUE	TRUE	| PLEKHF2 |	chr8;96166900;96167000	missense_variant	chr8;96166555;96166556;+	CRCX+ enrichment	unchange
2bc19000_GAC_6.7	2bc19000_GAC_6	853/882/690	991/409/1191	0.72054	0.27946	-0.226655	TRUE	TRUE	| PLEKHF2 |	chr8;96166900;96167000	missense_variant	chr8;96167017;96167018;+	unchange	unchange
2bc19000_GAC_6.8	2bc19000_GAC_6	626/499/1314	990/854/1208	0.7412	0.2588	0.218272	TRUE	TRUE	| PLEKHF2 |	chr8;96166900;96167000	missense_variant	chr8;96167017;96167018;+	unchange	unchange
2bc19002_GAC_2.5	2bc19002_GAC_2	936/920/1361	1430/870/1127	0.54567	0.45433	0.102736	TRUE	TRUE	| PTDSS1 |	chr8;97345700;97345800	3_prime_UTR_variant	chr8;97346152;97346153;+	unchange	unchange
2bc19009.0_GAC_7.7	2bc19009.0_GAC_7	651/1738/1188	815/809/927	0.026621	0.97338	-0.440033	TRUE	TRUE	| MTDH |	FALSE	3_prime_UTR_variant	chr8;98737028;98737029;+	unchange	unchange
2bc19012_GAC_3.7	2bc19012_GAC_3	563/360/758	586/428/1170	0.18831	0.81169	0.432968	TRUE	TRUE	| MATN2 |	FALSE	missense_variant	chr8;99039850;99039851;+	unchange	unchange
2bc19014_GAC_1.4	2bc19014_GAC_1	889/1183/1159	1437/1136/1280	0.81081	0.18919	0.124867	TRUE	TRUE	| C8orf47 |	FALSE	missense_variant	chr8;99101747;99101748;+	unchange	unchange
2bc19014_GAC_1.7	2bc19014_GAC_1	451/1120/785	1003/781/946	0.57305	0.42695	0.187008	TRUE	TRUE	| C8orf47 |	FALSE	missense_variant	chr8;99101747;99101748;+	unchange	unchange
2bc19017_GAC_2.8	2bc19017_GAC_2	900/1013/936	711/1051/632	0.049854	0.95015	-0.648723	TRUE	TRUE	| POP1 |	chr8;99170200;99170300	missense_variant	chr8;99170089;99170090;+	CRCX- enrichment	unchange
2bc19021_GAC_2.4	2bc19021_GAC_2	562/705/460	862/537/927	0.81344	0.18656	0.174123	TRUE	TRUE	| OSR2 |	FALSE	missense_variant	chr8;99961529;99961530;+	unchange	unchange
2bc19021_GAC_2.7	2bc19021_GAC_2	902/1300/1135	1261/1436/1109	0.5122	0.4878	0.0403747	TRUE	TRUE	| OSR2 |	FALSE	missense_variant	chr8;99961529;99961530;+	unchange	unchange
2bc19035_GAC_6.8	2bc19035_GAC_6	564/2083/966	1279/1118/1107	0.647	0.353	0.114421	TRUE	TRUE	| KB-1732A1.1 |	FALSE	non_coding_transcript_exon_variant	chr8;103821417;103821418;+	unchange	unchange
2bc19039_AAC_1.8	2bc19039_AAC_1	1505/2279/1214	1926/1608/869	0.22808	0.77192	-0.319779	TRUE	TRUE	| ATP6V1C1 |	FALSE	3_prime_UTR_variant	chr8;104085000;104085001;+	unchange	unchange
2bc1904_GAC_7.4	2bc1904_GAC_7	1477/2291/2164	2570/2045/2184	0.78038	0.21962	0.0194778	TRUE	TRUE	| PFKP |	FALSE	intron_variant	chr10;3166545;3166546;+	unchange	unchange
2bc19041_GAC_4.8	2bc19041_GAC_4	709/530/822	849/811/737	0.31331	0.68669	-0.183015	TRUE	TRUE	| FZD6 |	FALSE	missense_variant	chr8;104336832;104336833;+	unchange	unchange
2bc19048_GAC_1.8	2bc19048_GAC_1	1028/1357/1132	1585/1352/956	0.66519	0.33481	0.178029	TRUE	TRUE	| OXR1 |	chr8;107284700;107284800	non_coding_transcript_exon_variant	chr8;107284210;107284211;+	unchange	unchange
2bc19050_GAC_1.8	2bc19050_GAC_1	418/902/648	805/528/697	0.52291	0.47709	0.0230255	TRUE	TRUE	| OXR1 |	chr8;107284700;107284800	non_coding_transcript_exon_variant	chr8;107284557;107284558;+	unchange	unchange
2bc19055_AAC_1.5	2bc19055_AAC_1	462/1079/505	377/456/666	0.25411	0.74589	-0.736323	TRUE	TRUE	| OXR1 |	FALSE	5_prime_UTR_variant	chr8;107718777;107718778;+	unchange	unchange
2bc19055_AAC_6.4	2bc19055_AAC_6	478/402/549	455/444/821	0.20086	0.79914	0.326719	TRUE	TRUE	| OXR1 |	FALSE	5_prime_UTR_variant	chr8;107718945;107718946;+	unchange	unchange
2bc19081_AAC_3.6	2bc19081_AAC_3	1427/1456/1191	984/1147/1084	0.23807	0.76193	-0.217948	TRUE	TRUE	| WDYHV1 |	FALSE	3_prime_UTR_variant	chr8;124453675;124453676;+	unchange	unchange
2bc19099_AAC_4.5	2bc19099_AAC_4	1246/1850/721	1103/1115/976	0.03451	0.96549	-0.547127	TRUE	TRUE	| SQLE |	chr8;126011500;126011600	5_prime_UTR_variant	chr8;126011642;126011643;+	unchange	unchange
2bc19099_AAC_4.6	2bc19099_AAC_4	1968/2346/1401	2238/2116/1777	0.43373	0.56627	0.034491	TRUE	TRUE	| SQLE |	chr8;126011500;126011600	5_prime_UTR_variant	chr8;126011642;126011643;+	unchange	unchange
2bc19105.2_GAC_2.7	2bc19105.2_GAC_2	873/1020/874	1500/1121/751	0.76791	0.23209	0.319572	TRUE	TRUE	| TRIB1 |	chr8;126448400;126448500	3_prime_UTR_variant	chr8;126448774;126448775;+	unchange	unchange
2bc19105.3_AAC_3.6	2bc19105.3_AAC_3	337/291/492	530/736/1038	0.99044	0.0095642	0.994937	TRUE	TRUE	| TRIB1 |	chr8;126448500;126448600	3_prime_UTR_variant	chr8;126449033;126449034;+	CRCX+ enrichment	unchange
2bc19105.3_AAC_3.7	2bc19105.3_AAC_3	403/809/418	582/514/425	0.55638	0.44362	-0.0581794	TRUE	TRUE	| TRIB1 |	chr8;126448500;126448600	3_prime_UTR_variant	chr8;126449033;126449034;+	unchange	unchange
2bc19105.3_GAC_2.7	2bc19105.3_GAC_2	836/1224/802	1612/1038/1030	0.58579	0.41421	0.278831	TRUE	TRUE	| TRIB1 |	chr8;126448500;126448600	3_prime_UTR_variant	chr8;126449000;126449001;+	unchange	unchange
2bc19105.4_GAC_5.5	2bc19105.4_GAC_5	914/615/807	945/857/489	0.4272	0.5728	-0.394874	TRUE	TRUE	| TRIB1 |	chr8;126448800;126448900	3_prime_UTR_variant	chr8;126449267;126449268;+	unchange	unchange
2bc19107_AAC_3.7	2bc19107_AAC_3	411/564/318	521/396/227	0.25491	0.74509	-0.32684	TRUE	TRUE	| TRIB1 |	FALSE	3_prime_UTR_variant	chr8;126449882;126449883;+	unchange	unchange
2bc19109_GAC_3.7	2bc19109_GAC_3	524/1259/769	750/980/854	0.58069	0.41931	0.0691132	TRUE	TRUE	| TRIB1 |	FALSE	3_prime_UTR_variant	chr8;126450418;126450419;+	unchange	unchange
2bc19109_GAC_7.6	2bc19109_GAC_7	1011/877/846	1065/1261/874	0.54929	0.45071	-0.0351637	TRUE	TRUE	| TRIB1 |	FALSE	3_prime_UTR_variant	chr8;126450503;126450504;+	unchange	unchange
2bc19110_AAC_2.5	2bc19110_AAC_2	526/910/976	531/989/839	0.6387	0.3613	-0.30035	TRUE	TRUE	| MYC |	FALSE	5_prime_UTR_variant	chr8;128748673;128748674;+	unchange	unchange
2bc19110_AAC_2.6	2bc19110_AAC_2	468/729/659	566/461/797	0.22378	0.77622	-0.168701	TRUE	TRUE	| MYC |	FALSE	5_prime_UTR_variant	chr8;128748673;128748674;+	unchange	unchange
2bc19110_AAC_3.4	2bc19110_AAC_3	1017/1044/1533	1244/1047/1743	0.30964	0.69036	0.103076	TRUE	TRUE	| MYC |	FALSE	5_prime_UTR_variant	chr8;128748711;128748712;+	unchange	unchange
2bc19112_GAC_2.4	2bc19112_GAC_2	822/1703/798	1283/960/1048	0.64763	0.35237	0.199317	TRUE	TRUE	| MYC |	chr8;128752900;128753000	missense_variant	chr8;128752836;128752837;+	unchange	unchange
2bc19112_GAC_2.5	2bc19112_GAC_2	2248/1724/1795	1869/1899/1564	0.17956	0.82044	-0.280883	TRUE	TRUE	| MYC |	chr8;128752900;128753000	missense_variant	chr8;128752836;128752837;+	unchange	unchange
2bc1912_GAC_2.7	2bc1912_GAC_2	211/474/386	809/534/508	0.79816	0.20184	0.355307	TRUE	TRUE	| AKR1C3 |	FALSE	5_prime_UTR_variant	chr10;5136622;5136623;+	unchange	unchange
2bc19130_AAC_2.5	2bc19130_AAC_2	1149/737/1188	1047/1025/1353	0.13701	0.86299	0.105488	TRUE	TRUE	| DENND3 |	FALSE	3_prime_UTR_variant	chr8;142204356;142204357;+	unchange	unchange
2bc19130_AAC_2.6	2bc19130_AAC_2	1433/2737/1966	2798/2094/2118	0.54513	0.45487	0.0253	TRUE	TRUE	| DENND3 |	FALSE	3_prime_UTR_variant	chr8;142204356;142204357;+	unchange	unchange
[truncated: 7,078 more rows]

## Sheet: Sheet2
sgRNA	sgRNA ID
sgRNA group	Group of sgRNAs targeting the same m6A site
control_count	Raw counts for three repilicate in control sample
treatment_count	Raw counts for three repilicate in treated sample
p.low	p-value (lower tail)
p.high	p-value (higher tail)
medium_lfc	medium log2 fold change in three replicate
minus_count_cutoff	Is control group three replicate counts max than 200
plus_count_cutoff	Is treated group three replicate counts max than 200
targeted_gene	Targeted gene of the sgRNA
H1_m6A_peak_annotation	m6A peak identified in H1 cells
variant_annotation	Predicted consequence of editing induced by sgRNA
miCLIP_m6Asite_annotation	sgRNA target miCLIP m6A site
differential_sgRNA	CXCR+ enrichment: p.high less than 0.05 and medium_lfc max than log2(3/2) CXCR- enrichment:p.low less than 0.05 and medium_lfc min than log2(2/3)
high_confidence_differential_sgRNA	CXCR+ enrichment(high confidence): p.high less than 0.05 and medium_lfc max than log2(2). CXCR- enrichment(high confidence):p.low less than 0.05 and medium_lfc min than log2(0.5)
