# Supplementary material for: Parallel functional assessment of m6A sites in human endodermal differentiation with base editor screens
Source: Nat Commun. 2022 Jan 25;13:478. doi: 10.1038/s41467-022-28106-0 (PMC8789821; doi:10.1038/s41467-022-28106-0)
Supplement: Supplementary file 7 — Source Data [file 41467_2022_28106_MOESM7_ESM.xlsx]

## Sheet: Fig. 1
Fig. 1b
WT	MUT
0.91032	2.76065
1.08843	2.4737
1.00927	2.70128
Fig. 1c
WT	MUT
1.02056	1.7
0.973552	1.65
1.00647	1.72

## Sheet: Fig. 2
Fig. 2e
Days	sgMYC-1		sgMYC-2		sgMYC-3		sgMYC-4
0	1		1		1		1
10	0.150957	0.217776	0.341875	0.267596	0.381986	0.254439	0.964447	0.967388
20	0.057732	0.085591	0.188723	0.188433	0.368345	0.153343	0.950817	0.980738
30	0.003853	0.022303	0.006451	0.183963	0.256237	0.103885	0.92548	1.06273

## Sheet: Fig. 4
Fig. 4a			Fig. 4d														Fig. 4g																		Fig. 4j			Fig. 4m
WT	MUT		mins	WT						MUT							Stage	WT								MUT									WT	MUT		WT		MUT
1.02	6.08		0	1.1	1.12	1.04	0.93	0.9	0.94	0.94	1.09	0.94	1.01	1.03	1		ESC	1.0166	1.003	1.06	0.975	0.987	0.93	1.04337	0.993953	0.978572	0.9651	1.01308	0.973498	0.960096	0.943602	1.01133	0.940337		3.11419	2.441		shNT	shYTHDF2	shNT	shYTHDF2
1.02	5.79		60	0.47	0.45	0.47	0.43	0.43	0.4	0.59	0.56	0.58	0.55	0.54	0.54		Day1	0.191611	0.201	0.18	0.163	0.108	0.1	0.1076	0.085008	0.299629	0.268176	0.301713	0.266323	0.311272	0.317813	0.305925	0.311272		3.57726	2.784		1.09177	1.86176	2.34026	2.80241
1.01	7.33		120	0.14	0.13	0.14	0.18	0.19	0.18	0.22	0.23	0.22	0.22	0.23	0.2		Day2	0.1076	0.09	0.11	0.12	0.214	0.22	0.164225	0.20787	0.229052	0.200789	0.205008	0.212237	0.370167	0.360045	0.313438	0.385887		3.40784	2.616		1.03288	1.33484	2.19872	2.50822
1.04	6.47																Day3	0.167676	0.084	0.14	0.124	0.05	0.06	0.072607	0.064536	0.196316	0.220867	0.208953	0.196316	0.298076	0.278114	0.296017	0.298076		3.43154	2.544		1.06191	2.24492	2.70695	2.22942
0.98	6.88																																		2.80666	2.23		0.810378	1.81085	2.90123	1.9141
0.94	6.7																																		3.40784	2.527		0.97041	2.32409	2.43964	2.32409
																																						1.06191	1.62076	1.96791	2.59668
Fig. 4b			Fig. 4e														Fig. 4h																		Fig. 4k			Fig. 4n
WT	MUT		mins	WT						MUT							Stage	WT						MUT											WT	MUT		WT		MUT
0.9	2.49		0	1.08	0.9965	1.0461	0.891929	1.09051	0.91067	0.92	1.0305	1.0668	1.02574	0.943874	1.02574		ESC	0.946058	0.952638	0.993092	1.07177	1.11729	0.933033	0.954842	0.928731	0.922316	1.02574	1.01866	0.983957						1.58614	1.4082		shNT	shYTHDF2	shNT	shYTHDF2
1.21	2.38		60	0.89	0.917	0.8556	0.801996	0.769326	0.764012	0.93	0.984	0.9571	0.968171	0.842842	0.884745		Day1	1.22264	1.15669	1.1487	1.17013	1.12246	1.28046	1.49831	1.3692	1.48796	1.4811	1.47087	1.57644						1.42951	1.30482		0.844791	1.45062	1.64338	1.50177
0.95	2.79		120	0.46	0.4161	0.478	0.315344	0.359733	0.541488	0.68	0.63	0.7137	0.732043	0.732043	0.702222		Day2	1.45062	1.59844	1.25411	1.38511	1.36604	1.24833	1.49831	1.54043	1.62826	1.89211	1.91853	1.89211						1.6535	1.35084		0.918064	1.17013	1.43065	1.43065
0.93	2.31		240	0.12	0.1141	0.092	0.135685	0.137579	0.131975	0.34	0.35	0.31	0.304955	0.338368	0.329116		Day3	2.09459	1.4406	1.66632	2.19365	2.04675	2.25532	2.08493	2.09943	1.86607	2.04675	1.99078	2.00463						1.44947	1.22591		1.19471	1.26283	1.53333	1.33484
1.04	2.23																																		1.39042	1.36024		0.827406	1.33484	1.39152	1.9141
0.99	2.46																																		1.51102	1.16785		1.21982	1.30737	1.4914	1.64338
																																						1.0693	1.23685	1.65481	1.65481
Fig. 4c			Fig. 4f														Fig. 4i																		Fig. 4l			Fig. 4o
WT	MUT		mins	WT						MUT							Stage	WT						MUT											WT	MUT		WT		MUT
1.18	2.04		0	1.12	1.1057	1.129	0.867539	0.936272	0.879649	0.95	0.8909	0.8726	1.11471	1.04729	1.16205		ESC	1.02	1.13	1.14	0.84	0.86	1.06	1.01	0.94	0.89	0.93	1.21	1.02						1.27797	1.06107		shNT	shYTHDF2	shNT	shYTHDF2
0.9	1.85		60	0.41	0.3937	0.4368	0.327977	0.316805	0.310285	0.46	0.4612	0.63	0.535887	0.514057	0.547147		Day1	0.02	0.03	0.03	0.06	0.04	0.05	0.04	0.03	0.02	0.04	0.07	0.06						1.24303	1.11383		1.23257	2.08734	2.31605	2.31605
0.97	1.81		120	0.13	0.1084	0.1162	0.098413	0.061002	0.104025	0.18	0.1908	0.1436	0.110593	0.118531	0.182089		Day2	0.63	0.88	0.71	1.03	0.81	0.99	1.78	2.51	1.83	1.75	1.49	1.8						1.19239	1.00384		0.877619	1.88122	2.64207	2.44811
0.91	2.05																Day3	2.13	2.24	1.87	2.05	1.8	1.97	5.5	4.17	5.5	4.17	3.71	4.26						1.38882	0.844122		0.953739	2.33216	2.51693	2.23716
1.09	1.62																																		1.07464	0.996901		0.980552	2.28416	2.31605	2.53444
0.98	2.01																																		1.26914	1.03206		1.00116	1.90748	2.75426	2.69758
																																						0.987373	2.51693	2.51693	2.91131

## Sheet: Fig. 5
Fig. 5a														Fig. 5c
	WT													WT	SOX2-1	SOX2-2	SDHAF1-1	SDHAF1-2	ADM-1	ADM-2
SOX17	0.708742	1.27751	0.764895	1.1434	0.928731	1.35974								52.6	32.8	30.2	48.1	47.4	86.5	87.4
FOXA2	0.832199	0.815072	1.02456	1.03168	0.982821	1.41912								54.8	25.7	22.3	45.3	45.6	87.4	82.6
CXCR4	1.08925	1.24258	0.903335	0.854607	0.915945	1.04488								59.3	24.7	29.4	46.1	44.3	90.5	79.1
GATA4	0.867539	1.23542	0.891929	0.929805	1.00347	1.12117								58.6	24.7	28.9	47.8	45.4	86.9	86.3
GATA6	0.91067	0.962594	1.09809	0.873573	1.01045	1.17691								56.9	28.2	19.7	43.8	41.3	88	84
HNF1B	1.04126	1.37395	0.701412	1.01279	0.845768	1.16339								57.1	30.1	22.4	42.6	45	86.3	80.8
	SOX2-mut clone1						SOX2-mut clone2							Fig. 5d					Fig. 5f
SOX17	0.522439	0.409897	0.477421	0.439317	0.351923	0.604299	0.433269	0.312805	0.591862	0.445449	0.41851	0.470848		crNT		crSDHAF1			crNT		crSDHAF1
FOXA2	0.349896	0.464902	0.534033	0.639493	0.32421	0.530344	0.449066	0.319746	0.286181	0.680657	0.34748	0.481297		-Dox	+Dox	-Dox	+Dox		-Dox	+Dox	-Dox	+Dox
CXCR4	0.461158	0.679871	0.326088	0.407066	0.409897	0.409897	0.312805	0.361817	0.497695	0.385108	0.398688	0.424352		0.98	0.94	0.93	1.45		0.987373	0.89606	0.818847	1.4456
GATA4	0.560583	0.37501	0.34748	0.488016	0.399149	0.501736	0.35233	0.418994	0.464902	0.439825	0.396392	0.556711		1.02	0.96	0.93	1.77		0.908568	0.796456	0.987373	1.46578
GATA6	0.407536	0.458502	0.357249	0.326465	0.367292	0.380245	0.367292	0.306721	0.369847	0.430773	0.349896	0.396392		0.98	0.99	0.94	1.46		1.07301	1.22405	1.03646	1.2156
HNF1B	0.482411	0.462759	0.33876	0.389132	0.495973	0.402855	0.446996	0.318272	0.389132	0.535268	0.489145	0.425825		1.05	0.93	1.07	1.71		0.807574	0.665111	0.940609	1.2072
														1.05	0.92	0.93	1.65		0.980552	1.40607	1.17419	1.26722
	SDHAF1-mut clone1						SDHAF1-mut clone2							0.92	1.01	0.94	1.73		1.31191	0.830278	1.14208	1.39636
SOX17	0.652176	0.754364	0.749154	0.786399	0.754364	0.825496	0.728668	0.786399	0.733736	0.825496	0.791869	0.749154
FOXA2	0.657471	0.680657	0.765779	0.666649	0.694959	0.690159	0.596668	0.815072	0.630689	0.832199	0.843816	0.739694		Fig. 5e					Fig. 5g
CXCR4	0.616996	0.694157	0.703847	0.652176	0.656712	0.647671	0.708742	0.83702	0.604299	0.825496	0.797377	0.629961		crNT		crADM			crNT		crADM
GATA4	0.942785	0.843816	0.787308	0.70466	0.72951	0.803851	0.760489	0.898132	0.662044	0.891929	0.96929	0.929805		-Dox	+Dox	-Dox	+Dox		-Dox	+Dox	-Dox	+Dox
GATA6	0.51943	0.639493	0.675955	0.588453	0.709562	0.64842	0.592546	0.755236	0.584389	0.734584	0.690159	0.675955		0.92	0.95	1.02	1.28		1.15535	0.811315	0.978289	1.60029
HNF1B	0.640972	0.772889	0.663576	0.731198	0.701412	0.593917	0.746562	0.881684	0.70629	0.726147	0.672839	0.636545		0.93	0.93	0.98	1.33		0.789129	0.839926	0.958157	1.7033
														1.08	0.97	0.95	1.31		1.02693	1.14737	0.958157	1.85104
	ADM-mut clone1						ADM-mut clone2							0.96	0.98	1.11	1.42		1.0558	0.931956	1.10063	1.57826
SOX17	1.5728	1.33176	2.30271	1.39797	1.38831	1.76949	1.48796	2.13366	1.62826	1.56193	1.45734	1.63959		0.95	0.97	0.87	1.22		0.958157	0.978289	0.887816	1.86391
FOXA2	1.21841	1.29684	1.46917	1.45902	1.27899	1.57462	1.42899	1.38992	1.58557	1.38992	1.43893	1.34257		1.19	1	0.94	1.45		1.0558	1.16339	0.998845	1.83825
CXCR4	1.88339	1.70921	1.67404	1.35974	1.33176	1.55114	1.41748	1.32256	1.65099	1.33176	1.3692	1.45734
GATA4	1.6077	1.08298	1.80876	2.04911	1.16878	2.13613	1.35191	1.69937	1.91189	1.45902	1.74715	1.32409		Fig. 5i
GATA6	1.38992	1.43893	1.89868	1.45902	1.55294	1.57462	1.32409	1.47939	1.79626	1.35191	1.43893	1.47939		crNT		crSDHAF1		crADM
HNF1B	1.49312	1.38351	1.81294	1.39313	1.5351	1.58924	1.47257	1.22972	1.48281	1.64528	1.14737	1.73909		-Dox	+Dox	-Dox	+Dox	-Dox	+Dox
														55.9	56.9	59.4	42.3	56.9	70.3
														56.6	58.6	57.8	40.3	58.5	65.8
														58.2	64.1	58.6	40.2	57.7	68.9
														58.4	55.6	56.5	49.6	57.5	73.7
														56.4	61.4	60.1	51.5	56.1	76.2
														57.3	56.2	58.3	46.9	54.6	69.8

## Sheet: Fig. 6
Fig. 6a				Fig. 6b				Fig. 6d							Fig. 6i
siNC	siSDHAF1-1	siSDHAF1-2		siNC	siSDHAF1-1	siSDHAF1-2		WT			SDHAF1-mut				Vector		SDHAF1
1.02	0.45	0.55		1.10318	0.674395	0.748289		siNC	siSDHAF1-1	siSDHAF1-2	siNC	siSDHAF1-1	siSDHAF1-2		-Dox	+Dox	-Dox	+Dox
1.04	0.49	0.39		0.960373	0.536506	0.52912		48.7	69.9	72.5	40.9	69.7	71.9		1.07798	1.50351	1.07054	5.89027
0.93	0.54	0.41		0.940609	0.595291	0.790955		52.5	63.9	78.6	44.8	72.7	70.7		0.863539	1.30888	0.978289	5.68962
0.91	0.46	0.61		1.05824	0.493686	0.43881		41.8	70.8	85.1	41.1	76.2	65.6		0.893992	1.12376	0.800145	5.05718
1.2	0.48	0.49		1.13419	0.555426	0.49712		55.4	57.7	60.4	37.3	66.5	61.8		0.772889	0.816958	0.944965	5.16344
0.92	0.52	0.48		0.836053	0.555426	0.511096		52.4	65.7	66.4	40.4	59.4	60.1		1.35504	0.85165	0.800145	5.02225
								58.9	72.8	72	36.7	58.7	66.1		1.14737	0.931956	1.02693	5.30861
Fig. 6e				Fig. 6f				Fig. 6h							Fig. 6j
siNC	siADM-1	siADM-2		siNC	siADM-1	siADM-2		WT			ADM-mut				Vector		ADM
0.9	0.35	0.49		1.01866	0.672062	0.710382		siNC	siADM-1	siADM-2	siNC	siADM-1	siADM-2		-Dox	+Dox	-Dox	+Dox
0.93	0.54	0.59		1.13027	0.66281	0.672062		64.5	20.8	23.5	76.2	19.5	20.2		1.12246	1.13813	1.01162	6.48302
1.11	0.5	0.71		0.89296	0.618423	0.614152		61.7	8.84	23.7	78.7	12.1	33.8		1.05458	1.09936	1.09936	5.68306
1.02	0.6	0.73		0.943874	0.672062	0.672062		60.3	11.2	28.3	83.1	17.2	13.5		0.899171	1.00463	0.672062	5.9656
1.03	0.33	0.55		1.04006	0.66281	0.705475		50.1	10.8	20.2	80.5	9.92	25.8		1.04006	1.01162	0.899171	5.80247
1.02	0.57	0.57		0.990801	0.640232	0.66742		57.7	17.2	28.1	82.5	17.5	11.8		0.97041	0.983957	0.92445	5.80247
								49.6	31.2	24	83.6	13.3	29.1		0.93088	1.01162	0.92445	6.85267
															Fig. 6l
															Vector		SDHAF1		ADM
															-Dox	+Dox	-Dox	+Dox	-Dox	+Dox
															57	47	47	29	50	90
															57	50	55	26	50	90
															48	56	51	32	54	91
															52	52	50	27	50	90
															52	47	58	30	55	90
															55	61	49	29	55	88

## Sheet: Fig. S4
Supplementary Fig.4a				Supplementary Fig.4b
Days	A549-FNLS -sgTP53-3			Days	A549-FNLS -sgKRAS-1		A549-FNLS -sgKRAS-2		A549-FNLS -sgKRAS-3		A549-FNLS -sgKRAS-4
0	1			0	1		1		1		1
10	1.31951	1.32869		10	1.15584	1.16058	1.02566	0.951726	0.285678	0.274064	0.565773	0.560819
20	1.84038	1.85318		20	1.17171	1.06102	0.919329	0.844569	0.15064	0.224203	0.38426	0.614958
30	2.51403	2.51403		30	1.56496	0.921387	0.782417	1.07984	0.075821	0.15624	0.695436	0.475979

## Sheet: Fig. S10
Supplementary Fig. 10a									Supplementary Fig. 10e
WT		SOX2-mut		SDHAF1-mut		ADM-mut				OCT4+						SOX17+						Other						SOX1+						Brachury+
shNT	shYTHDF2	shNT	shYTHDF2	shNT	shYTHDF2	shNT	shYTHDF2		WT	43	32	44	43	42	40	54	63	52	53	56	59	3	5	4	4	2	1	0	0	0	0	0	0	0	0	0	0	0	0
0.932	0.4564	1.0558	0.5206	1.093	0.3531	1.355	0.4858		SOX2-mut clone1	77	73	70	77	76	64	22	26	28	17	24	32	1	1	2	6	0	4	0	0	0	0	0	0	0	0	0	0	0	0
0.9648	0.3785	0.894	0.4113	0.9988	0.3811	1.0413	0.3656		SOX2-mut clone2	59	73	69	76	70	62	33	23	28	23	27	29	8	4	3	1	3	9	0	0	0	0	0	0	0	0	0	0	0	0
0.9648	0.3918	1.0631	0.4001	0.8756	0.3531	0.659	0.3581		SDHAF1-mut clone1	54	55	55	58	48	53	43	42	40	41	48	47	3	3	5	1	4	0	0	0	0	0	0	0	0	0	0	0	0	0
1.0341	0.3483	1.0631	0.3733	1.1715	0.3811	0.8576	0.4564		SDHAF1-mut clone2	50	54	54	57	56	41	50	44	46	40	42	48	0	2	0	3	2	11	0	0	0	0	0	0	0	0	0	0	0	0
1.078	0.3973	1.1796	0.4142	1.1083	0.3531	1.1474	0.3606		ADM-mut clone1	15	19	5	17	3	14	80	81	92	82	93	83	5	0	3	1	4	3	0	0	0	0	0	0	0	0	0	0	0	0
1.0341	0.3631	0.9783	0.4348	1.6453	0.3811	0.8399	0.4057		ADM-mut clone2	20	2	20	10	15	10	80	95	79	89	83	85	0	3	1	1	2	5	0	0	0	0	0	0	0	0	0	0	0	0

## Sheet: Fig. S11
Supplementary Fig. 11b														Supplementary Fig. 11c
	SOX2+						SOX17+							WT	SOX2-mut clone1	SOX2-mut clone2
WT	50	47	50	43	40	40	50	50	50	56	58	59		3025.53	3418.1	3201.26
SOX2-mut clone1	72	65	80	64	70	75	28	35	20	32	30	24		3723.39	3957.56	3157.6
SOX2-mut clone2	75	65	70	71	70	78	25	34	29	28	30	21		3345.18	3351.64	4045.1
														3930.07	3386.42	3361.28
														3601.52	3641.73	3324.88
														3045.48	3453.52	3676.02
														3778.02	3027.01	3461.35
														3115.02	3007.78	3121.68
														3015.35	3928.41	3522.65
														3100.09	3559.88	3070.95
														3066.85	4014.54	3443.37
														3359.79	3692.13	3772.67
														3065.26	4146.66	3615.08
														3779.34	3403.21	3206.36
														3817.63	4009.52	3229.23
														3622.19	3756.97	3856.79
														3258.13	3393.66	3605.95
														3374.7	3253.69	3044.18
														3261.68	4159.72	4200.78
														3037.65	3229.91	3865.82
														3180.28	3797.34	3834.94
														3349.08	3349.18	3547.97
														3312.37	3617.78	3038.34
														3106.33	4138.97	3842.56
														3127.58	3644.77	4368.26
														3406.23	3229.17	3676.65
														3096.5	3246.87	3614.1
														3455.33	3643.11	3441.75
														3188.76	3895.33	3166.69
														3159.78	3037.62	3597.91
														3455.8	3661	3959.69
														3004.28	3796.7	3316.65
														3208.49	3074.44	4416.16
														3220.85	3021.39	3518.71
														3922.16	4101.85	4122.17
														3505.03	3671.08	4686.97
														3598.65	3285.47	3656.17
														3486.14	4069.3	3599.15
														3197.86	3040.63	3470.61
														3314.72	3861.46	4925.02
														3438.43	3152.92	3825.86
														3280.49	4158.46	3963.53
														3346.79	3351.97	3212.61
														3833.13	3989.07	3713.61
														3458.09	3056.72	3673.15
														3874.79	4187.84	4599.03
														3192.37	3800.74	4404.1
														3125.97	3803.88	3465.29
														3315.77	4084.49	4120.76
														3079.95	4049.2	3334.83
														3007.67	3692.42	4409.05
														4071.07	3529.99	4136.21
														3576.62	4320.37	3632.94
														3599.24	3770.69	3746.34
														3668.94	3141.91	4014.53
														3434.31	3593.99	4792.42
														4162.45	3706.52	3850.32
														3736.44	3723	5028.21
														3401.08	3602.81	3610.59
														3648.66	3544.74	3514.62
														3103.11	3723.03	3362.51
														3383.57	4306.29	3305.95
														4056.77	3132.28	4279.48
														3680.37	3303.73	3573.41
														3540.8	3883.1	3256.1
														3070.32	3838.93	3983.62
														3093.97	3755.23	4103.92
														3888.13	3055.75	3953.74
														4025.6	3853.52	4449.15
														3802.95	3693.61	4724.93
														4018.85	4195.01	3319.98
														4121.85	3103.21	5120.57
														3366.96	3752.55	3099.63
														3366.88	3723.21	3400.65
														3776.53	3067.7	4293.17
														4081.58	3051.41	4121.55
														3293.68	3945.47	4398.18
														3952.69	4173.98	3870.9
														3182.4	4891.17	4171.78
														3862.83	4208.54	5174.47
														3395.74	3488.18	3079.63
														4450.81	3728.34	3428.94
														4173.14	3656.51	4826.55
														3472.87	3643.41	4648.09
														3388.51	4161.96	4737.87
														3728.18	3795.95	3279.47
														3308.04	4256.99	5006.91
														3200.35	4183.25	4160.88
														4495.78	4246.52	3453.81
														3251.94	3392.55	4167.21
														3047.11	3956.84	5306.45
														3984.08	3160.31	4258.91
														3731.18	3759.48	4418.34
														3589.9	3039.85	5596.84
														3165.53	4111.16	4700.15
														3581.22	3516.28	4772.41
														4720.44	4646.4	4218.7
														3881.02	3483.69	5033.2
														4149.7	4119.51	3815.33
														4150.92	5395.04	3076.12
														4004.71	3802.81	4446.76
														4006.63	4400.48	3373.97
														4280	3100.78	3642.78
														3246.24	3563.54	4974.61
														3559.67	3810.97	6192.64
														3207.28	4560.93	4678.62
														4059.72	3506.09	4974.06
														3910.72	3613.22	3496.69
														3987.11	4359.56	4218.48
														3083.5	4463.4	4498.47
														4065.9	4586.33	4439
														4298.29	3892.1	5032.11
														3301.69	4735.13	4746.43
														3367.11	3420.24	4952.11
														3497.57	3457.77	4769.48
														3526.04	5139.07	4483.89
														4125.34	3961.13	3652.16
														3763.99	4797.31	5334.37
														4077.21	3626.05	5876.66
														3276.73	5027.6	5419.14
														3918.29	4781.34	4211.02
														3432.61	4725.63	5173.44
														4154.47	3830.03	5301.11
														4231.19	3683.77	3139.89
														3602.24	3236.88	4784.9
														3246.42	3945.31	4316.04
														3133.26	3718.62	3765.87
														4008.73	3232.75	3641.37
														4117.71	4962.47	4352.9
														3708.41	4433.96	3796.34
														4440.14	4936.14	4009.13
														3777.74	4261.2	4839.28
														3366.02	4917.78	4284.53
														4040.76	3016.7	4804.88
														4022.18	4419.36	4866.2
														4456.82	4621.27	3113.54
														5193.52	4199.02	4931.52
														3247.39	3664.35	3554.72
														3457.49	4700.47	4892.85
														4285.27	3876.19	3530.2
														4680.9	3067.82	5036.67
														3923.56	3145.14	3419.7
														3525.48	5071.54	4797.5
														4138.37	3423.66	3502.2
														3186.97	3440.15	5106.36
														3848.96	4711.99	4031.5
														4023.38	3826.74	3040.5
														4214.52	3155.2	4472.14
														3867.04	3966.61	4131.35
														3843.35	3023.83	5221.44
														4005.47	5279.94	5406.95
														3602.94	4789.03	3615.11
														3451.5	3540.68	4518.57
														3240.28	4434.6	5084.59
														4157.69	3101.87	4598.76
														3580.25	4615.45	4736.37
														5035.95	4155.47	4525.35
														4454.23	5099.05	4990.55
														3158.3	4249.3	5338.96
														4609.02	4131.28	3788.27
														3875.18	3046.96	4972.93
														4115.96	4605.32	3965.45
														3890.47	4311.26	5560.66
														3907.71	3066.7	3375.08
														3577.56	4894.23	3114.59
														3628.61	3995.17	4913.06
														3662.24	3608.43	4050.98
														4152.29	3560.9	4879.97
														3190.58	3705.75	4513.22
														4211.49	4834.14	4631.08
														3873.42	4469.43	4834.82
														3708.11	3595.27	3033.08
														4240.45	4716.33	4957.17
														4082.02	4199.53	4531.53
														3140.86	3557.27	3961.96
														3856.3	4583.45	4541.23
														3276.01	4940.39	5202.6
														3477.33	3988.02	4576.09
														4363.93	4529.61	5433.57
														4003.42	4280.01	4357.77
														3348.47	3763.53	4482.6
														3910.45	4190.8	5654.53
														4027.1	4158.22	4899.9
														3462.78	5132.11	4953.46
														3614.29	4301.8	4562.07
														3919.41	4203.14	4566.2
														3231.02	4004.11	4312.98
														3549.05	3786.37	4955.84
														3442.03	4386.65	4324.62
														3966.64	3572.91	4226.19
														3175.53	4509.35	5107.64
														3637.75	3892.89	5554.21
														3842.72	3318.51	4325.18
														4213.27	5307.95	5382.5
														4024.69	4246.21	3199.83
														3930.08	4043.1	3264.82
														3983.25	4224.45	4849.34
														3599.9	4167.61	3471.16
														3144.89	4700.39	4916.63
														3275.44	4628.16	4416.56
														3217.19	4125.19	3645.82
														3705.28	4488.45	5178.71
														3891.62	5169.1	3064.6
														4222.56	4401.86	3800.22
														3662.53	4869.02	4525.2
														3209.96	4272.56	4102.23
														3668.14	3864.29	4235
														3782.1	5548.92	3016.12
														3275.54	4665.22	4628.22
														4128.99	4678.89	5001.43
														3307.53	3795.39	5102.46
														4017.46	4149.35	4307.13
														3418.27	3584.81	3254.04
														4344.01	5171.15	4066.11
														3021.09	4332.23	5248.33
														3020.64	3976.58	5155.7
														3493.31	3113.45	5222.99
														3921.7	3170.84	4667.04
														3047.6	4698.27	4305.39
														3113.01	4202.3	4685.18
														3640.51	5333.83	5360.17
														3076.05	3624.73	4588.09
														3515.3	4935.24	4648.45
														4004.91	4638.96	3744.79
														3071.76	4743.3	3706.89
														3771.91	4840.96	4271.78
														4410.3	4713.26	5593.04
														3110.9	5199.43	3567.19
														3519.72	4117.08	3875.72
														3812.23	4673.48	4815.75
														4516.63	4403.62	4885.95
														3902.3	5142.43	4045.5
														3988.96	4485.43	3130.95
														3519.73	5161.29	4276.64
														3638.64	4675	3591.52
														3894.24	4438.12	4623.54
														4936.99	5212.18	4117.69
														3487.69	4362.31	4131.47
														4493.06	3083.04	3284.83
														4035.3	5048.59	4744.92
														3350.19	3912.39	4767.06
														3389.26	5058.2	3341.48
														3956.19	4172.65	3041.93
														3839.13	4390.7	5028.32
														3853.57	4664.63	3734.22
														3694.41	3322.71	4536.89
														4617.79	4831.95	4510.54
														3489.49	4256.02	3855.8
														3737.46	5068.83	4159.6
														3251.87	4946.24	4849.47
														4484.52	5252.07	4143.49
														3626.08	4827.29	4774.07
														3246.58	3349.61	5386.85
														3956.74	3214.95	4203.6
														4048.64	4340.84	5047.87
														4372.36	5149.28	5665.94
														3515.77	5541.42	4479.11
														3903.71	4759	5205.18
														4312.7	3891.55	5191.82
														4036.01	3734.17	3925.02
														3620.62	3721.1	5093.96
														3772.27	4223.2	4650.51
														3745.38	4001.35	4537.88
														3654.2	3897.32	3431.93
														3404.55	4757.11	4344.97
														4576.23	4606.55	4422.1
														3787.24	4707.36	4380.54
														3164.37	4970.01	4456.97
														4035.99	4172.08	4713.41
														3576.98	3922.79	5647.39
														4499.73	3309.67	4129.49
														4422.8	5451.43	4255.82
														4038.52	4657.37	3733.74
														3264.64	4119.75	4352.59
														4441.46	4208.07	4747.77
														4021.72	4471.94	5364.44
														4381.12	5076.04	6505.54
														4025.17	4334.5	4860.87
														3793.7	4684.28	5016.78
														3263.96	4775.8	3869.31
														3461.67	4251.16	3071.23
														3989.7	3895.76	3067.21
														3978.36	3660.87	3419.27
														4266.92	4976.19	4331.89
														3250.85	3189.64	4878.07
														3178.62	4056.84	5462.17
														4174.74	4126.58	4450.49
														3254.47	3200.41	5330.63
														3198.22	4724.52	4544.92
														3625.43	4584.43	5068.93
														4319.64	4130.75	4249.1
														3568.74	4473	4170.45
														3899.18	5610.97	5548.93
														3650.29	3059.65	4642.62
														4409.2	4785.78	4400.1
														3764.59	3927.64	4220.89
														3587.95	4663.81	4742.16
														4500.73	4316.89	5421.18
														3952.43	4272.02	3396.48
														3587.5	5167.22	5861.68
														3789.25	4882.83	5797.49
														3256.8	3298.87	5170.41
														3698.99	4411.82	5227.08
														4074.51	5212.07	4266.59
														3179.74	5726.3	3496.53
														3862.48	5393.99	5395.08
														3221.45	4456.05	5105.07
														3726.08	4099.62	4564.65
														4312.98	4834.58	4227.33
														3962	4421.7	3964.94
														3346.65	4884.05	4233.31
														3880.62	4997.37	4955.89
														4791.73	3245.1	4840.06
														3899.07	5011.79	4922.25
														4109.89	4079.16	5435.65
														3319.71	4872.56	5018.94
														3969.58	5011.73	4354.33
														4268	4400.99	4935.54
														3300.57	4366.44	4927.29
														3205.41	5076.22	5278.88
														3292.86	5072.26	4015.82
														3595.78	4955.11	4624.71
														4181.54	5520.73	6947.66
														3952.21	5124.19	5770.33
														3549.81	3885.18	4843.3
														3388.57	4536.23	4107.41
														3837.91	4253.82	4683.18
														3061.55	4739.36	6141.56
														4357.78	5274.55	5361.04
														3801.7	5243.37	4940.85
														4378.69	5116.33	4609.57
														4081.75	5771.14	3333.23
														4029.47	5045.68	3560.09
														3149.59	4785.41	5174.16
														3656.52	4335.88	5475.08
														4828.94	5048.44	5879.67
														4008.83	4326.35	4354.08
														3927.71	4267.67	4978.77
														3783.03	4442.22	5607.94
														4034.53	3857.3	4841.17
														3174.7	4696.77	5123.1
														3949.35	4886.41	4782.96
														4032.56	4965.37	5642.55
														4560.86	4051.05	4350.65
														4614.28	4716.8	5639.56
														4104.16	4910.71	4660.55
														3605.6	5612.26	4425.97
														3765.99	4759.08	4794.21
														4027.67	4932.6	4148.33
														3519.23	3797.87	5137.75
														3829.99	5039.8	4566.83
														4207.82	4596.24	4759.75
														5123.72	4356.37	4999.57
														3515.61	4734.1	5544.6
														4435.92	4844.74	4809.73
														3134.52	4474.98	4639.7
														4206.25	5005.41	5216.28
														4206.89	3711.15	3748.74
														4619.75	5334.74	6801.22
														3710.45	5412.25	4879.79
														4711.11	4404.79	5192.79
														4087.01	4761.07	5054.4
														3598.25	4045.13	5468.95
														3946.46	4698.82	5383.35
														4325.47	5180.55	3571.6
														4274.29	3319.61	4594.55
														4501.36	4758.41	4356.24
														3031.76	5202.93	4571.86
														4608.68	5369.6	6088.15
														4211.19	4541.29	4249.67
														3460.5	4640.87	4825.77
														3865.51	5354.65	4896.63
														3903.67	3321.32	5192.99
														4726.26	4511.67	3425.66
														3344.02	5766.37	4617.03
														4269.53	4222.32	4419.21
														3299.4	4598.53	4682.69
														3754.82	3856.79	3879.86
														4335.9	4831.3	5040.02
														3430.95	4965.63	4947.59
														4342	5145.74	4922.27
														3612.16	4822.73	4025.62
														4075.46	4878.28	4628.15
														3821.04	5755.48	4129.53
														3296.65	3144.89	4890.15
														3813.84	3826.88	4331.95
														4461.39	4767.3	5184.62
														3869.43	4672.39	5067.76
														4085.7	4902.68	4463.69
														3842.98	4884.16	4773.85
														3316.42	4099.97	4721.96
														3248.3	5638.99	4526.02
														4285.2	4951.39	5032.93
														3930.38	4159.37	3891.45
														3346.84	3510	4334.83
														3268.51	5780.87	4587.78
														3793.13	5316.17	4739.2
														3628.42	4374.14	5970.44
														4477.25	3876.66	4825.67
														4011.56	4900.42	3952.58
														3871.24	4899.33	5344.95
														3974.23	4898.35	5010.29
														4582.93	5342.49	3245.29
														3870.64	3812.93	5196.69
														4183.94	4669.25	3799.63
														4545.44	5413.61	5145.86
														3086.4	4512.27	4156.35
														5205.29	4903.19	3331.98
														4280.57	4440.22	4442.74
														4475.31	5284	4849.76
														3905.77	4798.59	4634.52
														4463.91	4615.65	4383.44
														4271.37	4918.47	5242.67
														3332.37	5593.7	4266.65
														3647.48	4060.99	5477.12
														3997.53	4582.57	4995.84
														4629.42	5595.81	3052.83
														4011.64	5204.35	4843.33
														3791.34	5614.31	5074.21
														3748.75	4905.38	4462.74
														4700	3264.71	4959.81
														4399.77	4734.47	4860.12
														4195.01	3365.48	4483.96
														4457.54	5347.93	4896.98
														4345.2	5301.4	4811.97
														4118.97	5147.99	4102.79
														4001.64	4792.51	5047.48
														3824.52	5297.29	4300.95
														4159.71	5161.36	4865.48
														3952.91	4619.95	4844.23
														3627.2	4790.87	4866
														3895.63	5395.56	4595.52
														3948.3	4540.79	4915.56
														3376.21	5003.91	5016.1
														3571.52	5436.68	4439.08
														3979.08	5612.72	4264.04
														4076.79	5022.92	5120.51
														5023.77	4437.68	4926.03
														3677.94	4799.38	5265.5
														4243.52	4965.26	3015.52
														4109.93	4829.66	5266.11
														4083.97	5349.94	4486.76
														4127.77	5025.23	4708.51
														3761.75	5153.33	5105.67
														4296.12	4979.15	4773.5
														4510.08	5030.5	4501.31
														3735.79	4859.58	4424.21
														4838.61	5072.49	4633.98
														3902.7	4708.05	4843.32
														3894.33	4672.14	5325.82
														4285.02	4628.79	5169.12
														4155.32	3506.96	4555.13
														3447.46	5423.94	4109.45
														3482.1	4411.49	4213.08
														3389.82	5957.89	5024.34
														3406.37	5223.5	3487.68
														3986.02	4083.59	4356.29
														3924.97	4832.35	4985.71
														3740.86	6403.32	4868.11
														4212.97	5074.19	4917.83
														4337.25	5076.32	5934.88
														3814.89	3654.63	4562.61
														3758.33	4822.3	5451.05
														5019.87	4586.91	3557.85
														4128.07	4477.77	4978.11
														3249.96	5648.62	3113.16
														3680.62	4148.06	5287.42
														4160.91	4928.25	5644.01
														4336.34	4252.71	5408.23
														4642.04	5476.64	4605.59
														4045.93	4113.95	4789.88
														4871.4	5094.24	4739.19
														4409.54	5839	4609.08
														3665.86	4598.77	4845.71
														4164.01	6082.65	4335.5
														3985.82	5844.98	4754.75
														5020.34	5263.36	4960.7
														4014.45	5114.97	4897.92
														3634.84	5314.29	4598.94
														3293.85	4477.91	3444.38
														3616.34	4468.14	3308.12
														3547.9	5044.89	3897.92
														4825.86	3931.28	3410.5
														3672.53	6617.44	4816.71
														3723.48	5597.41	4797.06
														4513.82	4973.61	4776.03
														3912.4	4628.66	5249.31
														3884.48	4149.23	5536.71
														4342.47	4607.25	4246.88
														4384.88	4748.98	4631.47
														4124.3	4589	4125.55
														3061.44	4758.21	4696.78
														4152.16	4746.9	3654.42
														4723.12	4464.82	4500.03
														4060.03	3905.44	4546.47
														3694.3	4487.39	4688
														4116.49	5272.69	4679.63
														4469.84	5175.91	5229.41
														3121.39	5251.98	5119.78
														4114.88	5130.49	4454.81
														4704.24	4709.44	4964.88
														3824.64	4584.5	3976.93
														3896.52	5338.38	5097.98
														3586.85	5485.33	5118.83
														3110.55	5429.73	5058.66
														3407.99	5467.88	4182.27
														4992.53	3453.72	4307.48
														4570.66	3384.1	5280.56
														4392.28	4915.89	4956.64
														3995.71	4509.41	4422.18
														4058.99	3632.74	4458.92
														4255.81	4698.09	4465.39
														5181.81	5384.39	4073.9
														3823.65	4168.39	4593.3
														3841.74	4240.38	3561.97
														4105.36	6396.54	4934.85
														4061.79	4873.33	4812.17
														3790.15	5078.84	3511.74
														4232.36	4876.38	4416.48
														4657.31	4822.59	3540.09
														3740.46	4981.18	4641.37
														4402	4545.35	4112.6
														3421.86	4179.79	4490.72
														4361.65	4465.72	4720.87
														4284.59	3455.38	4680.88
														4502.7	5368.01	5248.92
														3585.61	5008.13	5240.56
														5016.91	4306.96	4507.54
														3860.79	4522.45	4429.58
														4421.84	5961.34	4642
														3904.75	4635.73	4477.9
														4011.55	4657.36	4482.94
														4618.44	4634.46	4242.03
														3328.15	4964.9	4340.86
														4565.64	5235.2	4908.95
														3281.96	5710.05	4641.51
														3201.33	4327.61	4548.23
														4382.1	4121.56	4726.13
														3987.43	5363.49	4421.2
														3427.51	5385.89	4677.33
														4574.36	4726	4912.05
														3960.49	5222.92	4440.19
														4036.21	3492.77	4117.63
														3200.05	5328.79	4159.78
														3604.33	4254.22	4295.3
														4309.01	4319.01	3916.55
														4012.04	4636.81	4631.54
														4065.69	5897.27	5446.65
														3636.19	4467.31	5253.48
														3303.28	4252.3	4929.64
														4598.6	4792.96	5131.95
														3818.03	4947.89	4831.94
														3512.76	4144.38	4622.57
														4146.67	3832.65	4687.03
														3581.14	5506.1	5367.28
														3777.78	4414.87	5298.54
														3896.08	5151.36	4783.36
														3654.36	6131.21	5182.52
														4409.54	4685.17	3909.37
														3621.9	5506.06	4450.37
														4788.22	5029.44	4139.72
														4085.46	4453.86	4533.38
														3762	4258.12	5366.48
														4197.14	4950.91	4431.73
														4641.58	3789.07	4296.38
														3653.97	3345	4821.47
														4034.8	4734.13	4317.68
														3842.13	3885.68	4486.17
														4473.28	5142.95	4504.91
														4331.04	4652.19	4373.81
														4059.1	5094.23	4522.84
														4600.17	4714.1	5132.43
														4625.04	6625.32	4693.54
														3942.06	4227.57	5069.98
														4629.91	5919.45	4296.05
														4086.59	3137.5	5495.79
														4546.22	6306.79	3436.26
														3886.54	4589.58	4443.1
														3233.16	4538.3	4489.79
														4602.1	4145.55	6163.31
														3783.78	5375.85	5337.23
														3599.93	3924.5	4984.09
														3840.54	4799.79	4527.47
														3604.79	4372.15	4527.36
														4333.94	4329.04	4237.57
														4305.09	5191.22	5774.7
														3882.26	5267.17	4854.95
														4859.46	4669.69	4288.8
														4275.98	5254.39	4398.56
														3928.72	3329.12	4434.27
														4449.8	5129.12	4615.91
														3495.59	5230.01	5096.79
														3492.49	5000.19	4185.64
														4194.11	4998.42	4544.4
														3655.82	4402.53	4686.68
														4593.61	4563.58	4496.79
														3624.52	5579.12	4796.7
														4541.06	5054.19	4661.75
														3421.02	5421.9	4619.34
														4522.6	4491.77	5188.64
														4310.36	5653.48	3928.66
														4390.81	5116.12	5318.09
														3420.71	3995.39	3308.19
														4132.59	5249.63	4379.7
														4219.84	4818.16	4153.79
														4598.67	5332.57	4879.24
														3440.51	4730.9	5364.99
														3993.1	3971.21	4864.4
														4288.31	5456.54	4937.29
														3993.01	5326.82	4396.99
														3291.43	3346.51	5070.26
														4242.83	6058.97	3154.94
														4370.76	5305.01	5141.45
														4063.03	5887.1	5117.21
														3891.01	4861.94	5033.23
														3492.71	5814.14	5021.42
														4105.75	4730.39	4160.84
														4652.06	5384.74	5177.59
														3264.63	4477.74	3397.34
														3635.46	4095.96	4868.5
														4302.83	4926.87	5283.7
														4373.64	4196.69	3626.33
														4485.41	3177.51	4083.04
														4565.48	5934.02	4136.37
														4371.45	5230.87	6109.41
														4700.07	4849.47	4513.16
														4209.13	5289.17	4827.89
														4177.55	4213.3	5073.06
														3764.79	5603.54	4558
														3596.72	6333.25	4603.43
														3306.77	4903.39	4336.03
														3827.79	3546.33	4637.62
														3213.87	4769.5	4289.14
														4255.47	4655.86	5175.39
														3500.89	4920.74	5156.69
														3237.05	4162.22	5730.28
														3134.73	5535.31	5399.38
														4138.62	5475.17	4060.26
														4765.88	4649.5	4669.45
														3288.52	4603.29	3293.64
														4566.64	3884.84	6244.4
														3797.59	3803.38	4918.34
														3087.6	5077.8	3904.24
														4018.27	4821.07	4058.3
														4185.31	5793.39	4459.88
														4497.03	4925.02	4267.64
														4204.39	4663.21	5147.9
														3016.7	3971.63	4366.73
														4682.38	4265.46	4569.84
														4493.46	5142.44	5728.59
														4089.1	4847.9	4491.13
														3147.47	4288.49	4449.11
														3369.44	5358.84	4707.13
														3582.32	5010.29	4519.04
														4286.13	3747.63	4653.53
														4383.83	4040.93	3976.03
														3860.7	5352.9	5405.35
														4095.19	4740.54	4685.3
														3805.11	5174.84	4584.9
														4276.56	4909.83	4705.32
														3359.62	4200.92	5208.97
														4387.98	4360.02	4822.06
														3064.01	4457.15	5626.24
														3397.68	5908.85	3282.5
														4371.22	4945.89	4587.37
														4340.75	5445.97	3413.3
														4249.8	5395.85	4640.01
														3227.38	4292.12	5044.72
														4575.11	4597.16	4676.21
														3999.33	4668.55	5443.98
														4548.35	4349.34	4966.17
														3698.26	4919.75	5192.25
														3961.19	5026.43	4429.09
														3862.31	3960.32	4954.08
														4984.77	4205.66	4903.12
														3941.95	5482.56	4767.4
														4373.73	4923.51	6572.55
														3663.26	5547.56	4565.5
														3546.66	4328.48	4539.77
														3326.39	4625.95	4337.35
														3850.35	4632.48	5364.46
														3630.43	4301.89	5136.68
														3009.64	5472.6	4945.51
														3238.26	5065.03	4976.24
														4204.64	4250.84	5144.14
														3966.04	5500.8	4449.44
														4238.1	6124.1	4248.69
														4329.67	4934.01	4967.59
														3809.24	3693.73	3750.9
														3073.83	5443.55	4625.12
														4160.4	3438.88	4017.84
														4043.11	4095.87	5406.29
														4394.47	5349.48	4744.57
														3900.2	3756.34	4629.12
														4123.45	4998.22	4752.61
														3756.15	4556	4311.55
														3434.92	5046.11	4615.36
														3507	5016.27	3472.56
														4398.3	4367.45	4798.66
														4466.47	4502.68	5125.2
														3721.85	6737.56	4672.88
														3546.48	4930.44	4984.7
														4075.84	3250.77	4335.52
														3441.51	4415.54	4833.13
														4525.53	3899.95	4905.12
														4336.49	4471.31	4909.27
														4256.48	4750.98	5460.48
														3556.26	3863.32	3762.12
														3953.19	5456.86	3912.41
														3207.84	4050.01	4985.6
														4175.64	4741.94	4802.38
														3555.73	5086.67	5369.69
														3455.31	3882.82	4851.26
														4021.94	3763.73	3786.51
														3001.32	5739.26	4951.12
														4145.49	5305.9	4184.67
														3328.15	5056.43	4811.42
														3974.66	4893.19	4944.15
														3704.93	3970.4	4476.11
														4343.84	4050.74	5405.54
														4162.93	3007.68	5414.69
														3074.8	5432.74	4767.34
														3372.75	5741.28	3755.13
														3481.76	4039.37	5116.95
														4052.91	5495.1	4635.49
														4832.7	4884.69	5126.53
														3447.09	5346.26	4974.77
														3675.43	5539.08	4337.67
														3985.7	5893.91	5409.82
														4131.03	5667.66	4886.35
														3912.99	5509.75	3530.68
														3896.01	4678.23	5132.83
														4232.16	4428.4	4349.97
														4182.76	4432.39	4585.87
														4144.85	3946.65	4355.06
														4096.12	5708.14	4810.31
														4050.32	4277.61	5560.31
														4364.68	5509.86	5021.22
														3647.6	4847.53	3536.68
														4072.72	5445.29	4069.88
														4121.7	4334.03	5109.34
														3574.32	3371.89	4957.62
														4176.61	3996.87	4622.21
														3617.31	5149.67	3285.92
														3214.07	6096.19	5077.34
														3506.49	5797.88	5222.3
														3750.61	4048.28	3676.13
														4248.12	5396.38	4649.55
														4995.1	5772.04	4757.47
														3931.76	4244.3	4747.51
														3748.89	4379.86	4504.56
														3905.92	5699.88	5572.74
														3965.8	5109.64	4803.21
														4095.96	4804.19	4299.83
														4538.25	4455.49	4659.54
														3637.96	4921.53	3814.9
														3697.36	5507.2	4934.9
														4204.55	5194.4	4822.83
														4171.49	5312.16	5712.87
														4136.12	5270.73	4677.54
														3103.8	4779.15	5332.75
														4203.92	5448.02	4601.64
														3013.9	4543.6	5221.21
														3691.15	4532.92	4790.67
														3778.54	5188.44	4566.86
														4035.13	4543.59	5501.42
														3214.16	4418.64	5232.47
														4214.7	3851.16	4951.77
														4403.4	4070.43	4205.62
														3877.93	3772.85	4089.4
														3625.19	5336.64	4423.38
														4295.96	4539.49	3559.32
														3979.45	4538.67	4319.71
														4074.8	4208.31	4947.65
														4332.26	3843.02	4225.98
														3770.78	5509.29	5009.42
														4159.55	3521.31	4479.68
														4316.79	5403.42	4653.05
														4106.08	4438.68	5234.38
														4207.38	5167.4	4138.16
														3462.4	4337.99	3611.02
														3957.22	3706.92	4311.73
														3900.79	4528.98	4658.64
														3162.89	4369.81	4479.24
														3502.95	4442.1	4708.6
														4198.46	4412.85	4075.02
														4007.52	4836.56	4512.13
														4298.82	5880.2	3793.21
														4448.64	4662.75	4396.5
														4045.37	3794.2	4540.8
														4213.42	4043.33	4846.1
														3297.78	5329.25	4734.95
														4066.18	4203.87	4989.33
														4108.53	4992.33	4119.69
														4330.01	5043.66	3690.89
														3898.48	4885.8	4907.51
														4288.81	5433.57	6035.39
														4326.8	3872.47	5071.82
														3731.67	4379.83	4714.18
														3998.02	5469.65	5020.49
														4725.89	5427.63	4795.84
														4197.44	5506.7	4891.6
														4337.67	6129.9	4725.55
														3479.52	4441.42	3866.24
														4692.86	4926.68	4250.89
														3614.21	4865.99	5865.3
														3748.92	5401.17	4668.56
														4098.53	5393.37	4850.5
														3653.17	4424.62	3207.15
														4288.01	4551.92	4127.48
														3579.74	4975.22	3722.38
														4456.24	4784.54	4326.22
														4137.53	5259.89	4890.49
														4201.42	4208.35	5036.58
														3893.3	4782.53	5311.59
														3730.01	4566.5	3072.16
														4180.34	4088.31	4454.29
														4062.43	4964.47	4945.47
														3967.68	4789.91	3206.15
														3937.18	5361.99	4747.46
														4041.95	4898.64	5127.25
														4121.42	4351.63	4166.55
														3572.68	5459.63	4415.03
														4425.76	5323.07	5224.31
														4432.07	5474.37	3150.73
														3698.64	4790.44	4257.55
														3716.48	5379.83	4979.47
														3729.18	5644.5	5637.48
														3968.85	4809.66	3986.79
														3859.16	5061.76	4821.12
														4321.47	4594.98	4854.24
														4553.45	4855.98	5524
														3992.76	5765.81	4986.68
														4232.52	5661.69	4972.09
														3531.7	5601.95	4511.97
														3063.17	5357.38	4934.79
														3153.52	3260.43	5046.64
														4222.86	4969.01	4484.57
														4020.54	3547.74	5571.2
														3407.76	6547.6	3205.25
														3581.69	3815.31	3976.69
														4223.26	5142.16	3879.1
														3550.61	5516.3	4604.18
														3610.06	4789.91	4202.39
														4380.52	4561.35	5365.27
														4101.37	5256.91	5421.15
														4213.24	6021.31	5548.67
														3562.03	6418.38	3966.46
														3969.5	5169.26	5166.93
														3689.46	5333.42	4775.29
														3967.36	3281.53	3370.43
														3800.44	4284.73	4419.28
														3771.86	5352.47	4023.04
														3592.78	4998.08	4867.32
														4536.68	5120.41	5014.89
														4357.01	6166.82	3074.94
														4410.66	5032.03	5231.66
														3501.42	5935.76	4214.99
														3363.64	5332.57	5394.93
														3997.37	5118.86	5346.55
														4448.66	5792.31	4603.07
														3790.17	4689.88	4867.15
														3683.22	6010.51	4568.43
														4044.04	3803.99	4489.48
														3684.62	4636.48	4599.12
														3621.92	5017.85	5621.16
														3435.18	4688.55	4529.85
														4027.59	4894.99	5068.29
														4016.05	4190.81	5085.78
														4089.82	5937.66	4521.14
														4433.41	4202.53	4392.17
														4230.03	4963.6	4353.37
														3785.73	4400.73	3669.13
														3674.67	4682.28	4239.67
														3149.86	5320.09	5606.81
														4213.47	4783.84	4154.87
														3913.91	4168.47	4248.27
														3927.75	5265.7	4085.79
														4540.11	3776.18	5333.47
														3842.65	4927.61	5216.74
														3222.48	4229.36	5219.49
														3741.21	4827.28	4410.45
														3038.42	4563.16	4576.67
														3856.05	5242.38	4667.73
														3931.49	5424.54	4783.4
														3474.9	5022.09	4661.14
														4171.08	5396.89	4091.1
														3792.64	4530.05	4318.2
														4001.75	5095.82	4713.82
														3459.93	4633.79	4308.42
														3316.34	5324.55	3386.09
														3809.25	5205.41	4223.65
														4369.71	5337.81	4834.26
														4012.44	4740.18	5146.95
														3642.39	4311.76	6535.56
														3895.15	5584.33	4152.68
														4341.68	3910.99	4607.3
														4034.62	5728.97	4842.94
														3491.27	5032.03	4782.59
														4304.65	5850.57	4532.81
														3416.31	5357.38	4336.45
														3599.06	4211.21	4509.47
														3573.74	4510.11	4520.31
														3757.23	5308.34	4701.49
														3621.15	6437.25	3574.27
														3521.89	4660.52	4737.68
														3888.7	5157.96	5242.78
														3672.39	5041.46	4378.21
														3389.03	5610.83	5649.5
														3182.65	5646.44	5118.89
														3237.91	5148.6	4537.54
														3602.26	4314.69	4881.31
														3170.83	4716.78	4965.18
														4367.03	4767.76	4603
														3412.81	5196.43	4535.77
														3299.13	4978.97	4248.38
														3584.65	4975.07	3307.76
														3685.04	5340.85	4555.55
														3700.27	4990.01	4438.64
														3563.21	4406.09	4102.29
														3580.12	4514	5268.83
														3132.96	6157.95	3746.64
														3377.82	5181.38	4664.33
														3558.44	5274.62	5282.01
														3734.19	5712.44	4469.79
														3958.16	6151.87	4981.41
														3620.01	5885.66	4155.95
														3827.19	5826.91	4357.62
														3397.88	5187.37	4033.82
														4091.74	4086.31	4614.59
														3681.2	5275.26	4468.88
														3687.8	6468.76	4043.52
														4116.83	4121.16	4721.77
														4078.22	5191.33	4112.23
														4005.04	4363.03	4768.67
														3829.64	5410.95	4868.39
														3766.96	4969.69	4610.92
														3347.88	3853.15	4541.99
														3590.98	5695.05	5298.75
														3455.15	4721.38	4381.68
														3670.91	4409.96	3259.6
														3887.19	4522.18	6688.82
														4075.71	4610.67	4024.19
														4536.72	4999.3	4593.84
														3497.61	4407.4	4856.45
														3579.37	4978.9	4980.29
														3689.41	4878.31	4031.09
														3416.04	5009.69	4384.68
														3467.24	5429.22	5077.64
														3404.44	4367.04	3710.63
														3663.1	4647.38	4226.85
														3554.88	5120.42	4050.85
														3629.78	5454.74	4264.73
														3592.73	5739.73	4265.68
														3806.91	5071.77	4774.54
														3706.82	3486.35	4248.35
														3728.29	5928.23	4867.65
														3366.49	4277.74	5720.79
														3156.2	4753.27	4433.4
														3469.37	4769.13	4729.71
														3348.05	5312.43	6964.82
														3574.59	4731.89	4720
														3106.56	3872.13	4266.63
														3793.3	5372.5	4507.43
														3550.42	5997.57	4571.18
														3463.71	5450.44	3925.53
														3231.66	4119.51	5080.03
														3420.49	4851.6	4329.92
														3248.49	6460.13	4521.03
														3578.63	5624.04	4695.07
														3073.94	4078.78	4270.66
														3433.77	5378.16	4831.24
														3706.85	5808.44	4812.76
														3090.27	4537.93	4809.97
														3754.03	4717.9	4714.73
														3970.82	5458.07	4642.05
														3383.48	4825.2	4400.39
														4007.05	5229.77	5281.1
														4068.23	5227.49	4220.27
														3442.62	5216.75	3644.68
														3389.2	3518.06	4608.83
														3107.31	4625.04	4945.77
														3713.6	5394.44	4679.95
														3347.45	5425.97	4402.81
														3071.09	5112.69	5148.11
														4345.85	3936.4	4678.78
														3866.52	4363.38	5122.14
														3080.65	5074.95	4922.67
														3110.29	5683.48	4807.01
														3910.34	5085.99	4630.02
														4568.5	5494.27	5227.23
														4193.81	3981.52	4848.99
														3158.64	4690.14	3426.01
														3082.73	4084.31	4857.61
														3958.04	4364.07	4485.64
														3234.92	4328.28	4708.58
														3503.74	4805.93	4493.34
														3530.08	4422.6	4296.9
														3803.88	4582.06	4609.12
														4061.44	5950.88	4500.31
														4197.21	5360.88	5143.07
														3770.35	4934.84	5227.43
														3189.99	4935.8	4303.85
														3542.92	3974.07	4443.63
														3592.77	4874.89	4808.81
														3912.16	5760.18	4458.93
														3134.26	4387.08	4228.18
														3630.09	4210.81	5040.11
														3518.8	5398.71	4608.43
														3284.07	4531.71	4327.79
														3052.7	4706.21	4528.25
														3252.86	6577.49	4293.09
														3859.85	5436.53	3983.06
														3948.32	5192.8	4747.48
														3554.03	6055.24	4419.93
														3200.08	5219.49	4134.27
															4981.63	4396.01
															5610.4	4153.43
															4047.14	3783.1
															4728.8	4532.08
															4847.74	3013.63
															4667.18	4437.03
															4686.47	5152.87
															3705.55	5934.79
															4992.86	5409.62
															4647.92	4064.28
															4391.76	5165.36
															6470.44	4613.94
															4165.79	3997.19
															4245.84	4331.62
															4924.02	4537.33
															5221.28	3768.27
															4819.59	4621.82
															5501.91	4586.96
															4811.3	4670.68
															3952.34	4830.75
															5331.42	4770.73
															5093.77	4703.66
															3587.95	3300.88
															4058.16	4037.61
															3623.99	4704.93
															4394.79	4098.52
															4361.65	4218.56
															4918.26	4908.51
															6050.23	3494.21
															5196.97	4387.27
															5033.06	5294.38
															4859.1	4478.49
															4589.92	4248.98
															4499.01	3998.35
															4346.03	4322.54
															3797.55	4091.95
															6151.87	4538.26
															4985.8	4212.11
															4597.13	6406.87
															5264.95	4545.58
															4734.42	4418.46
															5559.98	4655.24
															5194.18	3469.18
															6349.82	3503.29
															5075.85	4576.63
															4698.76	4111.5
															4577.43	4158.53
															4345.34	4658.41
															4871.13	4475.86
															4446.56	5020.23
															4763.8	4575.06
															4047.46	4984.69
															5120.63	4091.95
															4124.41	4420.56
															3631.42	4166.6
															4580.68	4703.95
															5636.75	3420.77
															5371.09	3894.65
															3536.97	4004.94
															4716.78	4102.02
															4269.92	4238.44
															4063.67	3896.96
															5662.66	4189.5
															4264.15	4146.72
															4157.12	3798.64
															3786.41	4238.85
															4846.05	4659.56
															4266.01	4257.84
															3859.95	3757.25
															4334.7	3935.08
															6026.79	4387.97
															4454.14	4271.79
															4701.96	4640.87
															3953.59	3985.47
															4359.18	4264.25
															4553.39	4527.17
															4282.42	4704.33
															4603.3	3510.73
															4315.23	4315.96
															5399.02	4183.01
															4530.85	4403.76
															3990.18	3250.7
															4507.9	4602.84
															4871.62	4914.34
															4481.44	4210.52
															3839.18	4387.28
															4191.08	4085.62
															5595.23	3936.43
															3989.35	3125.85
															5164.62	4424.6
															3427.99	4564.89
															5696.61	4385.25
															5327.88	3983.35
															3947.64	5379.1
															4680.43	5302.8
															4926.84	4221.34
															4628.22	4877.78
															4859.46	4333.51
															5455.01	4367.04
															3966.29	4297.74
															3814.16	4291.71
															4032.18	3997.18
															4941.46	4147.67
															4979.91	4439.94
															4299.98	4284.39
															4798.8	4386.75
															4804.67	4161.16
															4356.99	4260.69
															5357.41	4474.69
															4931.83	4379.99
															5154.19	3604.52
															4009.81	3710.54
															4923.12	4664.75
															5323.77	3937.31
															4497.4	4582.05
															4477.32	4331.73
															3981.08	3875.83
															3350.78	4326.32
															5724.04	4261.97
															4991.44	4378.07
															4575.42	4315.4
															4167.26	4201.67
															4776.19	3775.01
															4161.17	4379.94
															5077.29	4298.67
															4794.29	4051.91
															4680.17	4493.84
															5015.7	3899.49
															3381.26	3750.46
															4885.31	4321.84
															4245.83	4054.09
															6072.79	5366.79
															4712.56	4050.95
															5087.56	3055.67
															4470.23	3888.52
															5275.77	3996.16
															5990.3	4654.56
															5165.92	4509.72
															4838.97	4187.96
															4251.73	4429.15
															5148.64	4201.42
															4384.46	4551.63
															4160.41	4083.51
															4488.33	4342.66
															5041.97	3469.66
															4598.21	3592.58
															4714.78	3717.93
															3802.7	4429.89
															5276.46	3999.78
															4219.23	4530.91
															5311.76	4426.28
															5015.36	5868.31
															4338.67	4004.39
															5141.11	3434.98
															5283.18	4413.66
															4417.89	3858.14
															4281.23	4463.42
															5326.06	4836.86
															4090.31	3742.94
															4584.33	5459.33
															4473.85	4240.03
															4798.31	3607.01
															4087.48	4140.8
															4777.63	3926.59
															4311.88	3364.83
															4884.82	4175.43
															4056.53	3826.8
															3518.72	3694.36
															5218.38	4576.17
															5380.41	4339.62
															4634.53	5780.95
															4392.83	4421.42
															5572.67	3974.95
															4410.96	3998.92
															4329.54	3924.45
															4004.95	3851.18
															4297.09	3690.41
															4382.93	3551.99
															3374.51	4709.71
															5496.04	4193.78
															4376.93	4388.96
															4561.88	4037.78
															4732.9	3719.1
															5263.32	3867.64
															3891.84	3489.65
															3198.71	3969.67
															5384.92	3504.32
															4947.86	3708.54
															4194.49	4081.83
															4920.35	4520.46
															4560.38	3864.04
															4129.78	4204.36
															4930	3999.17
															4857.48	3823.38
															4837.32	3669.18
															4612.15	4303.71
															4671.13	3963.18
															5845.8	4362.42
															4412.18	3875.37
															4648.6	3922.15
															4133.4	3782.76
															4988.64	3480.82
															4504.44	3671.14
															4208.66	3706.61
															4492.62	3858.22
															4427.27	3992.92
															3779.44	3487.57
															5031.14	4294.85
															4675	4156.71
															5820.81	3976.08
															4733.83	3930.48
															5192.92	3939.39
															4177	3509.48
															4620.72	4188.51
															5082.66	3510.08
															4921.76	4202.04
															4522.72	3903.49
															4081.12	3447.59
															4843.81	3544.89
															4260.6	4058.23
															4078.22	4227.65
															4983.23	3993.45
															4990.18	3492.37
															4139.95	3525.9
															5277.46	3002.45
															5282.11	3512.64
															4112.48	3809.66
															4798.23	3314.72
															4248.79	3031.36
															4220.98	3370.25
															3999.18	4026.27
															5389.91	3927.93
															5393.92	3939.63
															4949.15	4459.97
															4091.69	3492.03
															4541.2	4227.28
															5000.02	3461.71
															3574.61	4585.78
															4475.01	3813.66
															3593.47	3304.96
															3632.1	3224.01
															4384	3429.16
															4667.43	3524.98
															4442.14	3254.74
															3943.94	4161.17
															3660.47	4137.5
															4466.47	3587.09
															4873.46	4197.14
															5021.94	4011.94
															3521.11	3912.14
															4932.34	3721.67
															3465.34	3240.92
															4702.46	3453.18
															3662.71	3625.72
															3456.63	3870.56
															4439.1	3830.44
															4771.82	3448.14
															4307.86	3586.48
															4860.61	3960.74
															4945.28	3462.83
															3899.1	3482.36
															4288.56	3872.59
															4418.4	3551.72
															5035.31	4139.43
															3848.75	3573.3
															4019.54	3143.77
															5110.17	4269.51
															4585.57	3402.8
															3629.44	4653.17
															4118.59	3362.93
															4970.85	3128.43
															5375.84	4051.76
															3579.59	3601.24
															4538.4	3965.6
															4921.97	3397.15
															5396.45	3800.26
															3890.13	3422.03
															4954.12	3387.63
															4214.36	3845.08
															4781.14	3919.51
															5523.49	3892.95
															3983.52	4497.53
															3765.73	4747.31
															4839.37	6504.47
															4151.43	3026.57
															4581.75	5200.94
															4312.87	3239.21
															5185.94	3685.35
															4154.83	6884.12
															5117.5	4235.83
															4524.75	3668.62
															4269.78	4145.35
															4977.15	4539.13
															4834.05	4512.59
															4684.14	5124.4
															4328.01	4085.52
															3459.34	3169.36
															4323.46	4895.29
															4423.11	3795.77
															5010.2	4359.39
															4052.72	3780.96
															4267.88	5445.01
															3627.97	3765.51
															5087.5	4596.92
															5339.96	3243.2
															4887.96	3086.14
															4245.03	5180.44
															3150.24	5149.9
															4748.56	3905.56
															4731.51	6956.63
															4568.08	3529.25
															4598.37	4898.44
															3413.43	3764.72
															4089.26	4827.15
															4311.13	5186.58
															3158.01	5001.25
															4530.98	4621.52
															4237.12	4752.56
															4307.31	4981.65
															3038.45	4154.81
															5352.62	4368.24
															5145.67	4371.01
															4441.06	4583.27
															3304.47	3697.6
															5042.49	4095.67
															5204.88	4190.31
															4168.32	4472.65
															4644.03	4771.75
															4207.32	4741.26
															3681.26	3584.49
															4574.96	4992.62
															4841.07	4564.79
															4601.44	4019.7
															5301.36	4724.26
															3769.96	4795.81
															5078.08	3515.28
															4131.93	3826.17
															4415.97	4966.84
															4830.1	4875.09
															4237.11	4215.76
															3841.95	4843.35
															4207.99	4176.61
															4301.18	4215.59
															5010.77	4204.3
															3773.76	4429.47
															3896.79	4199.57
															3081.28
															4075.53
															4617.11
															5914.18
															4408.12
															4902.66
															4288.09
															5558.37
															4395.09
															5907.06
															4998.76
															4330.43
															3573.34
															3862.51
															4579.86
															4743.76
															3037.15
															5389.84
															3792.25
															3622.53
															4328.28
															4591.83
															4130.19
															3651.82
															5173.43
															5122.22
															4945.06
															4099.2
															4318.36
															5574.73
															3875.84
															4709.28
															4285.62
															3393.43
															5032.64
															5072.51
															4179.38
															3966.84
															4527.69
															4860.57
															4647.43
															3202.3
															4649.17
															4071.51
															3617.45
															4606.8
															4440.7
															4396.14
															5299.58
															4569.1
															5232.96
															4770.54
															4689.32
															4763.77
															4305.33
															4353.36
															4056.92
															3619.34
															5609.99
															4177.66
															3536.56
															4427.67
															3274.61
															4275.58
															3882.75
															3779.7
															4641.22
															4880.99
															4168.11
															4027.73
															4434.59
															4230.6
															4104.3
															3914.96
															4008.41
															3952.36
															3547.02
															4834.79
															4440.22
															4031.67
															3975.02
															5059.74
															4551.75
															4303.79
															4494.39
															4229.05
															3538.49
															3692.05
															4515.13
															3630.39
															3686.71
															4119.51
															3792.75
															3811.36
															4580.09
															4455.18
															3732.12
															4306.09
															3371.47
															4096.8
															4319.23
															3664.59
															3683.99
															3745.38
															3995.19
															5179.56
															4532
															4061.7
															3900.04
															3529.65
															4544.08
															4126.74
															3999.66
															4076.58
															4318.64
															4119.88
															4169.92
															4332.66
															4956.55
															4379.96
															3958.28
															4135.02
															4407.98
															3761.51
															3688.22
															3792.97
															3328.08
															4046.68
															4467.41
															3391.25
															4383.26
															3955.22
															4134.5
															3750.73
															4381.05
															4208.43
															4107.32
															4065.81
															4060.02
															3547.56
															4252.05
															4994.6
															4601.39
															4169.22
															3485.91
															4601.07
															4813.72
															4224.31
															3352.29
															3307.29
															4041.03
															4350.83
															4471.36
															3789.18
															4045.5
															4473.2
															3112.84
															4332.23
															3639.08
															3951.13
															3825.84
															4390.06
															3691.64
															4783.68
															4017.03
															4387.77
															4011.29
															3080.61
															4466.83
															3858.06
															4033.83
															4086.75
															4494.82
															4266.04
															4026.93
															3693.4
															3830.51
															4120.37
															4403.66
															3836.15
															4851.17
															4438.19
															3985.18
															3392.3
															3701.68
															4051.91
															3840.05
															4652.28
															3652.04
															4076.95
															4792.74
															3618.69
															3881.98
															3773.04
															3549.15
															4339.82
															3720.49
															3492.46
															5371.54
															4252.79
															3803.13
															3631.34
															3442.31
															4051.05
															4395.19
															3206.07
															5150.66
															4751.99
															4324.96
															3430.25
															4369.04
															4399.04
															4942.33
															5005.8
															4783.39
															4834.2
															4813.95
															4998.49
															4808.12
															3817.18
															4608.57
															5178.5
															3762.05
															4646.46
															4505.36
															4678.28
															4661.54
															4798.66
															3899.26
															4287.84
															4443.04
															3643.9
															3590.27
															3718.14
															4589.22
															5092.07
															4154.15
															3449.09
															3362.03
															3795.56

## Sheet: Fig. S12
Supplementary Fig. 12c
WT	SOX2-mut clone1	SOX2-mut clone2	SDHAF1-mut clone1	SDHAF1-mut clone2	ADM-mut clone1	ADM-mut clone2
62.3	27.5	32	47.8	40	85.6	85
56.3	26.1	33	53.8	46	69.6	83
61.6	24.5	23	44.8	45	77.9	87
47.4	27.9	23	42.3	42	76.6	84
64.8	24.3	28	46.8	45	81.8	83
59	26.6	20	40.5	40	88.7	77

## Sheet: Fig. S13
Supplementary Fig. 13c
crNT	crNT	crSDHAF1	crSDHAF1	crADM	crADM
-Dox	+Dox	-Dox	+Dox	-Dox	+Dox
46	52	49	45	51	62
49	49	53	38	50	65
56	52	49	35	50	73
49	50	52	41	51	66
58	47	57	38	57	70
55	53	52	36	59	67

[truncated: 2 more sheets: Fig. S14, Fig. S15]
